# Supplementary material for: Distinct metabolomic and proteomic signatures in Parkinson’s disease patients with REM sleep behavior disorder
Source: Signal Transduct Target Ther. 2026 Mar 30;11:115. doi: 10.1038/s41392-026-02613-8 (PMC13035852; doi:10.1038/s41392-026-02613-8)
Supplement: Supplementary file 2 — Supplementary Tables [file 41392_2026_2613_MOESM2_ESM.xlsx]

## Sheet: Supplementary Table 1
Detailed Characterization Information for Metabolite Identification via LC-MS
*Level 1: Confirmed Structure, validated using authentic chemical standard (RT + MS/MS match)
Level 2: Probable Structure, based on MS/MS spectral match to public/commercial databases
Level 3: Tentative candidate, inferred solely from m/z evidence (e.g., adducts, isotope patterns)
Level 4: Unknown metabolite, only m/z signal reported
Metabolite name	ESI mode	tR/min	m/z	Molecular weight	Adduct type	Formula	HMDB ID	Confidence Level*	Class I	Class II	Metabolic pathway
hydroquinone	ESI-	1.39	109.03	110.037	[M-H]-	C6H6O2	HMDB0002434	3	Alkaloids	Others	Riboflavin Metabolism
Anabasine	ESI+	0.405	163.115	162.116	[M+H]+	C10H14N2	HMDB0004350	2	Alkaloids	Others	NA
Epinephrine	ESI+	0.383	184.093	183.09	[M+H]+	C9H13NO3	HMDB0000068	2	Alkaloids	Others	Tyrosine metabolism
Cotinine N-oxide	ESI+	1.02	193.101	192.09	[M+H]+	C10H12N2O2	HMDB0001411	1	Alkaloids	Others	Nicotine metabolism
2-hydroxyquinoline	ESI+	1.626	146.059	145.053	[M+H]+	C9H7NO	HMDB0246466	2	Alkaloids	Others	Exposome
3-Methylisoquinoline	ESI+	1.043	144.08	143.073	[M+H]+	C10H9N	NA	1	Alkaloids	Others	NA
Acetylcholine	ESI+	0.4	146.118	146.118	[M]+	C7H16NO2	HMDB0000895	1	Alkaloids	Others	Phospholipid Biosynthesis
B-nicotyrine	ESI+	1.043	159.09	158.084	[M+H]+	C10H10N2	HMDB0255591	1	Alkaloids	Others	Exposome
Caffeine	ESI+	1.417	195.087	194.08	[M+H]+	C8H10N4O2	HMDB0001847	1	Alkaloids	Others	Caffeine Metabolism
Carnitine	ESI+	0.406	162.111	161.105	[M+H]+	C7H15NO3	HMDB0000062	1	Alkaloids	Others	beta-oxidation
Choline	ESI+	0.39	104.108	104.108	[M]+	C5H14NO	HMDB0000097	1	Alkaloids	Others	Glycine, serine and threonine metabolism
histamine	ESI+	0.7	112.087	111.08	[M+H]+	C5H9N3	HMDB0000870	2	Alkaloids	Amines	Histidine metabolism
Phenylethanolamine	ESI+	0.729	120.08	137.084	[M-H2O+H]+	C8H11NO	HMDB0062626	1	Alkaloids	Amines	NA
Theophylline	ESI+	0.742	181.071	180.065	[M+H]+	C7H8N4O2	HMDB0001889	1	Alkaloids	Others	Caffeine Metabolism
3-Methylhistidine	ESI-	0.52	168.078	169.085	[M-H]-	C7H11N3O2	HMDB0000479	2	Amino acids and derivatives	Amino acids derivatives	Histidine metabolism
5-Aminovaleric acid	ESI-	4.337	293.175	117.079	NA	C5H11NO2	HMDB0003355	4	Amino acids and derivatives	Amino acids derivatives	Lysine degradation
Alanine	ESI-	0.328	88.0404	89.0477	[M-H]-	C3H7NO2	HMDB0000161	2	Amino acids and derivatives	Amino acids	Alanine metabolism
Aspartyl-leucine	ESI-	0.5	245.114	246.122	[M-H]-	C10H18N2O5	HMDB0028757	3	Amino acids and derivatives	Dipeptides	Protein digestion or protein catabolism
Creatinine	ESI-	0.495	112.054	113.059	[M-H]-	C4H7N3O	HMDB0000562	1	Amino acids and derivatives	Amino acids derivatives	Methionine metabolism
Pipecolinic acid	ESI-	0.518	128.074	129.079	[M-H]-	C6H11NO2	HMDB0000716	1	Amino acids and derivatives	Amino acids derivatives	Lysine degradation
L-Homoserine	ESI-	0.37	118.051	119.058	[M-H]-	C4H9NO3	HMDB0000719	3	Amino acids and derivatives	Amino acids	Methionine Metabolism
N-Acetylleucine	ESI-	1.047	172.098	173.105	[M-H]-	C8H15NO3	HMDB0341345	2	Amino acids and derivatives	Amino acids derivatives	Leucine metabolism
N-Acetyl-L-phenylalanine	ESI-	1.552	206.083	207.09	[M-H]-	C11H13NO3	HMDB0000512	2	Amino acids and derivatives	Amino acids derivatives	Phenylalanine metabolism
N-Acetyl-methionine	ESI-	1.349	190.055	191.062	[M-H]-	C7H13NO3S	HMDB0011745	2	Amino acids and derivatives	Amino acids derivatives	Methionine metabolism
N-Acetylproline	ESI-	0.483	156.064	157.074	[M-H]-	C7H11NO3	HMDB0094701	2	Amino acids and derivatives	Amino acids derivatives	Proline metabolism
N-Acetyltryptophan	ESI-	2.097	245.093	246.1	[M-H]-	C13H14N2O3	HMDB0013713	2	Amino acids and derivatives	Amino acids derivatives	Tryptophan metabolism
N-isovalerylglycine	ESI-	0.521	158.083	159.09	[M-H]-	C7H13NO3	HMDB0000678	2	Amino acids and derivatives	Amino acids derivatives	Glycine metabolism
phenylacetylglutamine	ESI-	1.81	263.104	264.111	[M-H]-	C13H16N2O4	HMDB0006344	1	Amino acids and derivatives	Amino acids derivatives	Phenylalanine metabolism
phenylpropionylglycine	ESI-	1.56	206.082	207.09	[M-H]-	C11H13NO3	HMDB0002042	3	Amino acids and derivatives	Amino acids derivatives	NA
proline	ESI-	0.345	114.057	115.063	[M-H]-	C5H9NO2	HMDB0251528	1	Amino acids and derivatives	Amino acids	Proline metabolism
Threonine	ESI-	0.419	118.051	119.058	[M-H]-	C4H9NO3	HMDB0000167	1	Amino acids and derivatives	Amino acids	Glycine, serine and threonine metabolism
Valine	ESI-	0.453	116.074	117.079	[M-H]-	C5H11NO2	HMDB0000883	1	Amino acids and derivatives	Amino acids	Valine metabolism
1-Aminocyclohexanecarboxylic acid	ESI+	0.424	144.102	143.095	[M+H]+	C7H13NO2	HMDB0243822	1	Amino acids and derivatives	Amino acids derivatives	Exposome
2,6-diaminopimelic acid	ESI+	1.02	191.103	190.095	[M+H]+	C7H14N2O4	HMDB0001370	2	Amino acids and derivatives	Amino acids derivatives	Protein synthesis and degradation
5'-Methylthioadenosine	ESI+	1.05	298.097	297.09	[M+H]+	C11H15N5O3S	HMDB0001173	3	Amino acids and derivatives	Amino acids derivatives	Methionine Metabolism
Pyroglutamate	ESI+	1.517	130.049	129.043	[M+H]+	C5H7NO3	HMDB0000267	1	Amino acids and derivatives	Amino acids derivatives	Proline metabolism
Aspartylphenylalanine	ESI+	1.22	281.114	280.106	[M+H]+	C13H16N2O5	HMDB0000706	2	Amino acids and derivatives	Dipeptides	Protein digestion or protein catabolism
Creatine	ESI+	0.373	132.077	131.069	[M+H]+	C4H9N3O2	HMDB0000064	1	Amino acids and derivatives	Amino acids derivatives	Glycine, serine and threonine metabolism
gamma-Glutamylleucine	ESI+	1.338	261.144	260.137	[M+H]+	C11H20N2O5	HMDB0011171	1	Amino acids and derivatives	Dipeptides	Protein synthesis and degradation
Histidine	ESI+	0.374	156.076	155.069	[M+H]+	C6H9N3O2	HMDB0000177	1	Amino acids and derivatives	Amino acids	Histidine metabolism
Homocysteine	ESI+	0.38	136.043	135.035	[M+H]+	C4H9NO2S	HMDB0000742	2	Amino acids and derivatives	Amino acids	Methionine metabolism
Kynurenine	ESI+	0.674	209.091	208.085	[M+H]+	C10H12N2O3	HMDB0000684	1	Amino acids and derivatives	Amino acids derivatives	Tryptophan metabolism
l-arginine	ESI+	0.39	175.118	174.112	[M+H]+	C6H14N4O2	HMDB0000517	1	Amino acids and derivatives	Amino acids	Arginine and proline metabolism
L-Thyroxine	ESI+	2.54	777.691	776.687	[M+H]+	C15H11I4NO4	HMDB0000248	2	Amino acids and derivatives	Amino acids derivatives	Tyrosine metabolism
Methionine	ESI+	0.491	150.061	149.051	[M+H]+	C5H11NO2S	HMDB0000696	1	Amino acids and derivatives	Amino acids	Methionine metabolism
N,N-dimethylglycine	ESI+	0.45	104.071	103.063	[M+H]+	C4H9NO2	HMDB0000092	1	Amino acids and derivatives	Amino acids derivatives	Glycine, serine and threonine metabolism
N-acetylhistamine	ESI+	0.72	154.097	153.09	[M+H]+	C7H11N3O	HMDB0013253	2	Amino acids and derivatives	Amino acids derivatives	Histidine metabolism
Phenylalanine	ESI+	0.728	166.086	165.079	[M+H]+	C9H11NO2	HMDB0000159	1	Amino acids and derivatives	Amino acids	Phenylalanine metabolism
Phe-Phe	ESI+	1.78	313.156	312.147	[M+H]+	C18H20N2O3	HMDB0013302	1	Amino acids and derivatives	Dipeptides	Phenylalanine metabolism
phe-pro	ESI+	1.58	263.138	262.132	[M+H]+	C14H18N2O3	HMDB0011177	1	Amino acids and derivatives	Dipeptides	Phenylalanine metabolism
Pro Leu	ESI+	0.507	229.154	228.147	[M+H]+	C11H20N2O3	HMDB0253028	1	Amino acids and derivatives	Dipeptides	NA
Tyrosine	ESI+	0.485	182.08	181.074	[M+H]+	C9H11NO3	HMDB0000158	1	Amino acids and derivatives	Amino acids	Tyrosine metabolism
Mannose	ESI-	0.375	215.032	180.063	NA	C6H12O6	HMDB0000169	2	Carbohydrates and conjugates	Monosaccharides	Fructose and mannose metabolism
N-Acetylneuraminic acid	ESI-	0.39	308.099	309.106	[M-H]-	C11H19NO9	HMDB0000230	2	Carbohydrates and conjugates	Others	Amino Sugar Metabolism
P-cresyl glucuronide	ESI-	1.83	283.081	284.09	[M-H]-	C13H16O7	HMDB0011686	2	Carbohydrates and conjugates	Others	Tyrosine metabolism
ribose 5-phosphate	ESI-	2.607	229.018	230.019	[M-H]-	C5H11O8P	HMDB0001548	2	Carbohydrates and conjugates	Others	Pentose phosphate pathway
Sorbose	ESI-	0.439	161.046	180.063	[M-H2O-H]-	C6H12O6	HMDB0001266	2	Carbohydrates and conjugates	Monosaccharides	NA
D-Mannitol	ESI+	0.48	183.084	182.079	[M+H]+	C6H14O6	HMDB0000765	1	Carbohydrates and conjugates	Others	NA
myo-inositol	ESI+	2.65	181.071	180.063	[M+H]+	C6H12O6	HMDB0000211	1	Carbohydrates and conjugates	Others	Inositol phosphate metabolism
12-Hydroxyoctadecanoic acid	ESI-	6.475	299.256	300.266	[M-H]-	C18H36O3	HMDB0061706	2	Fatty Acyls	Others	Fatty acid metabolism
2-hydroxyisobutyric acid	ESI-	0.407	103.04	104.047	[M-H]-	C4H8O3	HMDB0000729	2	Fatty Acyls	Others	Exposome
8-Isoprostanes E1	ESI-	4.922	353.233	354.241	[M-H]-	C20H34O5	HMDB0004686	2	Fatty Acyls	Others	Nonenzymatic peroxidation of arachidonic acid
Citramalic Acid	ESI-	0.32	147.03	148.037	[M-H]-	C5H8O5	HMDB0000426	1	Fatty Acyls	Fatty acids	C5-branched dibasic acid metabolism pathway
docosahexaenoic acid	ESI-	7.12	327.233	328.24	[M-H]-	C22H32O2	HMDB0002183	1	Fatty Acyls	Fatty acids	alpha-Linolenic acid metabolism
Dodecanedioic acid	ESI-	2.201	229.144	230.152	[M-H]-	C12H22O4	HMDB0000623	1	Fatty Acyls	Fatty acids	Fatty acid metabolism
FFA 10:0	ESI-	4.751	171.141	172.146	[M-H]-	C10H20O2	HMDB0000511	1	Fatty Acyls	Fatty acids	Fatty Acid Biosynthesis
FFA 11:1	ESI-	4.76	183.139	184.146	[M-H]-	C11H20O2	NA	1	Fatty Acyls	Fatty acids	Biosynthesis of unsaturated fatty acids
FFA 12:0	ESI-	5.809	199.17	200.178	[M-H]-	C12H24O2	HMDB0000638	1	Fatty Acyls	Fatty acids	Fatty Acid Biosynthesis
FFA 14:0	ESI-	6.603	227.202	228.209	[M-H]-	C14H28O2	HMDB0000806	1	Fatty Acyls	Fatty acids	Fatty acid metabolism
FFA 14:1	ESI-	6.225	225.186	226.193	[M-H]-	C14H26O2	NA	1	Fatty Acyls	Fatty acids	Biosynthesis of unsaturated fatty acids
FFA 15:0	ESI-	6.94	241.217	242.225	[M-H]-	C15H30O2	HMDB0000826	1	Fatty Acyls	Fatty acids	Fatty acid metabolism
FFA 16:0	ESI-	7.23	255.233	256.24	[M-H]-	C16H32O2	HMDB0000220	1	Fatty Acyls	Fatty acids	Fatty acid metabolism
FFA 16:1	ESI-	6.826	253.217	254.225	[M-H]-	C16H30O2	HMDB0003229	1	Fatty Acyls	Fatty acids	Biosynthesis of unsaturated fatty acids
FFA 16:2	ESI-	6.478	251.203	252.209	[M-H]-	C16H28O2	HMDB0302694	1	Fatty Acyls	Fatty acids	Biosynthesis of unsaturated fatty acids
FFA 16:3	ESI-	6.251	249.187	250.193	[M-H]-	C16H26O2	HMDB0302991	1	Fatty Acyls	Fatty acids	Biosynthesis of unsaturated fatty acids
FFA 17:0	ESI-	7.508	269.248	270.256	[M-H]-	C17H34O2	HMDB0002259	1	Fatty Acyls	Fatty acids	Fatty acid metabolism
FFA 17:1	ESI-	7.13	267.234	268.24	[M-H]-	C17H32O2	NA	1	Fatty Acyls	Fatty acids	Biosynthesis of unsaturated fatty acids
FFA 18:0	ESI-	7.747	283.264	284.272	[M-H]-	C18H36O2	HMDB0000827	1	Fatty Acyls	Fatty acids	Fatty acid metabolism
FFA 18:1	ESI-	7.395	281.249	282.256	[M-H]-	C18H34O2	HMDB0000207	1	Fatty Acyls	Fatty acids	Biosynthesis of unsaturated fatty acids
FFA 18:2	ESI-	7.064	279.233	280.24	[M-H]-	C18H32O2	HMDB0000673	1	Fatty Acyls	Fatty acids	Biosynthesis of unsaturated fatty acids
FFA 18:3	ESI-	6.76	277.217	278.225	[M-H]-	C18H30O2	HMDB0001388	1	Fatty Acyls	Fatty acids	Biosynthesis of unsaturated fatty acids
FFA 18:4	ESI-	6.478	275.201	276.209	[M-H]-	C18H28O2	NA	1	Fatty Acyls	Fatty acids	Biosynthesis of unsaturated fatty acids
FFA 19:1	ESI-	7.645	295.263	296.272	[M-H]-	C19H36O2	NA	1	Fatty Acyls	Fatty acids	Biosynthesis of unsaturated fatty acids
FFA 20:0	ESI-	8.16	311.294	312.303	[M-H]-	C20H40O2	HMDB0002212	1	Fatty Acyls	Fatty acids	Fatty acid metabolism
FFA 20:1	ESI-	7.855	309.279	310.287	[M-H]-	C20H38O2	HMDB0002231	1	Fatty Acyls	Fatty acids	Biosynthesis of unsaturated fatty acids
FFA 20:2	ESI-	7.578	307.264	308.272	[M-H]-	C20H36O2	NA	1	Fatty Acyls	Fatty acids	Biosynthesis of unsaturated fatty acids
FFA 20:3	ESI-	7.317	305.249	306.256	[M-H]-	C20H34O2	NA	1	Fatty Acyls	Fatty acids	Biosynthesis of unsaturated fatty acids
FFA 20:4	ESI-	7.11	303.232	304.24	[M-H]-	C20H32O2	HMDB0001043	1	Fatty Acyls	Fatty acids	Biosynthesis of unsaturated fatty acids
FFA 20:5	ESI-	6.81	301.217	302.225	[M-H]-	C20H30O2	HMDB0001999	1	Fatty Acyls	Fatty acids	Biosynthesis of unsaturated fatty acids
FFA 22:0	ESI-	8.504	339.325	340.334	[M-H]-	C22H44O2	HMDB0000944	1	Fatty Acyls	Fatty acids	Fatty acid metabolism
FFA 22:1	ESI-	8.232	337.311	338.318	[M-H]-	C22H42O2	HMDB0002068	1	Fatty Acyls	Fatty acids	Biosynthesis of unsaturated fatty acids
FFA 22:2	ESI-	7.994	335.295	336.303	[M-H]-	C22H40O2	NA	1	Fatty Acyls	Fatty acids	Biosynthesis of unsaturated fatty acids
FFA 22:5	ESI-	7.282	329.248	330.256	[M-H]-	C22H34O2	HMDB0340942	1	Fatty Acyls	Fatty acids	Biosynthesis of unsaturated fatty acids
FFA 22:6	ESI-	7.116	327.233	328.24	[M-H]-	C22H32O2	HMDB0002183	1	Fatty Acyls	Fatty acids	Biosynthesis of unsaturated fatty acids
FFA 24:0	ESI-	8.831	367.358	368.365	[M-H]-	C24H48O2	NA	1	Fatty Acyls	Fatty acids	Fatty acid metabolism
FFA 24:1	ESI-	8.558	365.341	366.35	[M-H]-	C24H46O2	HMDB0002368	1	Fatty Acyls	Fatty acids	Biosynthesis of unsaturated fatty acids
FFA 24:5	ESI-	7.728	357.274	358.297	[M-H]-	C24H38O2	NA	1	Fatty Acyls	Fatty acids	Biosynthesis of unsaturated fatty acids
FFA 24:6	ESI-	7.531	355.266	356.272	[M-H]-	C24H36O2	NA	1	Fatty Acyls	Fatty acids	Biosynthesis of unsaturated fatty acids
FFA 9:0	ESI-	4.092	157.123	158.131	[M-H]-	C9H18O2	HMDB0000847	1	Fatty Acyls	Fatty acids	Fatty acid metabolism
1-Hexadecanol	ESI+	6.011	265.253	242.261	NA	C16H34O	HMDB0003424	2	Fatty Acyls	Others	Plasmalogen Synthesis
2-hydroxyisocaproic acid	ESI+	1.05	133.086	132.079	[M+H]+	C6H12O3	HMDB0000746	2	Fatty Acyls	Others	Leucine metabolism
Carnitine C10:0	ESI+	2.684	316.248	315.241	[M+H]+	C17H33NO4	HMDB0000651	1	Fatty Acyls	Fatty acid esters	beta-oxidation
Carnitine C10:1	ESI+	2.526	314.232	313.225	[M+H]+	C17H31NO4	HMDB0240585	1	Fatty Acyls	Fatty acid esters	beta-oxidation
Carnitine C12:0	ESI+	3.14	344.281	343.272	[M+H]+	C19H37NO4	HMDB0002250	1	Fatty Acyls	Fatty acid esters	beta-oxidation
Carnitine C12:1	ESI+	2.909	342.263	341.257	[M+H]+	C19H35NO4	HMDB0241211	1	Fatty Acyls	Fatty acid esters	beta-oxidation
Carnitine C14:0	ESI+	3.664	372.313	371.304	[M+H]+	C21H41NO4	HMDB0005066	1	Fatty Acyls	Fatty acid esters	beta-oxidation
Carnitine C14:1	ESI+	3.399	370.296	369.288	[M+H]+	C21H39NO4	HMDB0240588	1	Fatty Acyls	Fatty acid esters	beta-oxidation
Carnitine C14:2	ESI+	3.14	368.279	367.272	[M+H]+	C21H37NO4	HMDB0013331	1	Fatty Acyls	Fatty acid esters	beta-oxidation
Carnitine C16:0	ESI+	4.137	400.342	399.335	[M+H]+	C23H45NO4	HMDB0000222	1	Fatty Acyls	Fatty acid esters	beta-oxidation
Carnitine C16:1	ESI+	3.841	398.327	397.319	[M+H]+	C23H43NO4	HMDB0006317	1	Fatty Acyls	Fatty acid esters	beta-oxidation
Carnitine C16:2	ESI+	3.563	396.31	395.304	[M+H]+	C23H41NO4	HMDB0013334	1	Fatty Acyls	Fatty acid esters	beta-oxidation
Carnitine C18:0	ESI+	4.602	428.375	427.366	[M+H]+	C25H49NO4	HMDB0000848	1	Fatty Acyls	Fatty acid esters	beta-oxidation
Carnitine C18:1	ESI+	4.297	426.358	425.351	[M+H]+	C25H47NO4	HMDB0005065	1	Fatty Acyls	Fatty acid esters	beta-oxidation
Carnitine C18:2	ESI+	4.006	424.343	423.335	[M+H]+	C25H45NO4	HMDB0006469	1	Fatty Acyls	Fatty acid esters	beta-oxidation
Carnitine C2:0	ESI+	0.437	204.121	203.116	[M+H]+	C9H17NO4	HMDB0240773	1	Fatty Acyls	Fatty acid esters	beta-oxidation
Carnitine C3:0	ESI+	0.547	218.138	217.131	[M+H]+	C10H19NO4	HMDB0000824	1	Fatty Acyls	Fatty acid esters	beta-oxidation
Carnitine C4:0	ESI+	0.947	232.154	231.147	[M+H]+	C11H21NO4	HMDB0002013	1	Fatty Acyls	Fatty acid esters	beta-oxidation
Carnitine C5:0	ESI+	1.483	246.17	245.163	[M+H]+	C12H23NO4	HMDB0013128	1	Fatty Acyls	Fatty acid esters	beta-oxidation
Carnitine C6:0	ESI+	1.822	260.185	259.178	[M+H]+	C13H25NO4	HMDB0000756	1	Fatty Acyls	Fatty acid esters	beta-oxidation
Carnitine C8:0	ESI+	2.304	288.216	287.21	[M+H]+	C15H29NO4	HMDB0000791	1	Fatty Acyls	Fatty acid esters	beta-oxidation
Carnitine C8:1	ESI+	2.09	286.201	285.194	[M+H]+	C15H27NO4	HMDB0240723	1	Fatty Acyls	Fatty acid esters	beta-oxidation
Decadienoylcarnitine	ESI+	2.276	310.201	311.21	[M+H]+	C17H29NO4	HMDB0241094	1	Fatty Acyls	Fatty acid esters	beta-oxidation
FFAD C18:0	ESI+	5.857	284.295	283.288	[M+H]+	C18H37NO	HMDB0034146	1	Fatty Acyls	Fatty amides	NA
FFAD C18:1	ESI+	5.457	282.279	281.272	[M+H]+	C18H35NO	HMDB0002117	1	Fatty Acyls	Fatty amides	NA
FFAD C20:0	ESI+	6.423	312.326	311.319	[M+H]+	C20H41NO	NA	1	Fatty Acyls	Fatty amides	NA
FFAD C20:1	ESI+	6.016	310.31	309.303	[M+H]+	C20H39NO	NA	1	Fatty Acyls	Fatty amides	NA
FFAD C22:0	ESI+	6.929	340.357	339.35	[M+H]+	C22H45NO	HMDB0000583	1	Fatty Acyls	Fatty amides	NA
FFAD C22:1(Erucamide)	ESI+	6.533	338.342	337.334	[M+H]+	C22H43NO	HMDB0244507	1	Fatty Acyls	Fatty amides	NA
FFAD C22:2	ESI+	6.173	336.327	335.319	[M+H]+	C22H41NO	NA	1	Fatty Acyls	Fatty amides	NA
LPC 18:2 sn-1	ESI-	7.356	433.235	519.332	[M-C5H12N]-	C26H50NO7P	HMDB0061700	1	Glycerophospholipids	Lysophosphatidylcholine	Lipid metabolism
PE 36:2	ESI-	10.417	742.536	743.547	[M-H]-	C41H78NO8P	HMDB0009059	2	Glycerophospholipids	Phosphatidylethanolamine	Lipid metabolism
PE 36:3	ESI-	10.211	740.522	741.531	[M-H]-	C41H76NO8P	HMDB0009091	2	Glycerophospholipids	Phosphatidylethanolamine	Lipid metabolism
PE 36:4	ESI-	10.005	738.506	739.515	[M-H]-	C41H74NO8P	HMDB0009093	2	Glycerophospholipids	Phosphatidylethanolamine	Lipid metabolism
PE 36:5	ESI-	9.686	736.486	737.488	[M-H]-	C41H72NO8P		2	Glycerophospholipids	Phosphatidylethanolamine	Lipid metabolism
PE 38:4	ESI-	10.384	766.534	767.546	[M-H]-	C43H78NO8P		2	Glycerophospholipids	Phosphatidylethanolamine	Lipid metabolism
PE 38:6	ESI-	9.95	762.507	763.515	[M-H]-	C43H74NO8P	HMDB0008946	2	Glycerophospholipids	Phosphatidylethanolamine	Lipid metabolism
PI 34:1	ESI-	9.243	835.53	836.541	[M-H]-	C43H81O13P	HMDB0009783	2	Glycerophospholipids	Phosphatidylinositol	Lipid metabolism
PI 34:2	ESI-	9.024	833.516	834.436	[M-H]-	C43H79O13P		2	Glycerophospholipids	Phosphatidylinositol	Lipid metabolism
PI 36:1	ESI-	9.69	863.562	864.572	[M-H]-	C45H85O13P		2	Glycerophospholipids	Phosphatidylinositol	Lipid metabolism
PI 36:2	ESI-	9.394	861.548	862.557	[M-H]-	C45H83O13P	HMDB0009837	2	Glycerophospholipids	Phosphatidylinositol	Lipid metabolism
PI 36:3	ESI-	9.114	859.532	860.541	[M-H]-	C45H81O13P		2	Glycerophospholipids	Phosphatidylinositol	Lipid metabolism
PI 36:4	ESI-	9.018	857.518	858.526	[M-H]-	C45H79O13P	HMDB0009789	2	Glycerophospholipids	Phosphatidylinositol	Lipid metabolism
PI 37:4	ESI-	9.42	871.53	872.541	[M-H]-	C46H83O13P		2	Glycerophospholipids	Phosphatidylinositol	Lipid metabolism
PI 38:3	ESI-	9.556	887.56	888.573	[M-H]-	C47H85O13P	HMDB0009813	2	Glycerophospholipids	Phosphatidylinositol	Lipid metabolism
PI 38:5	ESI-	9.098	883.534	884.541	[M-H]-	C47H81O13P	HMDB0009844	2	Glycerophospholipids	Phosphatidylinositol	Lipid metabolism
PI 38:6	ESI-	9	881.515	882.436	[M-H]-	C47H79O13P		2	Glycerophospholipids	Phosphatidylinositol	Lipid metabolism
PI 40:6	ESI-	9.344	909.543	910.557	[M-H]-	C49H83O13P	HMDB0009821	2	Glycerophospholipids	Phosphatidylinositol	Lipid metabolism
PI(16:1/18-HETE)	ESI-	9.158	871.515	872.495	[M-H]-	C45H77O14P		2	Glycerophospholipids	Phosphatidylinositol	Lipid metabolism
LPC 14:0 sn-1	ESI+	3.58	468.308	467.301	[M+H]+	C22H46NO7P	NA	1	Glycerophospholipids	Lysophosphatidylcholine	Lipid metabolism
LPC 14:0 sn-2	ESI+	3.702	468.308	467.301	[M+H]+	C22H46NO7P	NA	1	Glycerophospholipids	Lysophosphatidylcholine	Lipid metabolism
LPC 15:0 sn-1	ESI+	3.87	482.323	481.317	[M+H]+	C23H48NO7P	NA	1	Glycerophospholipids	Lysophosphatidylcholine	Lipid metabolism
LPC 15:0 sn-2	ESI+	3.989	482.323	481.317	[M+H]+	C23H48NO7P	NA	1	Glycerophospholipids	Lysophosphatidylcholine	Lipid metabolism
LPC 16:0 sn-1	ESI+	4.16	496.338	495.332	[M+H]+	C24H50NO7P	NA	1	Glycerophospholipids	Lysophosphatidylcholine	Lipid metabolism
LPC 16:0 sn-2	ESI+	4.278	496.338	495.332	[M+H]+	C24H50NO7P	HMDB0010382	1	Glycerophospholipids	Lysophosphatidylcholine	Lipid metabolism
LPC 16:1 sn-1	ESI+	3.8	494.323	493.317	[M+H]+	C24H48NO7P	HMDB0010383	1	Glycerophospholipids	Lysophosphatidylcholine	Lipid metabolism
LPC 16:1 sn-2	ESI+	3.92	494.323	493.317	[M+H]+	C24H48NO7P	NA	1	Glycerophospholipids	Lysophosphatidylcholine	Lipid metabolism
LPC 17:0	ESI+	4.564	510.355	509.348	[M+H]+	C25H52NO7P	HMDB0012108	1	Glycerophospholipids	Lysophosphatidylcholine	Lipid metabolism
LPC 18:0 sn-1	ESI+	4.738	524.37	523.364	[M+H]+	C26H54NO7P	NA	1	Glycerophospholipids	Lysophosphatidylcholine	Lipid metabolism
LPC 18:0 sn-2	ESI+	4.856	524.369	523.364	[M+H]+	C26H54NO7P	HMDB0010384	1	Glycerophospholipids	Lysophosphatidylcholine	Lipid metabolism
LPC 18:1 sn-1	ESI+	4.37	522.355	521.348	[M+H]+	C26H52NO7P	NA	1	Glycerophospholipids	Lysophosphatidylcholine	Lipid metabolism
LPC 18:1 sn-2	ESI+	4.478	522.354	521.348	[M+H]+	C26H52NO7P	HMDB0002815	1	Glycerophospholipids	Lysophosphatidylcholine	Lipid metabolism
LPC 18:2 sn-2	ESI+	4.133	520.339	519.332	[M+H]+	C26H50NO7P	HMDB0010386	1	Glycerophospholipids	Lysophosphatidylcholine	Lipid metabolism
LPC 18:3	ESI+	3.842	518.322	517.315	[M+H]+	C26H48NO7P	HMDB0010387	1	Glycerophospholipids	Lysophosphatidylcholine	Lipid metabolism
LPC 20:0 sn-1	ESI+	5.31	552.404	551.395	[M+H]+	C28H58NO7P	NA	1	Glycerophospholipids	Lysophosphatidylcholine	Lipid metabolism
LPC 20:0 sn-2	ESI+	5.429	552.404	551.395	[M+H]+	C28H58NO7P	NA	1	Glycerophospholipids	Lysophosphatidylcholine	Lipid metabolism
LPC 20:1 sn-1	ESI+	4.9	550.387	549.379	[M+H]+	C28H56NO7P	NA	1	Glycerophospholipids	Lysophosphatidylcholine	Lipid metabolism
LPC 20:1 sn-2	ESI+	5.015	550.387	549.379	[M+H]+	C28H56NO7P	HMDB0010391	1	Glycerophospholipids	Lysophosphatidylcholine	Lipid metabolism
LPC 20:2 sn-1	ESI+	4.55	548.369	547.364	[M+H]+	C28H54NO7P	NA	1	Glycerophospholipids	Lysophosphatidylcholine	Lipid metabolism
LPC 20:2 sn-2	ESI+	4.655	548.369	547.364	[M+H]+	C28H54NO7P	HMDB0010392	1	Glycerophospholipids	Lysophosphatidylcholine	Lipid metabolism
LPC 20:3	ESI+	4.375	546.357	545.348	[M+H]+	C28H52NO7P	HMDB0010394	1	Glycerophospholipids	Lysophosphatidylcholine	Lipid metabolism
LPC 20:4 sn-1	ESI+	4.08	544.339	543.332	[M+H]+	C28H50NO7P	HMDB0010395	1	Glycerophospholipids	Lysophosphatidylcholine	Lipid metabolism
LPC 20:4 sn-2	ESI+	4.182	544.339	543.332	[M+H]+	C28H50NO7P	NA	1	Glycerophospholipids	Lysophosphatidylcholine	Lipid metabolism
LPC 20:5 sn-1	ESI+	3.78	542.323	541.317	[M+H]+	C28H48NO7P	NA	1	Glycerophospholipids	Lysophosphatidylcholine	Lipid metabolism
LPC 20:5 sn-2	ESI+	3.887	542.323	541.317	[M+H]+	C28H48NO7P	NA	1	Glycerophospholipids	Lysophosphatidylcholine	Lipid metabolism
LPC 22:4	ESI+	4.623	572.37	571.364	[M+H]+	C30H54NO7P	HMDB0010401	1	Glycerophospholipids	Lysophosphatidylcholine	Lipid metabolism
LPC 22:5	ESI+	4.33	570.354	569.348	[M+H]+	C30H52NO7P	HMDB0010403	1	Glycerophospholipids	Lysophosphatidylcholine	Lipid metabolism
LPC 22:6 sn-1	ESI+	4.09	568.337	567.332	[M+H]+	C30H50NO7P	HMDB0010404	1	Glycerophospholipids	Lysophosphatidylcholine	Lipid metabolism
LPC 22:6 sn-2	ESI+	4.185	568.337	567.332	[M+H]+	C30H50NO7P	NA	1	Glycerophospholipids	Lysophosphatidylcholine	Lipid metabolism
LPC O-16:0	ESI+	4.424	482.359	481.353	[M+H]+	C24H52NO6P	NA	1	Glycerophospholipids	Lysophosphatidylcholine	Lipid metabolism
LPC O-18:0	ESI+	5.006	510.389	509.385	[M+H]+	C26H56NO6P	NA	1	Glycerophospholipids	Lysophosphatidylcholine	Lipid metabolism
LPC O-18:1	ESI+	4.611	508.376	507.369	[M+H]+	C26H54NO6P	NA	1	Glycerophospholipids	Lysophosphatidylcholine	Lipid metabolism
LPE 16:0 sn-1	ESI+	4.15	454.294	453.286	[M+H]+	C21H44NO7P	NA	1	Glycerophospholipids	Lysophosphatidylethanolamine	Lipid metabolism
LPE 16:0 sn-2	ESI+	4.251	454.294	453.286	[M+H]+	C21H44NO7P	NA	1	Glycerophospholipids	Lysophosphatidylethanolamine	Lipid metabolism
LPE 18:0 sn-1	ESI+	4.71	482.326	481.317	[M+H]+	C23H48NO7P	HMDB0011129	1	Glycerophospholipids	Lysophosphatidylethanolamine	Lipid metabolism
LPE 18:0 sn-2	ESI+	4.835	482.326	481.317	[M+H]+	C23H48NO7P	HMDB0011130	1	Glycerophospholipids	Lysophosphatidylethanolamine	Lipid metabolism
LPE 18:1	ESI+	4.468	480.349	497.301	[M+H]+	C23H46NO7P	HMDB0011476	1	Glycerophospholipids	Lysophosphatidylethanolamine	Lipid metabolism
LPE 18:2 sn-1	ESI+	4.01	478.293	477.286	[M+H]+	C23H44NO7P	HMDB0011507	1	Glycerophospholipids	Lysophosphatidylethanolamine	Lipid metabolism
LPE 18:2 sn-2	ESI+	4.11	478.293	477.286	[M+H]+	C23H44NO7P	NA	1	Glycerophospholipids	Lysophosphatidylethanolamine	Lipid metabolism
LPE 20:1	ESI+	4.201	508.341	507.332	[M+H]+	C25H50NO7P	NA	1	Glycerophospholipids	Lysophosphatidylethanolamine	Lipid metabolism
LPE 20:4 sn-1	ESI+	4.06	502.295	501.286	[M+H]+	C25H44NO7P	HMDB0011487	1	Glycerophospholipids	Lysophosphatidylethanolamine	Lipid metabolism
LPE 20:4 sn-2	ESI+	4.161	502.295	501.286	[M+H]+	C25H44NO7P	HMDB0011517	1	Glycerophospholipids	Lysophosphatidylethanolamine	Lipid metabolism
LPE 22:5	ESI+	4.291	528.312	527.301	[M+H]+	C27H46NO7P	HMDB0011495	1	Glycerophospholipids	Lysophosphatidylethanolamine	Lipid metabolism
LPE 22:6 sn-1	ESI+	4.07	526.29	525.285	[M+H]+	C27H44NO7P	HMDB0011496	1	Glycerophospholipids	Lysophosphatidylethanolamine	Lipid metabolism
LPE 22:6 sn-2	ESI+	4.165	526.29	525.285	[M+H]+	C27H44NO7P	HMDB0011526	1	Glycerophospholipids	Lysophosphatidylethanolamine	Lipid metabolism
O-Phosphocholine	ESI+	6.978	184.073	184.074	[M]+	C5H15NO4P	NA	2	Glycerophospholipids	Phosphatidylethanolamine	NA
PC 30:0	ESI+	7.287	706.537	705.531	[M+H]+	C38H76NO8P	HMDB0007869	2	Glycerophospholipids	Phosphatidylcholine	Lipid metabolism
PC 32:0	ESI+	7.618	734.57	733.562	[M+H]+	C40H80NO8P	HMDB0000564	2	Glycerophospholipids	Phosphatidylcholine	Lipid metabolism
PC 32:1	ESI+	7.395	732.562	731.547	[M+H]+	C40H78NO8P	HMDB0007969	2	Glycerophospholipids	Phosphatidylcholine	Lipid metabolism
PC 32:3	ESI+	7.287	728.516	727.515	[M+H]+	C40H74NO8P	NA	2	Glycerophospholipids	Phosphatidylcholine	Lipid metabolism
PC 33:1	ESI+	7.544	746.558	745.562	[M+H]+	C41H80NO8P	HMDB0007939	2	Glycerophospholipids	Phosphatidylcholine	Lipid metabolism
PC 33:2	ESI+	7.299	744.553	743.547	[M+H]+	C41H78NO8P	HMDB0007940	2	Glycerophospholipids	Phosphatidylcholine	Lipid metabolism
PC 34:1	ESI+	7.697	760.582	759.578	[M+H]+	C42H82NO8P	HMDB0007972	2	Glycerophospholipids	Phosphatidylcholine	Lipid metabolism
PC 34:2	ESI+	7.472	758.568	757.562	[M+H]+	C42H80NO8P	HMDB0007973	2	Glycerophospholipids	Phosphatidylcholine	Lipid metabolism
PC 34:3	ESI+	7.23	756.553	755.546	[M+H]+	C42H78NO8P	HMDB0007975	2	Glycerophospholipids	Phosphatidylcholine	Lipid metabolism
PC 34:4	ESI+	7.126	754.535	753.531	[M+H]+	C42H76NO8P	HMDB0008007	2	Glycerophospholipids	Phosphatidylcholine	Lipid metabolism
PC 35:3	ESI+	7.405	770.569	769.562	[M+H]+	C43H80NO8P	LMGP01011506	2	Glycerophospholipids	Phosphatidylcholine	Lipid metabolism
PC 36:4	ESI+	7.454	782.568	781.562	[M+H]+	C44H80NO8P	HMDB0007982	2	Glycerophospholipids	Phosphatidylcholine	Lipid metabolism
PC 36:5	ESI+	7.24	780.55	779.546	[M+H]+	C44H78NO8P	HMDB0007984	2	Glycerophospholipids	Phosphatidylcholine	Lipid metabolism
PC 38:4	ESI+	7.754	810.598	809.593	[M+H]+	C46H84NO8P	HMDB0008048	2	Glycerophospholipids	Phosphatidylcholine	Lipid metabolism
PC 38:5	ESI+	7.546	808.584	807.578	[M+H]+	C46H82NO8P	HMDB0008114	2	Glycerophospholipids	Phosphatidylcholine	Lipid metabolism
PC O-34:1	ESI+	7.544	746.582	745.598	[M+H]+	C42H84NO7P		2	Glycerophospholipids	Phosphatidylcholine	Lipid metabolism
PC O-38:5	ESI+	7.652	794.607	793.598	[M+H]+	C46H84NO7P		2	Glycerophospholipids	Phosphatidylcholine	Lipid metabolism
PE 34:2	ESI+	7.25	716.558	715.515	[M+H]+	C39H74NO8P	HMDB0008960	2	Glycerophospholipids	Phosphatidylethanolamine	Lipid metabolism
PE O-36:5	ESI+	7.618	724.528	723.52	[M+H]+	C41H74NO7P		2	Glycerophospholipids	Phosphatidylethanolamine	Lipid metabolism
PE O-38:7	ESI+	7.531	748.524	747.52	[M+H]+	C43H74NO7P		2	Glycerophospholipids	Phosphatidylethanolamine	Lipid metabolism
5-Methyluridine	ESI-	1.44	257.078	258.085	[M-H]-	C10H14N2O6	HMDB0000884	2	Nucleotides and derivatives	Pyrimidines and derivatives	Pyrimidine metabolism
Hypoxanthine	ESI-	0.523	135.034	136.039	[M-H]-	C5H4N4O	HMDB0000157	1	Nucleotides and derivatives	Purines and derivatives	Purine metabolism
Thymidine 5'-monophosphate	ESI-	2.698	321.044	322.057	[M-H]-	C10H15N2O8P	HMDB0001227	2	Nucleotides and derivatives	Pyrimidines and derivatives	Pyrimidine metabolism
Uric acid	ESI-	0.401	167.02	168.028	[M-H]-	C5H4N4O3	HMDB0000289	1	Nucleotides and derivatives	Purines and derivatives	Purine metabolism
uridine	ESI-	0.78	243.06	244.07	[M-H]-	C9H12N2O6	HMDB0000296	1	Nucleotides and derivatives	Pyrimidines and derivatives	Pyrimidine metabolism
Xanthine	ESI-	0.52	151.028	152.033	[M-H]-	C5H4N4O2	HMDB0000292	3	Nucleotides and derivatives	Purines and derivatives	Purine metabolism
1,7-Dimethylxanthine	ESI+	1.011	181.072	180.065	[M+H]+	C7H8N4O2	HMDB0001860	1	Nucleotides and derivatives	Purines and derivatives	Purine metabolism
1-methylguanine	ESI+	0.73	166.072	165.065	[M+H]+	C6H7N5O	HMDB0003282	1	Nucleotides and derivatives	Purines and derivatives	Purine metabolism
inosine	ESI+	0.483	291.069	268.081	[M+Na]+	C10H12N4O5	HMDB0000195	1	Nucleotides and derivatives	Purines and derivatives	Purine metabolism
1,3-dimethyluric acid	ESI-	0.374	217.029	196.06	NA	C7H8N4O3	HMDB0001857	4	Nucleotides and derivatives	Purines and derivatives	Purine metabolism
2,6-Dichlorobenzoic Acid	ESI-	0.43	188.941	189.959	[M-H]-	C7H4Cl2O2	NA	2	Organic acids	Benzene and substituted derivatives	Exposome
2-phenylpropionic acid	ESI-	2.063	149.062	150.068	[M-H]-	C9H10O2	HMDB0011743	3	Organic acids	Others	alpha-Methylstyrene metabolism
3,5-Dihydroxybenzoic acid	ESI-	1.847	153.021	154.027	[M-H]-	C7H6O4	HMDB0013677	2	Organic acids	Benzene and substituted derivatives	NA
3-Hydroxybenzoic acid	ESI-	1.558	137.027	138.032	[M-H]-	C7H6O3	HMDB0002466	3	Organic acids	Benzene and substituted derivatives	NA
3-Indoleacrylic acid	ESI-	1.73	186.056	187.063	[M-H]-	C11H9NO2	HMDB0000734	3	Organic acids	Indoles and derivatives	Tryptophan metabolism
3-Methoxybenzoic acid	ESI-	2.133	151.04	152.047	[M-H]-	C8H8O3	HMDB0032606	3	Organic acids	Benzene and substituted derivatives	NA
4-Pyridoxic acid	ESI-	1.671	182.046	183.053	[M-H]-	C8H9NO4	HMDB0000017	1	Organic acids	Others	Vitamin B6 metabolism
cis-Aconitic acid	ESI-	0.32	173.009	174.016	[M-H]-	C6H6O6	HMDB0000072	3	Organic acids	Others	Citric Acid Cycle
CMPF(3-Carboxy-4-methyl-5-propyl-2-furanpropionic acid)	ESI-	2.154	239.093	240.1	[M-H]-	C12H16O5	HMDB0061112	2	Organic acids	Others	Exposome
Dodecylbenzenesulfonic acid	ESI-	6.866	325.183	326.192	[M-H]-	C18H30O3S	HMDB0031031	2	Organic acids	Benzene and substituted derivatives	NA
Glycyrrhetinic Acid	ESI-	6.517	469.331	470.34	[M-H]-	C30H46O4	HMDB0011628	2	Organic acids	Others	NA
Hippuric acid	ESI-	1.607	178.052	179.058	[M-H]-	C9H9NO3	HMDB0000714	1	Organic acids	Benzene and substituted derivatives	Glycine metabolism
Homovanillic acid	ESI-	0.381	180.925	182.058	[M-H]-	C9H10O4	HMDB0000118	2	Organic acids	Others	Tyrosine metabolism
Indolelactic acid	ESI-	1.72	204.065	205.074	[M-H]-	C11H11NO3	HMDB0000671	1	Organic acids	Indoles and derivatives	Tryptophan metabolism
Lauryl sulfate	ESI-	6.085	265.149	266.155	[M-H]-	C12H26O4S	NA	1	Organic acids	Others	NA
pantothenic acid	ESI-	0.53	218.104	219.111	[M-H]-	C9H17NO5	HMDB0000210	1	Organic acids	Others	Pantothenate and CoA Biosynthesis
P-cresol sulfate	ESI-	2.125	187.008	188.014	[M-H]-	C7H8O4S	HMDB0011635	1	Organic acids	Others	NA
Perfluorooctanoic acid (PFOA)	ESI-	5.132	412.965	431.94	[M-H]-	C8HF15O2	HMDB0256329	2	Organic acids	Others	Exposome
Phenyl sulfate	ESI-	1.565	172.991	173.999	[M-H]-	C6H6O4S	HMDB0060015	1	Organic acids	Others	Sulfur metabolism
phenyllactic acid/3-(3-hydroxyphenyl) propionic acid	ESI-	2.546	165.057	166.063	[M-H]-	C9H10O3	HMDB0000779	2	Organic acids	Benzene and substituted derivatives	Phenylalanine catabolism
Succinic acid	ESI-	0.312	117.019	118.027	[M-H]-	C4H6O4	HMDB0000254	1	Organic acids	Others	Citric Acid Cycle
2-hydroxyhippuric acid	ESI+	0.5	196.06	195.053	[M+H]+	C9H9NO4	HMDB0002404	3	Organic acids	Benzene and substituted derivatives	Protein synthesis and degradation
3-(4-hydroxyphenyl) propionic acid	ESI+	0.73	167.07	166.063	[M+H]+	C9H10O3	HMDB0002199	2	Organic acids	Others	Tyrosine metabolism
3,4,5-Trimethoxycinnamic acid	ESI+	1.897	239.091	238.084	[M+H]+	C12H14O5	HMDB0002511	2	Organic acids	Others	NA
3-Hydroxycinnamic acid	ESI+	0.5	165.055	164.047	[M+H]+	C9H8O3	HMDB0001713	3	Organic acids	Others	NA
3-Indoleacetic acid	ESI+	2.031	176.07	175.063	[M+H]+	C10H9NO2	HMDB0000197	2	Organic acids	Indoles and derivatives	Tryptophan metabolism
3-Indolepropionic acid	ESI+	2.276	190.086	190.074	[M+H]+	C11H11NO2	HMDB0002302	2	Organic acids	Indoles and derivatives	Tryptophan metabolism
3-O-methylgallic acid	ESI+	1.65	185.044	184.037	[M+H]+	C8H8O5	HMDB0013198	3	Organic acids	Benzene and substituted derivatives	NA
4-hydroxymandelic acid	ESI+	2.11	169.05	168.042	[M+H]+	C8H8O4	HMDB0000822	3	Organic acids	Others	NA
4-methoxybenzoic acid	ESI+	0.51	153.055	152.047	[M+H]+	C8H8O3	HMDB0001101	3	Organic acids	Benzene and substituted derivatives	NA
5-Formylsalicylic acid	ESI+	1.393	167.034	166.027	[M+H]+	C8H6O4	NA	1	Organic acids	Others	NA
5-Hydroxyindoleacetic acid	ESI+	0.7	192.066	191.058	[M+H]+	C10H9NO3	HMDB0000763	3	Organic acids	Indoles and derivatives	Tryptophan metabolism
Abietic acid	ESI+	5.288	303.232	302.224	[M+H]+	C20H30O2	NA	2	Organic acids	Others	NA
Diethyl-phthalate	ESI+	4.576	223.096	222.089	[M+H]+	C12H14O4	HMDB0094660	2	Organic acids	Benzene and substituted derivatives	NA
Dioctyl Phthalate	ESI+	6.843	391.284	390.277	[M+H]+	C24H38O4	HMDB0251427	2	Organic acids	Benzene and substituted derivatives	NA
indole	ESI+	1.05	118.065	117.058	[M+H]+	C8H7N	HMDB0000738	3	Organic acids	Indoles and derivatives	Tryptophan metabolism
indole-3-acetamide	ESI+	1.01	175.087	174.079	[M+H]+	C10H10N2O	HMDB0029739	3	Organic acids	Indoles and derivatives	Tryptophan metabolism
Indole-3-carboxyaldehyde	ESI+	1.042	146.059	145.053	[M+H]+	C9H7NO	HMDB0029737	2	Organic acids	Indoles and derivatives	Tryptophan metabolism
indole-3-carboxylic acid	ESI+	0.41	162.055	161.048	[M+H]+	C9H7NO2	HMDB0003320	3	Organic acids	Indoles and derivatives	Tryptophan metabolism
Indoxyl sulfate	ESI+	1.427	134.06	213.01	[M+H]+	C8H7NO4S	HMDB0000682	1	Organic acids	Others	NA
Ferulic acid	ESI+	0.52	195.065	194.058	[M+H]+	C10H10O4	HMDB0240705	3	Organic acids	Others	NA
Kynurenic acid	ESI+	1.196	190.05	189.043	[M+H]+	C10H7NO3	HMDB0000715	1	Organic acids	Others	Tryptophan metabolism
Monoethylhexyl phthalate	ESI+	4.581	279.16	278.152	[M+H]+	C16H22O4	HMDB0013248	1	Organic acids	Benzene and substituted derivatives	NA
sphinganine 1-phosphate	ESI+	3.713	382.271	381.264	[M+H]+	C18H40NO5P	HMDB0001383	2	Organic acids	Others	Lipid metabolism
Sphingosine-1-phosphate	ESI+	3.686	380.259	379.249	[M+H]+	C18H38NO5P	HMDB0000277	2	Organic acids	Others	Lipid metabolism
Acetanilide	ESI-	1.608	134.062	135.068	[M-H]-	C8H9NO	HMDB0001250	2	Others	Others	NA
Biliverdin	ESI-	4.79	583.254	582.248	[M-H]-	C33H34N4O6	HMDB0001008	1	Others	Others	Porphyrin Metabolism
Catechol	ESI-	1.368	109.031	110.037	[M-H]-	C6H6O2	HMDB0000957	2	Others	Others	NA
Esculetin	ESI-	0.52	177.022	178.027	[M-H]-	C9H6O4	HMDB0030819	2	Others	Others	NA
Fexofenadine	ESI-	7.43	500.275	501.288	[M-H]-	C32H39NO4	HMDB0005030	2	Others	Others	NA
p-cresol	ESI-	2.126	107.052	108.058	[M-H]-	C7H8O	HMDB0001858	3	Others	Others	Tyrosine metabolism
p-Xylene	ESI+	0.716	124.105	106.078	NA	C8H10	HMDB0059924	2	Others	Others	NA
2-Methylpyrrolidine	ESI+	0.556	86.0969	85.0891	[M+H]+	C5H11N	HMDB0341433	2	Others	Others	NA
2-Phenylacetamide	ESI+	0.486	136.074	135.068	[M+H]+	C8H9NO	HMDB0010715	2	Others	Others	NA
2-Piperidone	ESI+	0.799	100.076	99.0684	[M+H]+	C5H9NO	HMDB0011749	2	Others	Others	NA
3-(1-Pyrazolyl)-L-alanine	ESI+	0.32	156.076	155.069	[M+H]+	C6H9N3O2	NA	1	Others	Others	NA
3-(2-hydroxyethyl)quinazolin-4(3H)-one	ESI+	1.017	191.089	190.074	[M+H]+	C10H10N2O2	NA	2	Others	Others	NA
4-Dimethylaminobenzaldehyde	ESI+	1.017	150.084	149.084	[M+H]+	C9H11NO	HMDB0246303	2	Others	Others	Exposome
bilirubin	ESI+	2.457	585.269	584.263	[M+H]+	C33H36N4O6	HMDB0000054	1	Others	Others	Porphyrin Metabolism
Dimethyl sulfoxide	ESI+	0.441	79.0224	78.0139	[M+H]+	C2H6OS	HMDB0002151	2	Others	Others	NA
Dopamine	ESI+	0.717	154.091	153.079	[M+H]+	C8H11NO2	HMDB0000073	2	Others	Others	Tyrosine metabolism
Farnesylacetone	ESI+	5.629	263.237	262.23	[M+H]+	C18H30O	NA	2	Others	Others	NA
Nicotinamide	ESI+	0.49	123.044	122.048	[M+H]+	C6H6N2O	HMDB0001406	2	Others	Others	Nicotinate and nicotinamide metabolism
phloroglucinol/pyrogallol	ESI+	2.1	127.038	126.032	[M+H]+	C6H6O3	HMDB0013675	2	Others	Others
prangolarine	ESI+	1.518	287.099	286.084	[M+H]+	C16H14O5	NA	2	Others	Others	NA
Propylparaben	ESI+	2.653	181.085	180.079	[M+H]+	C10H12O3	HMDB0032574	2	Others	Others	NA
Pyridoxamine	ESI+	0.39	169.094	168.09	[M+H]+	C8H12N2O2	HMDB0001431	2	Others	Others	NA
pyrrolidine	ESI+	0.461	72.0822	71.0735	[M+H]+	C4H9N	HMDB0031641	2	Others	Others	NA
thiamine	ESI+	1.51	266.12	265.112	[M+H]+	C12H17N4OS	HMDB0000235	2	Others	Others	Thiamine Metabolism
Sphingomyelin d18:0-C18:0	ESI-	6.027	791.625	732.615	[M+CH3COO]-	C41H85N2O6P	HMDB0012087	2	Sphingolipids	Sphingomyelin	Lipid metabolism
SM 32:1	ESI+	6.556	675.542	674.536	[M+H]+	C37H75N2O6P	HMDB0012097	2	Sphingolipids	Sphingomyelin	Lipid metabolism
SM 32:2	ESI+	6.227	673.528	672.521	[M+H]+	C37H73N2O6P		2	Sphingolipids	Sphingomyelin	Lipid metabolism
SM 33:1	ESI+	6.767	689.558	688.552	[M+H]+	C38H77N2O6P	HMDB0240608	2	Sphingolipids	Sphingomyelin	Lipid metabolism
SM 34:0	ESI+	7.07	705.59	704.583	[M+H]+	C39H81N2O6P		2	Sphingolipids	Sphingomyelin	Lipid metabolism
SM 34:1	ESI+	6.972	703.573	702.568	[M+H]+	C39H79N2O6P	HMDB0010169	2	Sphingolipids	Sphingomyelin	Lipid metabolism
SM 34:2	ESI+	6.669	701.56	700.552	[M+H]+	C39H77N2O6P		2	Sphingolipids	Sphingomyelin	Lipid metabolism
SM 35:2	ESI+	6.887	715.574	714.568	[M+H]+	C40H79N2O6P		2	Sphingolipids	Sphingomyelin	Lipid metabolism
SM 36:1	ESI+	7.358	731.606	730.599	[M+H]+	C41H83N2O6P	HMDB0001348	2	Sphingolipids	Sphingomyelin	Lipid metabolism
SM 36:2	ESI+	7.098	729.589	728.583	[M+H]+	C41H81N2O6P	HMDB0012101	2	Sphingolipids	Sphingomyelin	Lipid metabolism
SM 36:3	ESI+	6.996	727.564	726.568	[M+H]+	C41H79N2O6P		2	Sphingolipids	Sphingomyelin	Lipid metabolism
sphingomyelin	ESI+	7.348	753.584	730.599	[M+Na]+	C41H83N2O6P	NA	2	Sphingolipids	Sphingomyelin	NA
Canrenone	ESI-	7.133	339.198	340.204	[M-H]-	C22H28O3	HMDB0003033	2	Steroids and steroid derivatives	Others	NA
Dehydroepiandrosterone Sulfate	ESI-	4.14	367.157	368.166	[M-H]-	C19H28O5S	HMDB0001032	1	Steroids and steroid derivatives	Others	Androgen and Estrogen Metabolism
GCA(Glycocholic acid)	ESI-	5.255	464.3	465.309	[M-H]-	C26H43NO6	HMDB0000138	1	Steroids and steroid derivatives	Bile acids	Primary bile acid biosynthesis
GCDCA(Chenodeoxycholic acid glycine conjugate)	ESI-	5.783	448.305	449.314	[M-H]-	C26H43NO5	HMDB0000637	1	Steroids and steroid derivatives	Bile acids	Primary bile acid biosynthesis
GCDCA-G(Chenodeoxycholic acid glycine conjugate glucuronide)	ESI-	3.705	624.337	625.346	[M-H]-	NA	NA	2	Steroids and steroid derivatives	Bile acids	Primary bile acid biosynthesis
GCDCS(Glycochenodeoxycholate-3-sulfate)	ESI-	4.532	528.261	529.271	[M-H]-	C26H43NO8S	HMDB0002497	1	Steroids and steroid derivatives	Bile acids	Primary bile acid biosynthesis
GDCA(Deoxycholylglycine)	ESI-	5.918	448.306	449.314	[M-H]-	C26H43NO5	HMDB0242414	1	Steroids and steroid derivatives	Bile acids	Primary bile acid biosynthesis
GDCA-G(Deoxycholic acid glycine conjugate glucuronide）	ESI-	4.488	624.337	625.346	[M-H]-		NA	2	Steroids and steroid derivatives	Bile acids	Primary bile acid biosynthesis
GDCS(glycodeoxycholate sulfate)	ESI-	4.47	528.263	529.271	[M-H]-	C26H43NO8S	HMDB0341325	1	Steroids and steroid derivatives	Bile acids	Primary bile acid biosynthesis
GLCA(Lithocholic acid glycine conjugate)	ESI-	6.357	432.319	433.319	[M-H]-	C26H43NO4	HMDB0000698	1	Steroids and steroid derivatives	Bile acids	Primary bile acid biosynthesis
GLCAS(Sulfolithocholylglycine）	ESI-	4.967	512.265	513.276	[M-H]-	C26H43NO7S	HMDB0002639	1	Steroids and steroid derivatives	Bile acids	Primary bile acid biosynthesis
GUDCA(Glycoursodeoxycholic acid)	ESI-	4.817	448.306	449.314	[M-H]-	C26H43NO5	HMDB0000708	1	Steroids and steroid derivatives	Bile acids	Primary bile acid biosynthesis
GUDCS(Ursodeoxycholic acid glycine conjugate 3-sulfate)	ESI-	3.589	528.263	529.271	[M-H]-	C26H43NO8S	NA	1	Steroids and steroid derivatives	Bile acids	Primary bile acid biosynthesis
HDCA(Hyodeoxycholic acid)	ESI-	4.917	391.284	392.293	[M-H]-	C24H40O4	HMDB0000733	1	Steroids and steroid derivatives	Bile acids	Primary bile acid biosynthesis
LCA(Lithocholic acid)	ESI-	5.91	375.288	376.298	[M-H]-	C24H40O3	HMDB0000761	1	Steroids and steroid derivatives	Bile acids	Primary bile acid biosynthesis
TCA(Taurocholic acid)	ESI-	5.225	514.283	515.292	[M-H]-	C26H45NO7S	HMDB0000036	1	Steroids and steroid derivatives	Bile acids	Primary bile acid biosynthesis
TCAS(Taurocholic acid 3-sulfate)	ESI-	4.41	578.246	595.248	[M-H2O-H]-	C26H45NO10S2	HMDB0002581	1	Steroids and steroid derivatives	Bile acids	Primary bile acid biosynthesis
TCDCA(Taurochenodesoxycholic acid)	ESI-	5.757	498.291	499.297	[M-H]-	C26H45NO6S	HMDB0000951	1	Steroids and steroid derivatives	Bile acids	Primary bile acid biosynthesis
TDCA(Taurodeoxycholic acid)	ESI-	5.77	498.289	499.297	[M-H]-	C26H45NO6S	HMDB0000896	1	Steroids and steroid derivatives	Bile acids	Primary bile acid biosynthesis
TDCS/TCAS(Taurodeoxycholic acid-3-sulfate)	ESI-	3.612	578.246	579.254	[M-H]-	C26H43NO8S	HMDB0341535	1	Steroids and steroid derivatives	Bile acids	Primary bile acid biosynthesis
TLCA(Lithocholyltaurine)	ESI-	6.33	482.295	483.302	[M-H]-	C26H45NO5S	HMDB0000722	1	Steroids and steroid derivatives	Bile acids	Primary bile acid biosynthesis
TLCAS(Taurolithocholic acid 3-sulfate)	ESI-	4.951	562.25	563.259	[M-H]-	C26H45NO8S2	HMDB0002580	1	Steroids and steroid derivatives	Bile acids	Primary bile acid biosynthesis
TUDCA(Tauroursodeoxycholic acid)	ESI-	4.809	498.287	499.297	[M-H]-	C26H45NO6S	HMDB0000874	1	Steroids and steroid derivatives	Bile acids	Primary bile acid biosynthesis
UDCA(Ursodeoxycholic aci)	ESI-	5.135	391.284	392.293	[M-H]-	C24H40O4	HMDB0000946	1	Steroids and steroid derivatives	Bile acids	Primary bile acid biosynthesis
CA(cholic acid)	ESI+	3.087	355.262	408.288	[M+H-3H2O]+	C24H40O5	HMDB0000619	1	Steroids and steroid derivatives	Bile acids	Primary bile acid biosynthesis
CDCA(Chenodeoxycholic aci)	ESI+	3.703	357.279	392.293	[M+H-2H2O]+	C24H40O4	HMDB0000518	1	Steroids and steroid derivatives	Bile acids	Primary bile acid biosynthesis
Cortisol	ESI+	2.591	363.216	362.209	[M+H]+	C21H30O5	HMDB0000063	2	Steroids and steroid derivatives	Others	Steroidogenesis
DCA(Deoxycholic acid)	ESI+	3.798	357.279	392.293	[M-2H2O+H]+	C24H40O4	HMDB0000626	1	Steroids and steroid derivatives	Bile acids	Primary bile acid biosynthesis
pregn-4-ene-3,20-dione	ESI+	2.5	315.233	314.225	[M+H]+	C21H30O2	HMDB0062521	3	Steroids and steroid derivatives	Others	NA

## Sheet: Supplementary Table 2
Detailed Characterization Information for Metabolite Identification via GC-MS
*Level 1: Confirmed Structure, validated using authentic chemical standard (RT + MS match)
Level 2: Probable Structure, based on MS spectral match to public/commercial databases
Metabolite name	Class I	Class II	HMDB ID	RT/min	Unique mass	Similarity	Reverse	Probability	Formula	Library	Confidence Level*
Ala-Ile	Amino acids and derivatives	Dipeptides	HMDB0028690	8.55667	70	331	365	2563	C9H18N2O3	nist_msms2	2
Ile-Arg	Amino acids and derivatives	Dipeptides	HMDB0028901	6.64333	70	388	740	2640	C12H25N5O3	nist_msms	2
Homophenylalanine	Amino acids and derivatives	Amino acids	HMDB0250764	9.42333	58	391	970	3260	C10H13NO2	nist_msms	2
Gly-Val	Amino acids and derivatives	Dipeptides	HMDB0028854	11.4867	169	395	637	2767	C7H14N2O3	nist_msms2	2
Pipecolic acid	Amino acids and derivatives	Amino acids derivatives	HMDB0000070	4.54	84	427	862	2924	C9H19NO2Si	replib	2
Val-Ala	Amino acids and derivatives	Dipeptides	HMDB0029120	11.27	72	453	821	5601	C8H16N2O3	nist_msms	2
N-Propyl-L-arginine	Amino acids and derivatives	Amino acids derivatives	NA	5.24667	96	480	854	3554	C9H20N4O2	nist_msms	2
N-Methyl-L-leucine	Amino acids and derivatives	Amino acids derivatives	NA	10.43	58	484	857	5547	C7H15NO2	nist_msms	2
5-Hydroxytryptophan	Amino acids and derivatives	Amino acids derivatives	HMDB0000472	5.98	146	524	616	3316	C11H12N2O3	replib	2
N-methylglutamic acid	Amino acids and derivatives	Amino acids derivatives	HMDB0062660	5.58333	98	549	720	9072	C6H11NO4	fiehn	1
Betaine	Amino acids and derivatives	Amino acids derivatives	HMDB0000043	11.0667	58	564	955	1859	C5H11NO2	nist_msms	2
Serotonin	Amino acids and derivatives	Amino acids derivatives	HMDB0000259	7.77667	174	569	658	4908	C10H12N2O	ygzh	2
N-acetyl-L-glutamic acid	Amino acids and derivatives	Amino acids derivatives	HMDB0341345	6.62333	131	574	648	6047	C6H12N2O2	fiehn	2
Aspartic acid	Amino acids and derivatives	Amino acids	HMDB0000191	5.11	116	605	684	6552	C4H7NO4	ygzh	1
beta-Alanine	Amino acids and derivatives	Amino acids	HMDB0000056	5.26333	174	720	796	9047	C12H31NO2Si3	mainlib	1
Glycine	Amino acids and derivatives	Amino acids	HMDB0000123	3.71667	102	796	822	7240	C8H21NO2Si2	mainlib	1
trans-4-hydroxy-L-proline	Amino acids and derivatives	Amino acids derivatives	HMDB0000725	5.46667	68	798	883	9301	C5H9NO3	fiehn	2
Asparagine	Amino acids and derivatives	Amino acids	HMDB0000168	6.01667	44	822	849	8925	C10H24N2O3Si2	mainlib	1
Cystine	Amino acids and derivatives	Amino acids	HMDB0000192	9.00333	146	836	878	9439	C6H12N2O4S2	fiehn	1
Pyroglutamic acid	Amino acids and derivatives	Amino acids derivatives	HMDB0000267	5.61333	84	844	866	9330	C8H15NO3Si	mainlib	1
2-Aminobutanoic acid	Amino acids and derivatives	Amino acids derivatives	HMDB0000650	3.99	130	855	888	8067	C10H25NO2Si2	replib	2
Cysteine	Amino acids and derivatives	Amino acids	HMDB0251515	5.82	218	867	898	6174	C12H31NO2SSi3	mainlib	1
Lysine	Amino acids and derivatives	Amino acids	HMDB0000182	7.41333	156	875	888	9588	C18H46N2O2Si4	mainlib	1
Isoleucine	Amino acids and derivatives	Amino acids	HMDB0000172	4.61333	158	878	911	8012	C12H29NO2Si2	wiley	1
Leucine	Amino acids and derivatives	Amino acids	HMDB0000687	3.93667	86	879	892	8903	C9H21NO2Si	mainlib	1
Ornithine	Amino acids and derivatives	Amino acids	HMDB0000214	6.95667	142	908	949	9674	C5H12N2O2	fiehn	1
Glutamic acid	Amino acids and derivatives	Amino acids	HMDB0000148	5.69667	258	927	972	7253	C5H9NO4	fiehn	1
Glutamine	Amino acids and derivatives	Amino acids	HMDB0000641	6.76	156	932	934	9755	C5H10N2O3	ygzh	1
Serine	Amino acids and derivatives	Amino acids	HMDB0000187	4.44	116	933	936	9555	C9H23NO3Si2	mainlib	1
N-Acetyl-Ornithine	Amino acids and derivatives	Amino acids derivatives	HMDB0003357	6.82	200	NA	NA	NA	C7H14N2O3	NA	2
Sarcosine	Amino acids and derivatives	Amino acids	HMDB0000271	3	140	NA	NA	NA	C3H7NO2	NA	3
Tryptophan	Amino acids and derivatives	Amino acids	HMDB0000929	8.696	202	NA	NA	NA	C11H12N2O2	NA	1
Fucose	Carbohydrates and conjugates	Monosaccharides	HMDB0000174	6.54667	199	409	749	5698	C6H12O5	nist_msms	1
Arabinose	Carbohydrates and conjugates	Monosaccharides	HMDB0000646	4.55	85	410	765	1715	C5H10O5	nist_msms	2
ribose	Carbohydrates and conjugates	Monosaccharides	HMDB0000283	6.23	103	471	619	2549	C5H10O5	fiehn	1
Glucose-6-phosphate	Carbohydrates and conjugates	Others	HMDB0001401	6.86	238	472	510	2648	C6H13O9P	ygzh	1
Sucrose	Carbohydrates and conjugates	Monosaccharides	HMDB0000258	10.3167	361	491	667	2487	C18H32O16	fiehn	1
allo-inositol	Carbohydrates and conjugates	Others	HMDB0240211	7.84667	318	521	691	8877	C6H12O6	fiehn	1
Rhamnose	Carbohydrates and conjugates	Monosaccharides	HMDB0000849	7.80333	204	748	817	1121	C18H44O5Si4	mainlib	2
Threitol	Carbohydrates and conjugates	Others	HMDB0004136	5.51667	217	765	876	3549	C16H42O4Si4	wiley	1
Ribofuranose	Carbohydrates and conjugates	Monosaccharides	HMDB0000283	6.71	191	806	832	2637	C17H42O5Si4	mainlib	2
Ethylene glycol	Carbohydrates and conjugates	Others	HMDB0037790	2.95	147	833	860	7131	C8H22O2Si2	replib	2
Ribitol	Carbohydrates and conjugates	Others	HMDB0000508	6.48333	217	840	871	4337	C5H12O5	fiehn	1
Fructose	Carbohydrates and conjugates	Monosaccharides	HMDB0000660	7.18333	307	843	851	2043	C22H55NO6Si5	mainlib	1
isopropyl beta-D-1-thiogalactopyranoside	Carbohydrates and conjugates	Others	HMDB0253575	7.53	217	849	902	4877	C9H18O5S	fiehn	1
2,3,4-Trihydroxybutyric acid	Carbohydrates and conjugates	Others	HMDB0245425	5.78	292	890	896	9246	C16H40O5Si4	mainlib	2
Glucopyranose	Carbohydrates and conjugates	Monosaccharides	NA	7.56667	204	919	921	899	C21H52O6Si5	mainlib	1
Glucose	Carbohydrates and conjugates	Monosaccharides	HMDB0000122	7.21	319	922	945	4012	C22H55NO6Si5	replib	1
Erythritol	Carbohydrates and conjugates	Others	HMDB0002994	5.55333	217	934	957	5187	C16H42O4Si4	mainlib	2
1,5-Anhydro-D-Glucitol	Carbohydrates and conjugates	Others	HMDB0244228	7.09333	73	942	942	7658	C18H44O5Si4	mainlib	2
Lyxose	Carbohydrates and conjugates	Monosaccharides	HMDB0003402	6.23333	211	NA	NA	NA	C6H10O7	NA	1
Myo-Inositol 4-Monophosphate	Carbohydrates and conjugates	Others	HMDB0001313	9.49667	318	NA	NA	NA	C6H13O9P	NA	1
Propanoic acid	Fatty Acyls	Fatty acids	HMDB0000237	5.39333	71	330	856	1250	C8H14O3	replib	2
Glutaric acid	Fatty Acyls	Fatty acids	HMDB0000661	5.01	124	392	637	1095	C12H13ClO4	mainlib	2
Decanoic acid	Fatty Acyls	Fatty acids	HMDB0000511	5.4	229	582	792	6255	C13H28O2Si	wiley	2
Heptadecanoic acid	Fatty Acyls	Fatty acids	HMDB0000220	8.34	74	586	828	1045	C19H38O2	wiley	1
Undecanoic acid	Fatty Acyls	Fatty acids	HMDB0000947	6.69333	57	600	654	1231	C14H29FO2Si	mainlib	2
N-Methyl-aminoisobutyric acid	Fatty Acyls	Others	HMDB0002141	10.17	72	609	761	4651	C8H19NO2Si	mainlib	2
Hexadecanoic acid	Fatty Acyls	Fatty acids	HMDB0000220	7.47333	87	613	869	4525	C17H34O2	replib	1
2-Ethyl-3-hydroxypropionic acid	Fatty Acyls	Fatty acids	HMDB0001975	4.27667	156	655	838	6169	C11H26O3Si2	mainlib	2
Arachidic acid	Fatty Acyls	Fatty acids	HMDB0002212	8.39333	369	700	775	9707	C23H48O2Si	replib	2
Hexanoic acid	Fatty Acyls	Fatty acids	HMDB0000535	3.46667	75	710	851	7355	C9H20O2Si	wiley	1
9-Hexadecenoic acid	Fatty Acyls	Fatty acids	HMDB0012328	11.6933	311	721	763	5597	C22H44O2Si	mainlib	1
Tetradecanoic acid	Fatty Acyls	Fatty acids	HMDB0000806	7.11333	285	733	783	9560	C17H36O2Si	wiley	2
Dodecanoic acid	Fatty Acyls	Fatty acids	HMDB0000638	6.26	257	747	863	9080	C15H32O2Si	replib	2
Octanoic acid	Fatty Acyls	Fatty acids	HMDB0000482	9.83	58	809	861	2714	C12H25NO2	mainlib	2
9-Octadecenoic acid	Fatty Acyls	Fatty acids	HMDB0000573	8.71667	202	811	827	2043	C21H42O2Si	mainlib	1
Butanoic acid	Fatty Acyls	Fatty acids	HMDB0000039	3.94333	145	873	925	4586	C11H26O3Si2	wiley	2
palmitoleic acid	Fatty Acyls	Fatty acids	HMDB0003229	7.89333	117	873	928	7468	C19H38O2Si	wiley	1
Arachidonic acid	Fatty Acyls	Fatty acids	HMDB0001043	9.35667	79	881	924	8317	C23H40O2Si	replib	1
n-Butylamine	Fatty Acyls	Fatty amides	HMDB0031321	3.66	174	919	946	9619	C10H27NSi2	replib	2
Stearic acid	Fatty Acyls	Fatty acids	HMDB0000827	8.81333	117	919	920	9308	C21H44O2Si	mainlib	1
Palmitic acid	Fatty Acyls	Fatty acids	HMDB0000220	7.97	313	925	926	9677	C19H40O2Si	mainlib	1
9,12-Octadecadienoic acid	Fatty Acyls	Fatty acids	HMDB0247706	8.69333	337	933	934	9675	C21H40O2Si	replib	1
2-Hydroxybutyric acid	Fatty Acyls	Others	HMDB0000008	3.73667	131	943	946	8346	C10H24O3Si2	replib	1
3-Hydroxybutyric acid	Fatty Acyls	Others	HMDB0000011	3.88	147	NA	NA	NA	C4H8O3	NA	1
Oleamide	Fatty Acyls	Fatty amides	HMDB0002117	9.54667	144	NA	NA	NA	C18H35NO	NA	2
Guanine	Nucleotides and derivatives	Purines and derivatives	HMDB0000132	5.97	151	521	730	6469	C5H5N5O	replib	2
Phthalic acid	Organic acids	Others	HMDB0002107	7.65333	149	378	724	1322	C18H15Cl3O4	mainlib	2
Methylmaleic acid	Organic acids	Others	HMDB0000634	5.32333	228	442	791	5920	C11H22O4Si2	replib	2
N-(2-Acetamido)iminodiacetic acid	Organic acids	Others	NA	8.21	174	550	628	3589	C15H34N2O5Si3	mainlib	2
2-Iodoethyl laurate	Organic acids	Others	NA	11.8633	227	554	775	4709	C14H27IO2	wiley	2
hypotaurine	Organic acids	Others	HMDB0000965	6.05333	188	607	801	8733	C2H7NO2S	fiehn	1
Acetic acid	Organic acids	Others	HMDB0000042	2.99	160	620	819	7639	C6H13NO3Si	mainlib	2
2-Propenoic acid	Organic acids	Others	HMDB0037700	3.53	147	680	848	6896	C9H20O3Si2	replib	2
fumaric acid	Organic acids	Others	HMDB0000134	4.88	245	697	851	9715	C4H4O4	fiehn	1
Carbamic acid	Organic acids	Others	HMDB0003551	4.91667	147	700	723	5433	C10H27NO3Si3	wiley	2
Galacturonic acid	Organic acids	Others	HMDB0002545	7.44333	333	712	823	8981	C6H10O7	fiehn	1
Gluconic acid	Organic acids	Others	HMDB0000625	7.72667	333	737	801	7166	C6H12O7	fiehn	1
pyrophosphate	Organic acids	Others	HMDB0304340	6.24333	451	749	843	9291	C12H36O7P2Si4	replib	1
3-methyl-2-oxobutanoic acid	Organic acids	Others	HMDB0000310	3.77667	89	762	837	9523	C5H8O3	ygzh	1
Glycerol 1-phosphate	Organic acids	Others	HMDB0000126	6.66333	299	782	833	8706	C3H9O6P	fiehn	1
alpha ketoglutaric acid	Organic acids	Others	HMDB0000208	5.88	198	800	885	9257	C5H6O5	fiehn	1
Iminodiacetic acid	Organic acids	Others	HMDB0011753	5.41667	160	817	889	9802	C4H7NO4	fiehn	1
Taurine	Organic acids	Others	HMDB0000251	6.34333	326	831	855	9835	C11H31NO3SSi3	mainlib	1
Pyruvic acid	Organic acids	Others	HMDB0000243	3.31333	174	855	925	9422	C3H4O3	ygzh	1
2-ketoisocaproic acid	Organic acids	Others	HMDB0000695	4.2	200	873	914	8984	C6H10O3	fiehn	2
Glyceric acid	Organic acids	Others	HMDB0000139	4.76	189	875	927	9594	C12H30O4Si3	replib	1
3-methyl-2-oxovaleric acid	Organic acids	Others	HMDB0000491	4.02333	89	878	895	9286	C6H10O3	ygzh	1
Glycolic acid	Organic acids	Others	HMDB0000115	3.46	147	888	915	9636	C2H4O3	fiehn	1
Edetic acid	Organic acids	Others	HMDB0015109	9.48333	291	928	934	9772	C22H48N2O8Si4	mainlib	2
Citric acid	Organic acids	Others	HMDB0000094	6.92667	273	936	960	9779	C6H8O7	fiehn	1
Lactic acid	Organic acids	Others	HMDB0000190	3.37	147	959	980	8928	C9H22O3Si2	mainlib	1
Glycerol 3-Phosphate	Organic acids	Others	HMDB0000126	6.63	357	NA	NA	NA	C3H9O6P	NA	1
Isocitric acid	Organic acids	Others	HMDB0000193	7.05	245	NA	NA	NA	C6H8O7	NA	1
Malic acid	Organic acids	Others	HMDB0000156	5.463	233	NA	NA	NA	C4H6O5	NA	1
Gamma-Tocopherol	Others	Others	HMDB0001492	11.83	488	561	741	8289	C28H48O2	ygzh	1
Mimosine	Others	Others	HMDB0015188	4.11333	188	583	744	8744	C8H10N2O4	fiehn	1
O-phosphocolamine	Others	Others	NA	6.8	299	585	673	9719	C2H8NO4P	fiehn	2
Propylene glycol	Others	Others	HMDB0001881	3.02333	117	680	846	5628	C9H24O2Si2	replib	2
3-Pyridinol	Others	Others	HMDB0013751	3.94667	152	718	800	9845	C8H13NOSi	replib	2
Hydroxylamine	Others	Others	HMDB0003338	3.71	146	755	781	9809	C9H27NOSi3	replib	2
Cadaverine	Others	Others	HMDB0002322	4.31333	174	762	919	4538	C17H46N2Si4	replib	2
alpha-Tocopherol	Others	Others	HMDB0001893	12.5433	502	854	951	9865	C29H50O2	ygzh	1
2-hydroxypyridine	Others	Others	HMDB0013751	3.28	152	915	918	9552	C5H5NO	ygzh	1
9H-Purine	Others	Others	HMDB0001366	8.14667	73	920	926	9870	C17H36N4O3Si4	replib	2
glycerol	Others	Others	HMDB0000131	4.48	205	937	943	8589	C12H32O3Si3	wiley	2
Cholesterol	Others	Others	HMDB0000067	12.7167	329	940	956	9836	C27H46O	fiehn	1
Urea	Others	Others	HMDB0000294	4.37333	147	946	976	9716	CH4N2O	fiehn	1
Muricholic acid	Steroids and steroid derivatives	Bile acids	HMDB0000865	8.72667	324	469	987	4960	C24H40O5	nist_msms	2

## Sheet: Supplementary Table 3
Detailed Characterization Information for Lipid Identification via LC-MS.
Lipids	Adduct type	m/z	Rt/min	MS/MS assigned	Formula	m/z similarity	Class I	Class II
13-Docosenamide	[M+H]+	338.341	1.71	TRUE	C22H43NO	1	Fatty acyls	FA amide
AHexCer 42:6;O2|AHexCer (O-14:0)28:6;O2	[M+H-H2O]+	798.585	1.623	TRUE	C48H81NO9	1	Sphingolipids	GSL
CAR 10:0	[M+H]+	316.247	0.937	TRUE	C17H33NO4	1	Fatty acyls	CAR
CAR 14:1	[M+H]+	370.294	1.011	TRUE	C21H39NO4	1	Fatty acyls	CAR
CAR 16:0	[M+H]+	400.341	1.134	TRUE	C23H45NO4	1	Fatty acyls	CAR
CAR 18:0	[M+H]+	428.372	1.24	TRUE	C25H49NO4	1	Fatty acyls	CAR
CAR 18:1	[M+H]+	426.358	1.153	TRUE	C25H47NO4	1	Fatty acyls	CAR
CAR 18:2	[M+H]+	424.342	1.085	TRUE	C25H45NO4	1	Fatty acyls	CAR
CAR 24:0	[M+H]+	512.466	1.85	TRUE	C31H61NO4	1	Fatty acyls	CAR
CAR 26:0	[M+H]+	540.498	2.182	TRUE	C33H65NO4	1	Fatty acyls	CAR
CE 16:0	[M+NH4]+	642.616	7.231	TRUE	C43H76O2	1	Sterol Lipids	CE
CE 16:1	[M+NH4]+	640.601	6.836	TRUE	C43H74O2	1	Sterol Lipids	CE
CE 16:2	[M+NH4]+	638.585	6.471	TRUE	C43H72O2	0.98	Sterol Lipids	CE
CE 18:1	[M+NH4]+	668.632	7.261	TRUE	C45H78O2	0.99	Sterol Lipids	CE
CE 18:2	[M+NH4]+	666.616	6.908	TRUE	C45H76O2	0.99	Sterol Lipids	CE
CE 18:3	[M+NH4]+	664.6	6.542	TRUE	C45H74O2	0.99	Sterol Lipids	CE
CE 18:4	[M+NH4]+	662.585	6.174	TRUE	C45H72O2	1	Sterol Lipids	CE
CE 19:4	[M+NH4]+	676.6	6.449	TRUE	C46H74O2	0.98	Sterol Lipids	CE
CE 20:3	[M+NH4]+	692.631	6.961	TRUE	C47H78O2	0.99	Sterol Lipids	CE
CE 20:4	[M+NH4]+	690.616	6.638	TRUE	C47H76O2	0.98	Sterol Lipids	CE
CE 20:5	[M+NH4]+	688.6	6.283	TRUE	C47H74O2	0.99	Sterol Lipids	CE
CE 22:4	[M+NH4]+	718.643	7.005	TRUE	C49H80O2	1	Sterol Lipids	CE
CE 22:5	[M+NH4]+	716.627	6.694	TRUE	C49H78O2	0.99	Sterol Lipids	CE
CE 22:6	[M+NH4]+	714.616	6.405	TRUE	C49H76O2	0.99	Sterol Lipids	CE
Cer 34:1;O2|Cer 18:1;O2/16:0-2	[M+CH3COO]-	596.523	3.053	TRUE	C34H67NO3	0.99	Sphingolipids	Cer
Cer 34:2;O2|Cer 18:2;O2/16:0	[M+CH3COO]-	594.51	2.605	TRUE	C34H65NO3	1	Sphingolipids	Cer
Cer 35:5;O2|Cer 18:1;O2/17:4	[M+Na]+	566.454	1.762	TRUE	C35H61NO3	0.93	Sphingolipids	Cer
Cer 36:1;O2|Cer 18:1;O2/18:0-2	[M+CH3COO]-	624.556	3.638	TRUE	C36H71NO3	0.98	Sphingolipids	Cer
Cer 37:6;O2|Cer 18:1;O2/19:5	[M+Na]+	592.469	1.76	TRUE	C37H63NO3	0.99	Sphingolipids	Cer
Cer 38:1;O2|Cer 18:1;O2/20:0-2	[M+CH3COO]-	652.59	4.242	TRUE	C38H75NO3	0.99	Sphingolipids	Cer
Cer 38:2;O2|Cer 18:2;O2/20:0	[M+CH3COO]-	650.57	3.742	TRUE	C38H73NO3	0.98	Sphingolipids	Cer
Cer 39:1;O2|Cer 16:1;O2/23:0	[M+CH3COO]-	666.602	4.56	TRUE	C39H77NO3	0.98	Sphingolipids	Cer
Cer 40:0;O2|Cer 18:0;O2/22:0	[M+CH3COO]-	682.632	4.942	TRUE	C40H81NO3	0.95	Sphingolipids	Cer
Cer 40:0;O3|Cer 18:0;O3/22:0	[M+CH3COO]-	698.628	4.475	TRUE	C40H81NO4	1	Sphingolipids	Cer
Cer 40:1;O2|Cer 18:1;O2/22:0-2	[M+CH3COO]-	680.617	4.786	TRUE	C40H79NO3	0.99	Sphingolipids	Cer
Cer 40:2;O2|Cer 18:2;O2/22:0-2	[M+CH3COO]-	678.602	4.328	TRUE	C40H77NO3	0.99	Sphingolipids	Cer
Cer 41:0;O2|Cer 18:0;O2/23:0	[M+CH3COO]-	696.647	5.2	TRUE	C41H83NO3	0.99	Sphingolipids	Cer
Cer 41:0;O3	[M+CH3COO]-	712.642	4.759	TRUE	C41H83NO4	0.97	Sphingolipids	Cer
Cer 41:1;O2|Cer 18:1;O2/23:0-2	[M+CH3COO]-	694.634	5.067	TRUE	C41H81NO3	0.99	Sphingolipids	Cer
Cer 41:2;O2|Cer 18:2;O2/23:0-1	[M-H]-	632.596	4.637	TRUE	C41H79NO3	0.99	Sphingolipids	Cer
Cer 41:2;O2|Cer 18:2;O2/23:0-2	[M+CH3COO]-	692.618	4.74	TRUE	C41H79NO3	0.99	Sphingolipids	Cer
Cer 42:0;O3|Cer 18:0;O3/24:0-2	[M+CH3COO]-	726.66	5.036	TRUE	C42H85NO4	0.98	Sphingolipids	Cer
Cer 42:1;O2|Cer 18:1;O2/24:0-2	[M+CH3COO]-	708.65	5.33	TRUE	C42H83NO3	1	Sphingolipids	Cer
Cer 42:1;O3|Cer 18:1;O2/24:0(2OH)	[M-H]-	664.622	5.061	TRUE	C42H83NO4	1	Sphingolipids	Cer
Cer 42:1;O3|Cer 19:1;O3/23:0	[M+CH3COO]-	724.643	5.066	TRUE	C42H83NO4	0.98	Sphingolipids	Cer
Cer 42:2;O2|Cer 18:1;O2/24:1-2	[M+H]+	648.629	4.753	TRUE	C42H81NO3	1	Sphingolipids	Cer
Cer 42:2;O2|Cer 18:2;O2/24:0-2	[M+CH3COO]-	706.633	4.916	TRUE	C42H81NO3	0.98	Sphingolipids	Cer
Cer 42:3;O2|Cer 18:2;O2/24:1	[M+H]+	646.611	4.306	TRUE	C42H79NO3	0.98	Sphingolipids	Cer
Cer 42:3;O2|Cer 18:2;O2/24:1-2	[M+CH3COO]-	704.616	4.312	TRUE	C42H79NO3	0.99	Sphingolipids	Cer
Cer 43:1;O2|Cer 18:1;O2/25:0-2	[M+CH3COO]-	722.665	5.573	TRUE	C43H85NO3	0.98	Sphingolipids	Cer
Cer 43:1;O2|Cer 19:1;O2/24:0-2	[M+H]+	664.66	5.534	TRUE	C43H85NO3	1	Sphingolipids	Cer
Cer 43:2;O2|Cer 18:2;O2/25:0	[M+CH3COO]-	720.648	5.189	TRUE	C43H83NO3	0.98	Sphingolipids	Cer
Cer 43:2;O2|Cer 19:1;O2/24:1	[M+CH3COO]-	720.649	5.011	TRUE	C43H83NO3	0.98	Sphingolipids	Cer
Cer 44:1;O2|Cer 18:1;O2/26:0	[M-H]-	676.66	5.816	TRUE	C44H87NO3	0.98	Sphingolipids	Cer
Cer 44:1;O2|Cer 20:1;O2/24:0	[M+CH3COO]-	736.68	5.821	TRUE	C44H87NO3	0.98	Sphingolipids	Cer
Cer 44:2;O2|Cer 20:1;O2/24:1	[M+CH3COO]-	734.655	5.291	TRUE	C44H85NO3	0.97	Sphingolipids	Cer
Cer 56:1;O2|Cer 18:1;O2/38:0	[M+Na]+	868.846	7.435	TRUE	C56H111NO3	1	Sphingolipids	Cer
CoQ10	[M+H]+	863.689	6.267	TRUE	C59H90O4	0.98	Others-all	Others-all
CoQ9	[M+H]+	795.626	5.564	TRUE	C54H82O4	0.99	Others-all	Others-all
DG 16:2	[M+Na]+	363.217	0.894	TRUE	C19H32O5	0.81	Glycerolipids	DG
DG 20:2	[M+Na]+	419.273	1.026	TRUE	C23H40O5	0.82	Glycerolipids	DG
DG 23:4	[M+Na]+	457.286	1.599	TRUE	C26H42O5	0.76	Glycerolipids	DG
DG 24:3	[M+Na]+	473.318	1.916	TRUE	C27H46O5	0.88	Glycerolipids	DG
DG 28:2	[M+Na]+	531.407	2.11	TRUE	C31H56O5	0.93	Glycerolipids	DG
DG 30:0|DG 14:0_16:0	[M+NH4]+	558.497	3.373	TRUE	C33H64O5	0.94	Glycerolipids	DG
DG 32:0|DG 16:0_16:0-2	[M+NH4]+	586.537	3.941	TRUE	C35H68O5	1	Glycerolipids	DG
DG 32:1|DG 16:0_16:1-2	[M+NH4]+	584.521	3.475	TRUE	C35H66O5	0.97	Glycerolipids	DG
DG 32:2|DG 14:0_18:2	[M+NH4]+	582.502	3.006	TRUE	C35H64O5	0.98	Glycerolipids	DG
DG 33:1|DG 15:0_18:1	[M+NH4]+	598.541	3.75	TRUE	C36H68O5	1	Glycerolipids	DG
DG 34:0|DG 16:0_18:0	[M+NH4]+	614.572	4.499	TRUE	C37H72O5	0.99	Glycerolipids	DG
DG 34:1|DG 16:0_18:1-2	[M+NH4]+	612.554	4.015	TRUE	C37H70O5	1	Glycerolipids	DG
DG 34:2|DG 16:0_18:2-2	[M+NH4]+	610.537	3.555	TRUE	C37H68O5	0.97	Glycerolipids	DG
DG 34:3|DG 16:1_18:2	[M+NH4]+	608.521	3.124	TRUE	C37H66O5	1	Glycerolipids	DG
DG 35:2	[M+Na]+	629.519	3.746	TRUE	C38H70O5	0.85	Glycerolipids	DG
DG 35:2|DG 17:0_18:2	[M+NH4]+	624.552	3.836	TRUE	C38H70O5	0.99	Glycerolipids	DG
DG 36:0|DG 18:0_18:0	[M+NH4]+	642.601	5.018	TRUE	C39H76O5	0.99	Glycerolipids	DG
DG 36:1|DG 18:0_18:1-2	[M+NH4]+	640.588	4.578	TRUE	C39H74O5	1	Glycerolipids	DG
DG 36:2|DG 18:1_18:1-2	[M+NH4]+	638.568	4.124	TRUE	C39H72O5	0.99	Glycerolipids	DG
DG 36:3|DG 18:1_18:2-2	[M+NH4]+	636.554	3.655	TRUE	C39H70O5	0.96	Glycerolipids	DG
DG 36:4|DG 18:2_18:2	[M+NH4]+	634.537	3.194	TRUE	C39H68O5	0.99	Glycerolipids	DG
DG 36:5|DG 18:2_18:3	[M+NH4]+	632.523	2.776	TRUE	C39H66O5	0.99	Glycerolipids	DG
DG 38:2|DG 18:1_20:1	[M+NH4]+	666.602	4.609	TRUE	C41H76O5	0.98	Glycerolipids	DG
DG 38:3|DG 20:1_18:2	[M+NH4]+	664.581	4.183	TRUE	C41H74O5	0.94	Glycerolipids	DG
DG 38:4|DG 18:2_20:2	[M+NH4]+	662.568	3.759	TRUE	C41H72O5	0.99	Glycerolipids	DG
DG 38:5|DG 18:1_20:4-2	[M+NH4]+	660.552	3.543	TRUE	C41H70O5	0.95	Glycerolipids	DG
DG 38:6|DG 18:2_20:4	[M+NH4]+	658.535	3.1	TRUE	C41H68O5	0.97	Glycerolipids	DG
DG 38:7|DG 18:2_20:5	[M+NH4]+	656.524	2.695	TRUE	C41H66O5	1	Glycerolipids	DG
DG 40:5|DG 18:1_22:4	[M+NH4]+	688.582	3.977	TRUE	C43H74O5	0.95	Glycerolipids	DG
DG 40:6|DG 18:2_22:4	[M+NH4]+	686.569	3.529	TRUE	C43H72O5	0.97	Glycerolipids	DG
DG 40:7|DG 18:1_22:6-2	[M+NH4]+	684.553	3.337	TRUE	C43H70O5	0.96	Glycerolipids	DG
DG 40:8|DG 18:2_22:6	[M+NH4]+	682.536	2.885	TRUE	C43H68O5	1	Glycerolipids	DG
FA 10:0	[M-H]-	171.139	0.965	TRUE	C10H20O2	1	Fatty acyls	FA
FA 11:0	[M-H]-	185.154	1.034	TRUE	C11H22O2	1	Fatty acyls	FA
FA 12:0	[M-H]-	199.17	1.057	TRUE	C12H24O2	1	Fatty acyls	FA
FA 13:0	[M-H]-	213.186	1.113	TRUE	C13H26O2	1	Fatty acyls	FA
FA 14:0	[M-H]-	227.201	1.142	TRUE	C14H28O2	1	Fatty acyls	FA
FA 14:1	[M-H]-	225.186	1.076	TRUE	C14H26O2	1	Fatty acyls	FA
FA 14:2	[M-H]-	223.17	1.027	TRUE	C14H24O2	1	Fatty acyls	FA
FA 15:0	[M-H]-	241.217	1.201	TRUE	C15H30O2	1	Fatty acyls	FA
FA 15:1	[M-H]-	239.201	1.125	TRUE	C15H28O2	1	Fatty acyls	FA
FA 15:4	[M-H]-	233.154	1.064	TRUE	C15H22O2	1	Fatty acyls	FA
FA 16:0	[M-H]-	255.233	1.264	TRUE	C16H32O2	1	Fatty acyls	FA
FA 16:0(2OH)	[M-H]-	271.227	0.877	TRUE	C16H32O3	1	Fatty acyls	OxFA
FA 16:1	[M-H]-	253.217	1.167	TRUE	C16H30O2	1	Fatty acyls	FA
FA 16:1;O	[M-H]-	269.211	0.969	TRUE	C16H30O3	1	Fatty acyls	OxFA
FA 16:2	[M-H]-	251.201	1.096	TRUE	C16H28O2	1	Fatty acyls	FA
FA 17:0	[M-H]-	269.248	1.341	TRUE	C17H34O2	1	Fatty acyls	FA
FA 17:1	[M-H]-	267.232	1.23	TRUE	C17H32O2	1	Fatty acyls	FA
FA 18:0	[M-H]-	283.264	1.425	TRUE	C18H36O2	1	Fatty acyls	FA
FA 18:1	[M-H]-	281.248	1.297	TRUE	C18H34O2	1	Fatty acyls	FA
FA 18:2	[M-H]-	279.233	1.191	TRUE	C18H32O2	1	Fatty acyls	FA
FA 18:3	[M-H]-	277.217	1.113	TRUE	C18H30O2	1	Fatty acyls	FA
FA 18:4	[M-H]-	275.201	1.062	TRUE	C18H28O2	1	Fatty acyls	FA
FA 19:0	[M-H]-	297.279	1.522	TRUE	C19H38O2	1	Fatty acyls	FA
FA 19:1	[M-H]-	295.263	1.372	TRUE	C19H36O2	0.99	Fatty acyls	FA
FA 20:0	[M-H]-	311.295	1.632	TRUE	C20H40O2	1	Fatty acyls	FA
FA 20:1	[M-H]-	309.279	1.453	TRUE	C20H38O2	1	Fatty acyls	FA
FA 20:2	[M-H]-	307.263	1.317	TRUE	C20H36O2	1	Fatty acyls	FA
FA 20:3	[M-H]-	305.247	1.227	TRUE	C20H34O2	1	Fatty acyls	FA
FA 20:4	[M-H]-	303.232	1.162	TRUE	C20H32O2	1	Fatty acyls	FA
FA 20:4;O2	[M-H]-	335.22	1.156	TRUE	C20H32O4	0.95	Fatty acyls	OxFA
FA 20:5	[M-H]-	301.216	1.089	TRUE	C20H30O2	1	Fatty acyls	FA
FA 20:5;O	[M-H]-	317.211	1.021	TRUE	C20H30O3	0.99	Fatty acyls	OxFA
FA 22:0	[M-H]-	339.326	1.927	TRUE	C22H44O2	1	Fatty acyls	FA
FA 22:1	[M-H]-	337.31	1.653	TRUE	C22H42O2	1	Fatty acyls	FA
FA 22:2	[M-H]-	335.295	1.477	TRUE	C22H40O2	1	Fatty acyls	FA
FA 22:3	[M-H]-	333.279	1.362	TRUE	C22H38O2	1	Fatty acyls	FA
FA 22:4	[M-H]-	331.263	1.265	TRUE	C22H36O2	1	Fatty acyls	FA
FA 22:5	[M-H]-	329.247	1.176	TRUE	C22H34O2	1	Fatty acyls	FA
FA 22:6	[M-H]-	327.233	1.104	TRUE	C22H32O2	1	Fatty acyls	FA
FA 23:0	[M-H]-	353.341	1.935	TRUE	C23H46O2	1	Fatty acyls	FA
FA 23:1	[M-H]-	351.326	1.725	TRUE	C23H44O2	1	Fatty acyls	FA
FA 24:0	[M-H]-	367.357	2.304	TRUE	C24H48O2	1	Fatty acyls	FA
FA 24:1	[M-H]-	365.342	1.932	TRUE	C24H46O2	0.99	Fatty acyls	FA
FA 24:2	[M-H]-	363.326	1.694	TRUE	C24H44O2	1	Fatty acyls	FA
FA 24:3	[M-H]-	361.31	1.564	TRUE	C24H42O2	0.99	Fatty acyls	FA
FA 24:4	[M-H]-	359.295	1.396	TRUE	C24H40O2	1	Fatty acyls	FA
FA 24:5	[M-H]-	357.277	1.301	TRUE	C24H38O2	0.99	Fatty acyls	FA
FA 25:0	[M-H]-	381.374	2.538	TRUE	C25H50O2	1	Fatty acyls	FA
FA 25:0;O	[M-H]-	397.368	1.396	TRUE	C25H50O3	0.99	Fatty acyls	OxFA
FA 25:1	[M-H]-	379.355	2.097	TRUE	C25H48O2	0.99	Fatty acyls	FA
FA 26:0	[M-H]-	395.387	2.821	TRUE	C26H52O2	0.99	Fatty acyls	FA
FA 26:0;O	[M-H]-	411.384	1.48	TRUE	C26H52O3	1	Fatty acyls	OxFA
FA 26:1	[M-H]-	393.373	2.169	TRUE	C26H50O2	1	Fatty acyls	FA
FA 26:1;O	[M-H]-	409.367	1.383	TRUE	C26H50O3	1	Fatty acyls	OxFA
FA 26:2	[M-H]-	391.357	1.987	TRUE	C26H48O2	1	Fatty acyls	FA
FA 26:3	[M-H]-	389.341	1.751	TRUE	C26H46O2	1	Fatty acyls	FA
FA 26:4	[M-H]-	387.326	1.545	TRUE	C26H44O2	1	Fatty acyls	FA
FA 28:0	[M-H]-	423.419	3.458	TRUE	C28H56O2	0.98	Fatty acyls	FA
FA 28:4	[M-H]-	415.358	2.409	TRUE	C28H48O2	0.98	Fatty acyls	FA
FA 34:9	[M-H]-	489.372	2.132	TRUE	C34H50O2	0.99	Fatty acyls	FA
FA 36:10	[M-H]-	515.389	2.143	TRUE	C36H52O2	0.99	Fatty acyls	FA
FA 8:0	[M-H]-	143.108	0.944	TRUE	C8H16O2	1	Fatty acyls	FA
FA 9:0	[M-H]-	157.123	0.959	TRUE	C9H18O2	1	Fatty acyls	FA
GM3 34:1;O2	[M-H]-	1151.7	1.606	TRUE	C57H104N2O21	0.99	Sphingolipids	Others-SP
Hex2Cer 32:1;O2|Hex2Cer 16:1;O2/16:0	[M+H]+	834.586	2.145	TRUE	C44H83NO13	0.91	Sphingolipids	GSL
Hex2Cer 34:1;O2	[M+CH3COO]-	920.63	2.438	TRUE	C46H87NO13	1	Sphingolipids	GSL
Hex2Cer 34:2;O2|Hex2Cer 18:2;O2/16:0	[M+H]+	860.606	2.101	TRUE	C46H85NO13	1	Sphingolipids	GSL
Hex2Cer 42:1;O2|Hex2Cer 18:1;O2/24:0	[M+H]+	974.743	4.633	TRUE	C54H103NO13	0.94	Sphingolipids	GSL
Hex2Cer 42:2;O2|Hex2Cer 18:1;O2/24:1	[M+H]+	972.729	4.061	TRUE	C54H101NO13	0.99	Sphingolipids	GSL
Hex2Cer 42:3;O2|Hex2Cer 18:1;O2/24:2	[M+H]+	970.711	3.572	TRUE	C54H99NO13	0.97	Sphingolipids	GSL
Hex3Cer 34:1;O2|Hex3Cer 18:1;O2/16:0	[M+H]+	1024.68	2.328	TRUE	C52H97NO18	0.93	Sphingolipids	GSL
HexCer 34:1;O2|HexCer 18:1;O2/16:0	[M+H]+	700.567	2.614	TRUE	C40H77NO8	0.97	Sphingolipids	GSL
HexCer 34:1;O3	[M-H]-	714.55	2.473	TRUE	C40H77NO9	0.98	Sphingolipids	GSL
HexCer 38:1;O2-1	[M-H]-	754.617	3.756	TRUE	C44H85NO8	0.97	Sphingolipids	GSL
HexCer 40:1;O2|HexCer 18:1;O2/22:0	[M+H]+	784.662	4.302	TRUE	C46H89NO8	0.96	Sphingolipids	GSL
HexCer 40:2;O2-2	[M+CH3COO]-	840.654	3.856	TRUE	C46H87NO8	0.99	Sphingolipids	GSL
HexCer 41:1;O2|HexCer 18:1;O2/23:0-2	[M+CH3COO]-	856.687	4.609	TRUE	C47H91NO8	0.98	Sphingolipids	GSL
HexCer 42:1;O2|HexCer 18:1;O2/24:0-2	[M+CH3COO]-	870.7	4.886	TRUE	C48H93NO8	0.99	Sphingolipids	GSL
HexCer 42:2;O2-2	[M+CH3COO]-	868.685	4.293	TRUE	C48H91NO8	0.98	Sphingolipids	GSL
HexCer 42:3;O2	[M+CH3COO]-	866.67	3.831	TRUE	C48H89NO8	0.98	Sphingolipids	GSL
LPA 16:0	[M-H]-	409.235	1.097	TRUE	C19H39O7P	1	Glycerophospholipids	Others-GP
LPC 14:0-1	[M+H]+	468.308	1.052	TRUE	C22H46NO7P	1	Glycerophospholipids	LPC
LPC 15:0	[M+CH3COO]-	540.33	1.114	TRUE	C23H48NO7P	0.99	Glycerophospholipids	LPC
LPC 16:0-1	[M+H]+	496.339	1.138	TRUE	C24H50NO7P	1	Glycerophospholipids	LPC
LPC 16:1-2	[M+Na]+	516.305	1.065	TRUE	C24H48NO7P	1	Glycerophospholipids	LPC
LPC 17:0-1	[M+H]+	510.355	1.192	TRUE	C25H52NO7P	1	Glycerophospholipids	LPC
LPC 18:0-1	[M+H]+	524.371	1.258	TRUE	C26H54NO7P	1	Glycerophospholipids	LPC
LPC 18:1	[M+H]+	522.355	1.162	TRUE	C26H52NO7P	1	Glycerophospholipids	LPC
LPC 18:2-1	[M+H]+	520.34	1.087	TRUE	C26H50NO7P	1	Glycerophospholipids	LPC
LPC 18:3	[M+CH3COO]-	576.33	1.031	TRUE	C26H48NO7P	1	Glycerophospholipids	LPC
LPC 20:0	[M+H]+	552.4	1.41	TRUE	C28H58NO7P	1	Glycerophospholipids	LPC
LPC 20:1	[M+H]+	550.386	1.274	TRUE	C28H56NO7P	1	Glycerophospholipids	LPC
LPC 20:3	[M+H]+	546.356	1.109	TRUE	C28H52NO7P	1	Glycerophospholipids	LPC
LPC 20:4-1	[M+H]+	544.336	1.081	TRUE	C28H50NO7P	1	Glycerophospholipids	LPC
LPC 20:5	[M+CH3COO]-	600.33	1.02	TRUE	C28H48NO7P	0.99	Glycerophospholipids	LPC
LPC 22:0	[M+H]+	580.432	1.621	TRUE	C30H62NO7P	1	Glycerophospholipids	LPC
LPC 22:1	[M+H]+	578.417	1.428	TRUE	C30H60NO7P	1	Glycerophospholipids	LPC
LPC 22:5	[M+H]+	570.354	1.079	TRUE	C30H52NO7P	1	Glycerophospholipids	LPC
LPC 22:6-1	[M+H]+	568.339	1.056	TRUE	C30H50NO7P	1	Glycerophospholipids	LPC
LPC 24:0	[M+H]+	608.464	1.901	TRUE	C32H66NO7P	1	Glycerophospholipids	LPC
LPC 26:0	[M+H]+	636.494	2.248	TRUE	C34H70NO7P	0.98	Glycerophospholipids	LPC
LPC O-16:0	[M+H]+	482.359	1.207	TRUE	C24H52NO6P	1	Glycerophospholipids	EtherLPC
LPC O-16:1	[M+H]+	480.344	1.193	TRUE	C24H50NO6P	1	Glycerophospholipids	EtherLPC
LPC O-16:2	[M+H]+	478.329	1.129	TRUE	C24H48NO6P	0.99	Glycerophospholipids	EtherLPC
LPC O-18:1	[M+H]+	508.375	1.237	TRUE	C26H54NO6P	1	Glycerophospholipids	EtherLPC
LPC O-18:2	[M+H]+	506.36	1.25	TRUE	C26H52NO6P	1	Glycerophospholipids	EtherLPC
LPC O-24:0	[M+H]+	594.485	2.095	TRUE	C32H68NO6P	1	Glycerophospholipids	EtherLPC
LPC O-24:6	[M+H]+	582.393	1.624	TRUE	C32H56NO6P	1	Glycerophospholipids	EtherLPC
LPE 16:0	[M+H]+	454.292	1.152	TRUE	C21H44NO7P	1	Glycerophospholipids	LPE
LPE 18:0	[M-H]-	480.309	1.133	TRUE	C23H48NO7P	1	Glycerophospholipids	LPE
LPE 18:1	[M+H]+	480.309	1.173	TRUE	C23H46NO7P	1	Glycerophospholipids	LPE
LPE 18:2	[M+H]+	478.293	1.095	TRUE	C23H44NO7P	1	Glycerophospholipids	LPE
LPE 20:4	[M+H]+	502.293	1.084	TRUE	C25H44NO7P	1	Glycerophospholipids	LPE
LPE 20:5	[M+H]+	500.273	1.079	TRUE	C25H42NO7P	1	Glycerophospholipids	LPE
LPE 22:6	[M-H]-	524.277	1.058	TRUE	C27H44NO7P	1	Glycerophospholipids	LPE
LPE O-16:1	[M-H]-	436.281	1.218	TRUE	C21H44NO6P	0.99	Glycerophospholipids	EtherLPE
LPE O-18:1	[M-H]-	464.314	1.34	TRUE	C23H48NO6P	0.99	Glycerophospholipids	EtherLPE
LPE O-24:0	[M-H]-	550.42	2.139	TRUE	C29H62NO6P	0.94	Glycerophospholipids	EtherLPE
LPE O-24:1	[M-H]-	548.408	2.124	TRUE	C29H60NO6P	1	Glycerophospholipids	EtherLPE
LPE P-16:1	[M+H]+	438.298	1.214	TRUE	C21H44NO6P	1	Glycerophospholipids	EtherLPE
LPE P-18:1	[M+H]+	466.329	1.343	TRUE	C23H48NO6P	0.99	Glycerophospholipids	EtherLPE
NAE 16:0	[M+H]+	300.289	1.291	TRUE	C18H37NO2	1	Fatty acyls	NAE
NAE 17:2	[M+H]+	310.271	1.245	TRUE	C19H35NO2	0.97	Fatty acyls	NAE
NAE 18:5	[M+H]+	318.242	1.008	TRUE	C20H31NO2	1	Fatty acyls	NAE
NAE 19:2	[M+H]+	338.302	1.39	TRUE	C21H39NO2	0.98	Fatty acyls	NAE
NAE 20:0	[M+H]+	356.352	1.468	TRUE	C22H45NO2	1	Fatty acyls	NAE
NAE 20:1	[M+H]+	354.337	1.261	TRUE	C22H43NO2	1	Fatty acyls	NAE
NAE 21:3	[M+H]+	364.315	1.369	TRUE	C23H41NO2	0.85	Fatty acyls	NAE
NAE 21:4	[M+H]+	362.303	1.303	TRUE	C23H39NO2	0.97	Fatty acyls	NAE
PC 19:2	[M+CH3COO]-	606.339	1.074	TRUE	C27H50NO8P	1	Glycerophospholipids	PC
PC 21:4	[M+CH3COO]-	630.342	1.062	TRUE	C29H50NO8P	0.99	Glycerophospholipids	PC
PC 28:0|PC 12:0_16:0	[M+H]+	678.508	2.069	TRUE	C36H72NO8P	0.99	Glycerophospholipids	PC
PC 30:0|PC 14:0_16:0	[M+H]+	706.539	2.403	TRUE	C38H76NO8P	1	Glycerophospholipids	PC
PC 30:1|PC 14:0_16:1	[M+H]+	704.523	2.107	TRUE	C38H74NO8P	1	Glycerophospholipids	PC
PC 31:0|PC 15:0_16:0	[M+H]+	720.55	2.628	TRUE	C39H78NO8P	0.99	Glycerophospholipids	PC
PC 32:0|PC 16:0_16:0	[M+H]+	734.566	2.868	TRUE	C40H80NO8P	0.98	Glycerophospholipids	PC
PC 32:1|PC 16:0_16:1	[M+CH3COO]-	790.555	2.484	TRUE	C40H78NO8P	0.99	Glycerophospholipids	PC
PC 32:2|PC 14:0_18:2-3	[M+H]+	730.537	2.154	TRUE	C40H76NO8P	1	Glycerophospholipids	PC
PC 33:0|PC 16:0_17:0	[M+H]+	748.58	3.134	TRUE	C41H82NO8P	0.94	Glycerophospholipids	PC
PC 33:1|PC 15:0_18:1	[M+CH3COO]-	804.573	2.733	TRUE	C41H80NO8P	0.99	Glycerophospholipids	PC
PC 33:2|PC 15:0_18:2	[M+H]+	744.55	2.352	TRUE	C41H78NO8P	1	Glycerophospholipids	PC
PC 33:3|PC 15:0_18:3	[M+H]+	742.54	2.1	TRUE	C41H76NO8P	1	Glycerophospholipids	PC
PC 34:0|PC 16:0_18:0	[M+H]+	762.596	3.43	TRUE	C42H84NO8P	0.98	Glycerophospholipids	PC
PC 34:1|PC 16:0_18:1	[M+CH3COO]-	818.59	2.982	TRUE	C42H82NO8P	0.99	Glycerophospholipids	PC
PC 34:2;O|PC 18:2_16:0;O	[M+CH3COO]-	832.569	2.115	TRUE	C42H80NO9P	0.98	Glycerophospholipids	Others-GP
PC 34:2|PC 16:0_18:2	[M+CH3COO]-	816.575	2.573	TRUE	C42H80NO8P	1	Glycerophospholipids	PC
PC 34:3|PC 16:1_18:2	[M+CH3COO]-	814.558	2.256	TRUE	C42H78NO8P	0.99	Glycerophospholipids	PC
PC 34:4|PC 14:0_20:4	[M+CH3COO]-	812.541	2.129	TRUE	C42H76NO8P	0.99	Glycerophospholipids	PC
PC 34:5|PC 14:0_20:5	[M+CH3COO]-	810.527	1.895	TRUE	C42H74NO8P	0.99	Glycerophospholipids	PC
PC 35:0	[M+H]+	776.612	3.635	TRUE	C43H86NO8P	0.96	Glycerophospholipids	PC
PC 35:1|PC 17:0_18:1	[M+CH3COO]-	832.605	3.271	TRUE	C43H84NO8P	0.99	Glycerophospholipids	PC
PC 35:2|PC 17:0_18:2	[M+CH3COO]-	830.59	2.815	TRUE	C43H82NO8P	0.99	Glycerophospholipids	PC
PC 35:3|PC 17:1_18:2	[M+H]+	770.564	2.444	TRUE	C43H80NO8P	0.99	Glycerophospholipids	PC
PC 35:4|PC 15:0_20:4	[M+CH3COO]-	826.559	2.306	TRUE	C43H78NO8P	0.99	Glycerophospholipids	PC
PC 35:5|PC 15:0_20:5	[M+H]+	766.537	2.07	TRUE	C43H76NO8P	1	Glycerophospholipids	PC
PC 36:0|PC 18:0_18:0	[M+H]+	790.628	3.988	TRUE	C44H88NO8P	1	Glycerophospholipids	PC
PC 36:1|PC 18:0_18:1	[M+CH3COO]-	846.621	3.556	TRUE	C44H86NO8P	0.99	Glycerophospholipids	PC
PC 36:2|PC 18:0_18:2	[M+CH3COO]-	844.605	3.107	TRUE	C44H84NO8P	0.99	Glycerophospholipids	PC
PC 36:3;O|PC 18:2_18:1;O	[M+CH3COO]-	858.59	2.121	TRUE	C44H82NO9P	0.96	Glycerophospholipids	Others-GP
PC 36:3|PC 16:0_20:3	[M+CH3COO]-	842.59	2.69	TRUE	C44H82NO8P	0.99	Glycerophospholipids	PC
PC 36:4|PC 16:0_20:4	[M+CH3COO]-	840.574	2.531	TRUE	C44H80NO8P	1	Glycerophospholipids	PC
PC 36:4|PC 18:2_18:2	[M+CH3COO]-	840.574	2.29	TRUE	C44H80NO8P	1	Glycerophospholipids	PC
PC 36:5|PC 16:0_20:5	[M+CH3COO]-	838.559	2.205	TRUE	C44H78NO8P	0.99	Glycerophospholipids	PC
PC 36:5|PC 18:2_18:3	[M+H]+	780.552	2.051	TRUE	C44H78NO8P	1	Glycerophospholipids	PC
PC 36:6|PC 14:0_22:6	[M+H]+	778.537	2.003	TRUE	C44H76NO8P	1	Glycerophospholipids	PC
PC 37:1|PC 19:0_18:1	[M+CH3COO]-	860.636	3.788	TRUE	C45H88NO8P	0.99	Glycerophospholipids	PC
PC 37:2|PC 19:0_18:2	[M+CH3COO]-	858.619	3.391	TRUE	C45H86NO8P	0.98	Glycerophospholipids	PC
PC 37:3|PC 17:0_20:3	[M+CH3COO]-	856.605	2.934	TRUE	C45H84NO8P	0.98	Glycerophospholipids	PC
PC 37:4|PC 17:0_20:4	[M+CH3COO]-	854.589	2.78	TRUE	C45H82NO8P	1	Glycerophospholipids	PC
PC 37:5|PC 17:1_20:4	[M+H]+	794.567	2.404	TRUE	C45H80NO8P	0.98	Glycerophospholipids	PC
PC 37:6|PC 15:0_22:6-2	[M+H]+	792.552	2.163	TRUE	C45H78NO8P	1	Glycerophospholipids	PC
PC 38:1|PC 18:0_20:1	[M+H]+	816.65	4.049	TRUE	C46H90NO8P	1	Glycerophospholipids	PC
PC 38:2|PC 18:0_20:2	[M+CH3COO]-	872.64	3.609	TRUE	C46H88NO8P	0.99	Glycerophospholipids	PC
PC 38:3|PC 18:0_20:3	[M+CH3COO]-	870.621	3.266	TRUE	C46H86NO8P	0.98	Glycerophospholipids	PC
PC 38:4|PC 18:0_20:4	[M+CH3COO]-	868.605	3.063	TRUE	C46H84NO8P	0.99	Glycerophospholipids	PC
PC 38:4|PC 18:1_20:3	[M+CH3COO]-	868.605	2.803	TRUE	C46H84NO8P	0.98	Glycerophospholipids	PC
PC 38:5|PC 16:0_22:5	[M+CH3COO]-	866.589	2.384	TRUE	C46H82NO8P	0.98	Glycerophospholipids	PC
PC 38:5|PC 18:0_20:5-2	[M+H]+	808.58	2.654	TRUE	C46H82NO8P	0.97	Glycerophospholipids	PC
PC 38:5|PC 18:1_20:4	[M+CH3COO]-	866.59	2.661	TRUE	C46H82NO8P	0.99	Glycerophospholipids	PC
PC 38:6|PC 16:0_22:6	[M+CH3COO]-	864.574	2.366	TRUE	C46H80NO8P	1	Glycerophospholipids	PC
PC 38:7|PC 16:1_22:6-2	[M+H]+	804.551	2.085	TRUE	C46H78NO8P	1	Glycerophospholipids	PC
PC 39:3|PC 19:0_20:3	[M+H]+	826.626	3.535	TRUE	C47H88NO8P	0.96	Glycerophospholipids	PC
PC 39:4|PC 19:0_20:4	[M+H]+	824.614	3.331	TRUE	C47H86NO8P	0.99	Glycerophospholipids	PC
PC 39:5	[M+CH3COO]-	880.604	2.363	TRUE	C47H84NO8P	0.98	Glycerophospholipids	PC
PC 39:6|PC 17:0_22:6	[M+CH3COO]-	878.584	2.583	TRUE	C47H82NO8P	0.98	Glycerophospholipids	PC
PC 39:7	[M+H]+	818.565	2.276	TRUE	C47H80NO8P	0.99	Glycerophospholipids	PC
PC 40:3	[M+H]+	840.64	3.66	TRUE	C48H90NO8P	0.98	Glycerophospholipids	PC
PC 40:4|PC 18:0_22:4	[M+CH3COO]-	896.636	3.423	TRUE	C48H88NO8P	0.99	Glycerophospholipids	PC
PC 40:5	[M+H]+	836.612	2.997	TRUE	C48H86NO8P	0.97	Glycerophospholipids	PC
PC 40:6|PC 18:0_22:6	[M+CH3COO]-	892.607	2.854	TRUE	C48H84NO8P	1	Glycerophospholipids	PC
PC 40:6|PC 20:2_20:4	[M+H]+	834.597	2.645	TRUE	C48H84NO8P	0.99	Glycerophospholipids	PC
PC 40:7|PC 18:1_22:6	[M+CH3COO]-	890.59	2.431	TRUE	C48H82NO8P	0.98	Glycerophospholipids	PC
PC 40:8|PC 18:2_22:6	[M+H]+	830.568	2.114	TRUE	C48H80NO8P	1	Glycerophospholipids	PC
PC 41:4	[M+H]+	852.652	2.917	TRUE	C49H90NO8P	0.93	Glycerophospholipids	PC
PC 41:5	[M+H]+	850.631	2.826	TRUE	C49H88NO8P	0.96	Glycerophospholipids	PC
PC 41:6|PC 19:0_22:6	[M+H]+	848.613	2.643	TRUE	C49H86NO8P	0.95	Glycerophospholipids	PC
PC 41:6|PC 21:2_20:4	[M+H]+	848.613	2.438	TRUE	C49H86NO8P	0.96	Glycerophospholipids	PC
PC 41:7	[M+H]+	846.6	2.124	TRUE	C49H84NO8P	1	Glycerophospholipids	PC
PC 42:10|PC 20:4_22:6	[M+H]+	854.568	2.079	TRUE	C50H80NO8P	1	Glycerophospholipids	PC
PC 42:2	[M+H]+	870.691	4.833	TRUE	C50H96NO8P	0.98	Glycerophospholipids	PC
PC 42:3	[M+H]+	868.675	4.247	TRUE	C50H94NO8P	0.95	Glycerophospholipids	PC
PC 42:4	[M+H]+	866.661	4.22	TRUE	C50H92NO8P	0.97	Glycerophospholipids	PC
PC 42:5|PC 18:0_24:5	[M+H]+	864.641	3.429	TRUE	C50H90NO8P	0.97	Glycerophospholipids	PC
PC 42:5|PC 22:1_20:4	[M+H]+	864.643	3.631	TRUE	C50H90NO8P	0.94	Glycerophospholipids	PC
PC 42:6|PC 18:0_24:6	[M+H]+	862.627	3.187	TRUE	C50H88NO8P	0.98	Glycerophospholipids	PC
PC 42:6|PC 21:3_21:3	[M+H]+	862.625	3.432	TRUE	C50H88NO8P	0.95	Glycerophospholipids	PC
PC 42:7|PC 20:1_22:6	[M+H]+	860.611	2.895	TRUE	C50H86NO8P	0.98	Glycerophospholipids	PC
PC 42:8|PC 20:2_22:6	[M+H]+	858.595	2.475	TRUE	C50H84NO8P	0.95	Glycerophospholipids	PC
PC 43:10	[M+H]+	868.585	1.853	TRUE	C51H82NO8P	1	Glycerophospholipids	PC
PC 43:3	[M+H]+	882.701	4.063	TRUE	C51H96NO8P	0.97	Glycerophospholipids	PC
PC 43:8	[M+H]+	872.613	2.378	TRUE	C51H86NO8P	1	Glycerophospholipids	PC
PC 43:9	[M+CH3COO]-	928.605	2.104	TRUE	C51H84NO8P	1	Glycerophospholipids	PC
PC 44:4	[M+H]+	894.693	4.788	TRUE	C52H96NO8P	0.99	Glycerophospholipids	PC
PC 44:5	[M+H]+	892.675	4.192	TRUE	C52H94NO8P	0.94	Glycerophospholipids	PC
PC 45:11	[M+CH3COO]-	952.606	1.963	TRUE	C53H84NO8P	1	Glycerophospholipids	PC
PC 45:4	[M+H]+	908.716	4.05	TRUE	C53H98NO8P	0.95	Glycerophospholipids	PC
PC 45:5	[M+H]+	906.703	3.531	TRUE	C53H96NO8P	0.92	Glycerophospholipids	PC
PC 47:5	[M+H]+	934.735	4.091	TRUE	C55H100NO8P	0.92	Glycerophospholipids	PC
PC O-30:0|PC O-16:0_14:0	[M+H]+	692.555	2.716	TRUE	C38H78NO7P	0.97	Glycerophospholipids	EtherPC
PC O-31:0	[M+H]+	706.569	2.959	TRUE	C39H80NO7P	0.73	Glycerophospholipids	EtherPC
PC O-32:0|PC O-16:0_16:0	[M+H]+	720.586	3.243	TRUE	C40H82NO7P	0.95	Glycerophospholipids	EtherPC
PC O-32:1|PC O-16:0_16:1	[M+H]+	718.569	2.97	TRUE	C40H80NO7P	0.93	Glycerophospholipids	EtherPC
PC O-32:2	[M+H]+	716.558	2.808	TRUE	C40H78NO7P	1	Glycerophospholipids	EtherPC
PC O-33:0|PC O-16:0_17:0	[M+H]+	734.6	3.51	TRUE	C41H84NO7P	0.98	Glycerophospholipids	EtherPC
PC O-33:2|PC O-15:0_18:2	[M+H]+	730.567	2.678	TRUE	C41H80NO7P	0.99	Glycerophospholipids	EtherPC
PC O-33:3|PC O-15:1_18:2	[M+H]+	728.558	2.409	TRUE	C41H78NO7P	1	Glycerophospholipids	EtherPC
PC O-33:4|PC O-15:2_18:2	[M+CH3COO]-	784.547	2.118	TRUE	C41H76NO7P	1	Glycerophospholipids	EtherPC
PC O-34:0|PC O-18:0_16:0	[M+CH3COO]-	806.633	3.839	TRUE	C42H86NO7P	0.92	Glycerophospholipids	EtherPC
PC O-34:1|PC O-16:0_18:1	[M+H]+	746.602	3.328	TRUE	C42H84NO7P	0.98	Glycerophospholipids	EtherPC
PC O-34:2|PC O-16:0_18:2	[M+H]+	744.585	2.902	TRUE	C42H82NO7P	0.98	Glycerophospholipids	EtherPC
PC O-34:2|PC O-16:1_18:1	[M+CH3COO]-	802.594	3.341	TRUE	C42H82NO7P	0.99	Glycerophospholipids	EtherPC
PC O-34:3|PC O-16:1_18:2	[M+CH3COO]-	800.58	2.87	TRUE	C42H80NO7P	0.99	Glycerophospholipids	EtherPC
PC O-34:4|PC O-14:0_20:4	[M+H]+	740.556	2.383	TRUE	C42H78NO7P	0.99	Glycerophospholipids	EtherPC
PC O-34:5|PC O-14:0_20:5	[M+H]+	738.543	2.107	TRUE	C42H76NO7P	0.98	Glycerophospholipids	EtherPC
PC O-35:3|PC O-17:1_18:2	[M+H]+	756.578	3.137	TRUE	C43H82NO7P	0.97	Glycerophospholipids	EtherPC
PC O-35:4|PC O-15:0_20:4	[M+H]+	754.576	2.61	TRUE	C43H80NO7P	1	Glycerophospholipids	EtherPC
PC O-35:5|PC O-15:0_20:5	[M+H]+	752.554	2.31	TRUE	C43H78NO7P	0.99	Glycerophospholipids	EtherPC
PC O-35:6|PC O-15:2_20:4	[M+CH3COO]-	808.549	2.106	TRUE	C43H76NO7P	1	Glycerophospholipids	EtherPC
PC O-36:2|PC O-18:0_18:2	[M+H]+	772.617	3.476	TRUE	C44H86NO7P	0.97	Glycerophospholipids	EtherPC
PC O-36:3|PC O-18:1_18:2	[M+CH3COO]-	828.61	3.435	TRUE	C44H84NO7P	0.98	Glycerophospholipids	EtherPC
PC O-36:4|PC O-16:0_20:4	[M+H]+	768.585	2.858	TRUE	C44H82NO7P	0.97	Glycerophospholipids	EtherPC
PC O-36:5|PC O-16:0_20:5	[M+H]+	766.571	2.489	TRUE	C44H80NO7P	0.97	Glycerophospholipids	EtherPC
PC O-36:5|PC O-16:1_20:4	[M+CH3COO]-	824.58	2.81	TRUE	C44H80NO7P	0.99	Glycerophospholipids	EtherPC
PC O-36:6|PC O-16:1_20:5	[M+CH3COO]-	822.564	2.444	TRUE	C44H78NO7P	0.98	Glycerophospholipids	EtherPC
PC O-36:7	[M+H]+	762.541	2.089	TRUE	C44H76NO7P	1	Glycerophospholipids	EtherPC
PC O-37:1|PC O-19:0_18:1	[M+CH3COO]-	846.658	4.887	TRUE	C45H90NO7P	0.99	Glycerophospholipids	EtherPC
PC O-37:4|PC O-17:0_20:4	[M+H]+	782.6	3.138	TRUE	C45H84NO7P	0.89	Glycerophospholipids	EtherPC
PC O-37:5|PC O-17:0_20:5	[M+H]+	780.587	2.698	TRUE	C45H82NO7P	0.93	Glycerophospholipids	EtherPC
PC O-37:5|PC O-17:1_20:4	[M+H]+	780.588	3.047	TRUE	C45H82NO7P	0.95	Glycerophospholipids	EtherPC
PC O-37:6	[M+H]+	778.573	2.411	TRUE	C45H80NO7P	0.99	Glycerophospholipids	EtherPC
PC O-38:10|PC O-20:5_18:5	[M+H]+	784.528	2.553	TRUE	C46H74NO7P	0.98	Glycerophospholipids	EtherPC
PC O-38:2	[M+H]+	800.657	4.077	TRUE	C46H90NO7P	0.99	Glycerophospholipids	EtherPC
PC O-38:3	[M+H]+	798.634	3.611	TRUE	C46H88NO7P	0.98	Glycerophospholipids	EtherPC
PC O-38:4|PC O-16:0_22:4	[M+H]+	796.615	3.212	TRUE	C46H86NO7P	0.95	Glycerophospholipids	EtherPC
PC O-38:4|PC O-18:0_20:4	[M+H]+	796.616	3.438	TRUE	C46H86NO7P	0.99	Glycerophospholipids	EtherPC
PC O-38:5|PC O-18:1_20:4	[M+CH3COO]-	852.609	3.386	TRUE	C46H84NO7P	0.99	Glycerophospholipids	EtherPC
PC O-38:6|PC O-16:0_22:6	[M+H]+	792.585	2.663	TRUE	C46H82NO7P	0.95	Glycerophospholipids	EtherPC
PC O-38:6|PC O-18:2_20:4	[M+H]+	792.586	2.876	TRUE	C46H82NO7P	0.98	Glycerophospholipids	EtherPC
PC O-38:7|PC O-16:1_22:6	[M+CH3COO]-	848.578	2.616	TRUE	C46H80NO7P	0.99	Glycerophospholipids	EtherPC
PC O-39:6	[M+H]+	806.604	2.908	TRUE	C47H84NO7P	0.99	Glycerophospholipids	EtherPC
PC O-39:7|PC O-15:2_24:5	[M+H]+	804.59	2.852	TRUE	C47H82NO7P	1	Glycerophospholipids	EtherPC
PC O-40:1	[M+H]+	830.716	4.96	TRUE	C48H96NO7P	0.85	Glycerophospholipids	EtherPC
PC O-40:2|PC O-22:0_18:2	[M+CH3COO]-	886.695	4.713	TRUE	C48H94NO7P	0.99	Glycerophospholipids	EtherPC
PC O-40:3-1	[M+H]+	826.662	4.062	TRUE	C48H92NO7P	0.98	Glycerophospholipids	EtherPC
PC O-40:3-2	[M+H]+	826.67	3.973	TRUE	C48H92NO7P	1	Glycerophospholipids	EtherPC
PC O-40:4|PC O-18:0_22:4	[M+H]+	824.645	3.778	TRUE	C48H90NO7P	0.9	Glycerophospholipids	EtherPC
PC O-40:4|PC O-20:0_20:4	[M+CH3COO]-	882.656	4.036	TRUE	C48H90NO7P	0.98	Glycerophospholipids	EtherPC
PC O-40:5|PC O-18:1_22:4	[M+H]+	822.632	3.278	TRUE	C48H88NO7P	0.98	Glycerophospholipids	EtherPC
PC O-40:5|PC O-20:1_20:4	[M+CH3COO]-	880.642	3.453	TRUE	C48H88NO7P	0.99	Glycerophospholipids	EtherPC
PC O-40:6|PC O-18:0_22:6	[M+H]+	820.623	2.948	TRUE	C48H86NO7P	0.99	Glycerophospholipids	EtherPC
PC O-40:7|PC O-18:1_22:6	[M+CH3COO]-	876.609	2.745	TRUE	C48H84NO7P	0.98	Glycerophospholipids	EtherPC
PC O-40:8|PC O-18:2_22:6	[M+H]+	816.586	2.679	TRUE	C48H82NO7P	0.97	Glycerophospholipids	EtherPC
PC O-42:2	[M+H]+	856.711	5.189	TRUE	C50H98NO7P	0.96	Glycerophospholipids	EtherPC
PC O-42:3|PC O-24:1_18:2	[M+H]+	854.696	4.6	TRUE	C50H96NO7P	0.98	Glycerophospholipids	EtherPC
PC O-42:4|PC O-22:0_20:4	[M+H]+	852.682	4.598	TRUE	C50H94NO7P	0.98	Glycerophospholipids	EtherPC
PC O-42:4|PC O-24:2_18:2	[M+H]+	852.678	4.135	TRUE	C50H94NO7P	0.97	Glycerophospholipids	EtherPC
PC O-42:5|PC O-22:1_20:4	[M+H]+	850.666	4.017	TRUE	C50H92NO7P	0.99	Glycerophospholipids	EtherPC
PC O-42:6|PC O-22:2_20:4	[M+H]+	848.652	3.529	TRUE	C50H90NO7P	0.98	Glycerophospholipids	EtherPC
PC O-42:7|PC O-20:1_22:6	[M+H]+	846.637	3.238	TRUE	C50H88NO7P	0.98	Glycerophospholipids	EtherPC
PC O-44:4|PC O-24:0_20:4	[M+H]+	880.713	5.148	TRUE	C52H98NO7P	0.99	Glycerophospholipids	EtherPC
PC O-44:5|PC O-24:1_20:4	[M+CH3COO]-	936.703	4.583	TRUE	C52H96NO7P	0.99	Glycerophospholipids	EtherPC
PC O-44:6|PC O-24:2_20:4	[M+H]+	876.679	4.098	TRUE	C52H94NO7P	0.97	Glycerophospholipids	EtherPC
PC O-44:7|PC O-22:1_22:6	[M+H]+	874.664	3.792	TRUE	C52H92NO7P	0.99	Glycerophospholipids	EtherPC
PC O-44:7|PC O-24:3_20:4	[M+H]+	874.661	3.64	TRUE	C52H92NO7P	0.99	Glycerophospholipids	EtherPC
PC O-44:8|PC O-22:2_22:6	[M+H]+	872.654	3.282	TRUE	C52H90NO7P	0.98	Glycerophospholipids	EtherPC
PC O-44:9	[M+H]+	870.638	3.167	TRUE	C52H88NO7P	0.78	Glycerophospholipids	EtherPC
PC O-46:6|PC O-26:2_20:4	[M+H]+	904.715	4.645	TRUE	C54H98NO7P	0.99	Glycerophospholipids	EtherPC
PC O-46:7|PC O-24:1_22:6	[M+H]+	902.697	4.353	TRUE	C54H96NO7P	0.98	Glycerophospholipids	EtherPC
PC O-46:8|PC O-24:2_22:6	[M+H]+	900.68	3.874	TRUE	C54H94NO7P	0.98	Glycerophospholipids	EtherPC
PE 32:0|PE 16:0_16:0	[M-H]-	690.506	2.994	TRUE	C37H74NO8P	0.99	Glycerophospholipids	PE
PE 34:1|PE 16:0_18:1	[M+H]+	718.536	3.07	TRUE	C39H76NO8P	0.98	Glycerophospholipids	PE
PE 34:2|PE 16:0_18:2	[M-H]-	714.505	2.646	TRUE	C39H74NO8P	0.98	Glycerophospholipids	PE
PE 34:3	[M+H]+	714.503	2.308	TRUE	C39H72NO8P	1	Glycerophospholipids	PE
PE 34:4|PE 14:0_20:4	[M-H]-	710.469	2.169	TRUE	C39H70NO8P	0.87	Glycerophospholipids	PE
PE 36:1|PE 18:0_18:1	[M-H]-	744.553	3.66	TRUE	C41H80NO8P	0.97	Glycerophospholipids	PE
PE 36:2|PE 18:0_18:2	[M-H]-	742.537	3.195	TRUE	C41H78NO8P	0.99	Glycerophospholipids	PE
PE 36:3|PE 18:1_18:2	[M-H]-	740.52	2.732	TRUE	C41H76NO8P	0.99	Glycerophospholipids	PE
PE 36:4|PE 16:0_20:4	[M+H]+	740.519	2.617	TRUE	C41H74NO8P	0.99	Glycerophospholipids	PE
PE 36:4|PE 18:2_18:2	[M+H]+	740.518	2.361	TRUE	C41H74NO8P	0.98	Glycerophospholipids	PE
PE 36:5|PE 16:0_20:5	[M-H]-	736.491	2.283	TRUE	C41H72NO8P	0.99	Glycerophospholipids	PE
PE 36:5|PE 18:2_18:3	[M-H]-	736.496	2.123	TRUE	C41H72NO8P	0.99	Glycerophospholipids	PE
PE 38:3|PE 18:0_20:3	[M-H]-	768.552	3.355	TRUE	C43H80NO8P	0.98	Glycerophospholipids	PE
PE 38:4|PE 16:0_22:4	[M-H]-	766.535	2.972	TRUE	C43H78NO8P	0.96	Glycerophospholipids	PE
PE 38:4|PE 18:0_20:4	[M-H]-	766.537	3.146	TRUE	C43H78NO8P	0.98	Glycerophospholipids	PE
PE 38:5|PE 16:0_22:5	[M-H]-	764.519	2.459	TRUE	C43H76NO8P	0.97	Glycerophospholipids	PE
PE 38:5|PE 18:1_20:4	[M-H]-	764.52	2.689	TRUE	C43H76NO8P	1	Glycerophospholipids	PE
PE 38:6|PE 16:0_22:6	[M+H]+	764.52	2.429	TRUE	C43H74NO8P	1	Glycerophospholipids	PE
PE 38:7|PE 16:1_22:6	[M-H]-	760.489	2.124	TRUE	C43H72NO8P	0.99	Glycerophospholipids	PE
PE 39:6|PE 17:0_22:6	[M-H]-	776.521	2.651	TRUE	C44H76NO8P	0.98	Glycerophospholipids	PE
PE 40:4|PE 18:0_22:4	[M-H]-	794.568	3.547	TRUE	C45H82NO8P	0.99	Glycerophospholipids	PE
PE 40:5|PE 18:0_22:5	[M-H]-	792.553	3.018	TRUE	C45H80NO8P	0.96	Glycerophospholipids	PE
PE 40:6|PE 18:0_22:6	[M-H]-	790.539	2.96	TRUE	C45H78NO8P	0.99	Glycerophospholipids	PE
PE 40:7|PE 18:1_22:6	[M-H]-	788.523	2.519	TRUE	C45H76NO8P	0.99	Glycerophospholipids	PE
PE 40:8|PE 18:2_22:6	[M-H]-	786.507	2.153	TRUE	C45H74NO8P	0.97	Glycerophospholipids	PE
PE O-34:1	[M+H]+	704.555	3.453	TRUE	C39H78NO7P	0.91	Glycerophospholipids	EtherPE
PE O-34:2|PE O-16:1_18:1	[M-H]-	700.525	3.452	TRUE	C39H76NO7P	0.99	Glycerophospholipids	EtherPE
PE O-34:3|PE O-16:1_18:2	[M-H]-	698.512	3.005	TRUE	C39H74NO7P	0.99	Glycerophospholipids	EtherPE
PE O-34:4|PE O-16:1_18:3	[M-H]-	696.495	2.795	TRUE	C39H72NO7P	0.98	Glycerophospholipids	EtherPE
PE O-35:3|PE O-17:1_18:2	[M-H]-	712.525	3.264	TRUE	C40H76NO7P	0.99	Glycerophospholipids	EtherPE
PE O-35:5|PE O-15:1_20:4	[M-H]-	708.495	2.627	TRUE	C40H72NO7P	0.98	Glycerophospholipids	EtherPE
PE O-36:2|PE O-18:1_18:1	[M-H]-	728.558	4.036	TRUE	C41H80NO7P	0.98	Glycerophospholipids	EtherPE
PE O-36:3|PE O-18:1_18:2	[M-H]-	726.542	3.58	TRUE	C41H78NO7P	0.99	Glycerophospholipids	EtherPE
PE O-36:4|PE O-18:2_18:2	[M-H]-	724.525	3.053	TRUE	C41H76NO7P	0.99	Glycerophospholipids	EtherPE
PE O-36:5|PE O-16:1_20:4	[M-H]-	722.511	2.939	TRUE	C41H74NO7P	0.99	Glycerophospholipids	EtherPE
PE O-36:5|PE O-18:3_18:2	[M-H]-	722.507	2.594	TRUE	C41H74NO7P	0.97	Glycerophospholipids	EtherPE
PE O-36:6|PE O-16:1_20:5	[M-H]-	720.494	2.545	TRUE	C41H72NO7P	0.99	Glycerophospholipids	EtherPE
PE O-36:7|PE O-14:1_22:6	[M-H]-	718.48	2.2	TRUE	C41H70NO7P	0.98	Glycerophospholipids	EtherPE
PE O-37:5|PE O-17:1_20:4	[M-H]-	736.525	3.184	TRUE	C42H76NO7P	0.99	Glycerophospholipids	EtherPE
PE O-37:6|PE O-17:1_20:5	[M-H]-	734.51	2.783	TRUE	C42H74NO7P	0.99	Glycerophospholipids	EtherPE
PE O-37:7|PE O-15:1_22:6	[M-H]-	732.495	2.478	TRUE	C42H72NO7P	0.99	Glycerophospholipids	EtherPE
PE O-38:3|PE O-20:1_18:2	[M-H]-	754.572	4.146	TRUE	C43H82NO7P	0.97	Glycerophospholipids	EtherPE
PE O-38:4|PE O-20:2_18:2	[M-H]-	752.555	3.545	TRUE	C43H80NO7P	0.97	Glycerophospholipids	EtherPE
PE O-38:5|PE O-16:1_22:4	[M-H]-	750.542	3.3	TRUE	C43H78NO7P	0.98	Glycerophospholipids	EtherPE
PE O-38:5|PE O-18:1_20:4	[M-H]-	750.543	3.513	TRUE	C43H78NO7P	0.99	Glycerophospholipids	EtherPE
PE O-38:6|PE O-18:2_20:4	[M-H]-	748.527	3.033	TRUE	C43H76NO7P	0.99	Glycerophospholipids	EtherPE
PE O-38:7|PE O-16:1_22:6	[M-H]-	746.511	2.702	TRUE	C43H74NO7P	1	Glycerophospholipids	EtherPE
PE O-38:8|PE O-16:2_22:6	[M-H]-	744.494	2.444	TRUE	C43H72NO7P	0.97	Glycerophospholipids	EtherPE
PE O-38:8|PE O-18:3_20:5	[M-H]-	744.494	2.206	TRUE	C43H72NO7P	0.98	Glycerophospholipids	EtherPE
PE O-39:5|PE O-19:1_20:4	[M-H]-	764.556	3.748	TRUE	C44H80NO7P	0.99	Glycerophospholipids	EtherPE
PE O-39:6|PE O-19:1_20:5	[M-H]-	762.542	3.314	TRUE	C44H78NO7P	1	Glycerophospholipids	EtherPE
PE O-39:7|PE O-17:1_22:6	[M-H]-	760.525	2.989	TRUE	C44H76NO7P	0.99	Glycerophospholipids	EtherPE
PE O-40:10|PE O-18:4_22:6	[M-H]-	768.494	2.121	TRUE	C45H72NO7P	1	Glycerophospholipids	EtherPE
PE O-40:5|PE O-18:1_22:4	[M-H]-	778.574	3.883	TRUE	C45H82NO7P	1	Glycerophospholipids	EtherPE
PE O-40:5|PE O-20:1_20:4	[M-H]-	778.572	4.102	TRUE	C45H82NO7P	0.98	Glycerophospholipids	EtherPE
PE O-40:6|PE O-18:1_22:5	[M-H]-	776.559	3.687	TRUE	C45H80NO7P	0.99	Glycerophospholipids	EtherPE
PE O-40:6|PE O-20:2_20:4	[M-H]-	776.558	3.53	TRUE	C45H80NO7P	0.99	Glycerophospholipids	EtherPE
PE O-40:7|PE O-18:1_22:6	[M-H]-	774.542	3.28	TRUE	C45H78NO7P	0.99	Glycerophospholipids	EtherPE
PE O-40:7|PE O-20:2_20:5	[M-H]-	774.542	3.073	TRUE	C45H78NO7P	0.97	Glycerophospholipids	EtherPE
PE O-40:8|PE O-18:2_22:6	[M-H]-	772.527	2.802	TRUE	C45H76NO7P	0.99	Glycerophospholipids	EtherPE
PE O-40:9|PE O-18:3_22:6	[M-H]-	770.51	2.428	TRUE	C45H74NO7P	0.99	Glycerophospholipids	EtherPE
PE O-41:7|PE O-19:1_22:6	[M-H]-	788.556	3.573	TRUE	C46H80NO7P	0.96	Glycerophospholipids	EtherPE
PE O-41:8|PE O-19:2_22:6	[M-H]-	786.544	3.06	TRUE	C46H78NO7P	0.98	Glycerophospholipids	EtherPE
PE O-42:10	[M+H]+	798.537	3.282	TRUE	C47H76NO7P	0.99	Glycerophospholipids	EtherPE
PE O-42:5|PE O-22:1_20:4	[M-H]-	806.603	4.67	TRUE	C47H86NO7P	0.97	Glycerophospholipids	EtherPE
PE O-42:6|PE O-22:2_20:4	[M-H]-	804.588	4.098	TRUE	C47H84NO7P	0.99	Glycerophospholipids	EtherPE
PE O-42:7|PE O-20:1_22:6	[M-H]-	802.573	3.877	TRUE	C47H82NO7P	0.98	Glycerophospholipids	EtherPE
PE O-42:8|PE O-20:2_22:6	[M-H]-	800.556	3.313	TRUE	C47H80NO7P	0.99	Glycerophospholipids	EtherPE
PE O-42:9|PE O-20:3_22:6	[M-H]-	798.542	2.857	TRUE	C47H78NO7P	0.98	Glycerophospholipids	EtherPE
PE O-44:6|PE O-24:2_20:4	[M-H]-	832.628	4.627	TRUE	C49H88NO7P	1	Glycerophospholipids	EtherPE
PE P-34:1|PE P-16:0_18:1	[M+H]+	702.539	3.437	TRUE	C39H76NO7P	0.98	Glycerophospholipids	EtherPE
PE P-34:2|PE P-16:0_18:2	[M+H]+	700.522	2.983	TRUE	C39H74NO7P	0.99	Glycerophospholipids	EtherPE
PE P-35:2|PE P-17:0_18:2	[M+H]+	714.539	3.25	TRUE	C40H76NO7P	0.99	Glycerophospholipids	EtherPE
PE P-36:1|PE P-18:0_18:1	[M+H]+	730.571	4.008	TRUE	C41H80NO7P	0.95	Glycerophospholipids	EtherPE
PE P-36:2|PE P-18:0_18:2	[M+H]+	728.555	3.55	TRUE	C41H78NO7P	0.99	Glycerophospholipids	EtherPE
PE P-36:3|PE P-18:1_18:2-2	[M+H]+	726.54	3.052	TRUE	C41H76NO7P	0.99	Glycerophospholipids	EtherPE
PE P-36:4|PE P-16:0_20:4	[M+H]+	724.523	2.915	TRUE	C41H74NO7P	0.98	Glycerophospholipids	EtherPE
PE P-36:4|PE P-18:2_18:2	[M+H]+	724.521	2.634	TRUE	C41H74NO7P	0.9	Glycerophospholipids	EtherPE
PE P-36:5|PE P-16:0_20:5	[M+H]+	722.505	2.534	TRUE	C41H72NO7P	0.99	Glycerophospholipids	EtherPE
PE P-37:4|PE P-17:0_20:4	[M+H]+	738.538	3.19	TRUE	C42H76NO7P	0.97	Glycerophospholipids	EtherPE
PE P-38:2|PE P-20:0_18:2	[M+H]+	756.588	4.139	TRUE	C43H82NO7P	0.98	Glycerophospholipids	EtherPE
PE P-38:3|PE P-18:0_20:3	[M+H]+	754.569	3.774	TRUE	C43H80NO7P	0.93	Glycerophospholipids	EtherPE
PE P-38:4|PE P-18:0_20:4	[M+H]+	752.554	3.495	TRUE	C43H78NO7P	0.99	Glycerophospholipids	EtherPE
PE P-38:5|PE P-18:1_20:4-1	[M+H]+	750.538	3.107	TRUE	C43H76NO7P	0.92	Glycerophospholipids	EtherPE
PE P-38:6|PE P-16:0_22:6	[M+H]+	748.525	2.715	TRUE	C43H74NO7P	0.98	Glycerophospholipids	EtherPE
PE P-39:4|PE P-19:0_20:4	[M+H]+	766.571	3.747	TRUE	C44H80NO7P	0.97	Glycerophospholipids	EtherPE
PE P-40:4|PE P-18:0_22:4	[M+H]+	780.586	3.855	TRUE	C45H82NO7P	0.96	Glycerophospholipids	EtherPE
PE P-40:4|PE P-20:0_20:4	[M+H]+	780.587	4.087	TRUE	C45H82NO7P	0.96	Glycerophospholipids	EtherPE
PE P-40:5|PE P-20:1_20:4-1	[M+H]+	778.57	3.486	TRUE	C45H80NO7P	0.99	Glycerophospholipids	EtherPE
PE P-40:6|PE P-18:0_22:6	[M+H]+	776.555	3.269	TRUE	C45H78NO7P	0.99	Glycerophospholipids	EtherPE
PE P-40:6|PE P-20:1_20:5	[M+H]+	776.555	3.068	TRUE	C45H78NO7P	0.99	Glycerophospholipids	EtherPE
PE P-40:7|PE P-18:1_22:6	[M+H]+	774.545	2.791	TRUE	C45H76NO7P	0.99	Glycerophospholipids	EtherPE
PE P-40:8|PE P-18:2_22:6	[M+H]+	772.524	2.396	TRUE	C45H74NO7P	0.98	Glycerophospholipids	EtherPE
PE P-42:6|PE P-20:0_22:6	[M+H]+	804.588	3.86	TRUE	C47H82NO7P	0.99	Glycerophospholipids	EtherPE
PE P-42:7|PE P-20:1_22:6	[M+H]+	802.569	3.297	TRUE	C47H80NO7P	0.97	Glycerophospholipids	EtherPE
PE P-44:5|PE P-24:1_20:4	[M+H]+	834.634	4.612	TRUE	C49H88NO7P	0.98	Glycerophospholipids	EtherPE
PE P-44:8|PE P-22:2_22:6	[M+H]+	828.589	3.441	TRUE	C49H82NO7P	1	Glycerophospholipids	EtherPE
PG 36:2|PG 18:0_18:2	[M-H]-	773.531	2.114	TRUE	C42H79O10P	1	Glycerophospholipids	Others-GP
PI 17:1	[M-H]-	597.277	0.856	TRUE	C26H47O13P	0.87	Glycerophospholipids	PI
PI 32:0	[M+NH4]+	828.551	1.959	TRUE	C41H79O13P	0.88	Glycerophospholipids	PI
PI 32:1	[M-H]-	807.501	1.697	TRUE	C41H77O13P	1	Glycerophospholipids	PI
PI 33:0	[M-H]-	823.529	2.115	TRUE	C42H81O13P	0.98	Glycerophospholipids	PI
PI 34:0	[M+NH4]+	856.583	2.16	TRUE	C43H83O13P	0.92	Glycerophospholipids	PI
PI 34:1|PI 16:0_18:1-1	[M-H]-	835.533	1.956	TRUE	C43H81O13P	0.99	Glycerophospholipids	PI
PI 34:2|PI 16:0_18:2	[M-H]-	833.518	1.732	TRUE	C43H79O13P	1	Glycerophospholipids	PI
PI 35:1	[M-H]-	849.548	2.126	TRUE	C44H83O13P	1	Glycerophospholipids	PI
PI 36:1	[M-H]-	863.563	2.318	TRUE	C45H85O13P	1	Glycerophospholipids	PI
PI 36:2|PI 18:1_18:1	[M-H]-	861.548	2.101	TRUE	C45H83O13P	0.99	Glycerophospholipids	PI
PI 36:3|PI 18:1_18:2	[M-H]-	859.531	1.772	TRUE	C45H81O13P	1	Glycerophospholipids	PI
PI 36:4-2	[M+Na]+	881.51	1.696	TRUE	C45H79O13P	1	Glycerophospholipids	PI
PI 37:3	[M+NH4]+	892.582	2.098	TRUE	C46H83O13P	0.94	Glycerophospholipids	PI
PI 37:4	[M+NH4]+	890.576	1.842	TRUE	C46H81O13P	1	Glycerophospholipids	PI
PI 38:3-2	[M+Na]+	911.559	2.107	TRUE	C47H85O13P	1	Glycerophospholipids	PI
PI 38:4-1	[M+NH4]+	904.589	1.987	TRUE	C47H83O13P	0.99	Glycerophospholipids	PI
PI 38:5	[M-H]-	883.532	1.746	TRUE	C47H81O13P	1	Glycerophospholipids	PI
PI 38:6	[M+NH4]+	900.559	1.616	TRUE	C47H79O13P	0.99	Glycerophospholipids	PI
PI 39:4	[M-H]-	899.56	2.14	TRUE	C48H85O13P	1	Glycerophospholipids	PI
PI 40:5|PI 18:0_22:5	[M-H]-	911.565	2.119	TRUE	C49H85O13P	0.99	Glycerophospholipids	PI
PI 40:6	[M-H]-	909.548	1.883	TRUE	C49H83O13P	0.99	Glycerophospholipids	PI
PS 36:1	[M+H]+	790.568	2.853	TRUE	C42H80NO10P	0.87	Glycerophospholipids	PS
PS 36:2	[M+H]+	788.535	2.145	TRUE	C42H78NO10P	1	Glycerophospholipids	PS
PS 38:4|PS 18:0_20:4	[M-H]-	810.514	2.119	TRUE	C44H78NO10P	0.94	Glycerophospholipids	PS
PS 40:6|PS 18:0_22:6	[M-H]-	834.522	2.114	TRUE	C46H78NO10P	1	Glycerophospholipids	PS
SE 28:1/18:2	[M+NH4]+	680.633	7.079	TRUE	C46H78O2	1	Sterol Lipids	SE
SE 28:1/20:4	[M+NH4]+	704.63	6.823	TRUE	C48H78O2	0.97	Sterol Lipids	SE
SE 28:2/18:2	[M+NH4]+	678.617	6.679	TRUE	C46H76O2	0.98	Sterol Lipids	SE
SE 28:2/20:4	[M+NH4]+	702.613	6.465	TRUE	C48H76O2	1	Sterol Lipids	SE
SE 29:1/18:2	[M+NH4]+	694.647	7.254	TRUE	C47H80O2	1	Sterol Lipids	SE
SG 27:1;O;Hex	[M+CH3COO]-	607.42	1.531	TRUE	C33H56O6	0.98	Sphingolipids	GSL
SG 29:1;O;Hex	[M+CH3COO]-	635.451	1.699	TRUE	C35H60O6	0.99	Sphingolipids	GSL
SM 28:6;O2	[M+H]+	609.404	1.379	TRUE	C33H57N2O6P	1	Sphingolipids	SM
SM 30:2;O2	[M+H]+	645.495	1.615	TRUE	C35H69N2O6P	1	Sphingolipids	SM
SM 32:1;O2|SM 16:1;O2/16:0	[M+H]+	675.542	2.099	TRUE	C37H75N2O6P	1	Sphingolipids	SM
SM 32:1;O3	[M+H]+	691.537	1.986	TRUE	C37H75N2O7P	0.99	Sphingolipids	SM
SM 32:2;O2|SM 16:1;O2/16:1	[M+CH3COO]-	731.533	1.836	TRUE	C37H73N2O6P	0.99	Sphingolipids	SM
SM 32:3;O2	[M+H]+	671.509	1.687	TRUE	C37H71N2O6P	1	Sphingolipids	SM
SM 33:1;O2|SM 17:1;O2/16:0-2	[M+H]+	689.557	2.276	TRUE	C38H77N2O6P	0.99	Sphingolipids	SM
SM 33:2;O2|SM 17:2;O2/16:0	[M+H]+	687.544	1.988	TRUE	C38H75N2O6P	1	Sphingolipids	SM
SM 33:2;O3	[M+H]+	703.539	1.315	TRUE	C38H75N2O7P	1	Sphingolipids	SM
SM 34:0;O2	[M+H]+	705.586	2.616	TRUE	C39H81N2O6P	0.98	Sphingolipids	SM
SM 34:0;O3	[M+H]+	721.582	2.267	TRUE	C39H81N2O7P	1	Sphingolipids	SM
SM 34:1;O2|SM 19:1;O2/15:0	[M+CH3COO]-	761.58	2.465	TRUE	C39H79N2O6P	1	Sphingolipids	SM
SM 34:1;O3	[M+H]+	719.568	1.955	TRUE	C39H79N2O7P	0.99	Sphingolipids	SM
SM 34:2;O2|SM 19:1;O2/15:1	[M+CH3COO]-	759.564	2.135	TRUE	C39H77N2O6P	0.98	Sphingolipids	SM
SM 34:2;O3	[M+H]+	717.553	2.015	TRUE	C39H77N2O7P	1	Sphingolipids	SM
SM 34:3;O2|SM 18:3;O2/16:0	[M+H]+	699.542	1.981	TRUE	C39H75N2O6P	1	Sphingolipids	SM
SM 35:0;O2	[M+H]+	719.599	2.864	TRUE	C40H83N2O6P	0.84	Sphingolipids	SM
SM 35:1;O2|SM 18:1;O2/17:0	[M+H]+	717.587	2.703	TRUE	C40H81N2O6P	0.95	Sphingolipids	SM
SM 35:2;O2|SM 18:2;O2/17:0	[M+H]+	715.573	2.334	TRUE	C40H79N2O6P	0.99	Sphingolipids	SM
SM 35:3;O2|SM 19:3;O2/16:0	[M+H]+	713.557	2.115	TRUE	C40H77N2O6P	1	Sphingolipids	SM
SM 36:0;O2	[M+H]+	733.614	3.138	TRUE	C41H85N2O6P	0.96	Sphingolipids	SM
SM 36:1;O2|SM 21:0;O2/15:1	[M+CH3COO]-	789.611	2.975	TRUE	C41H83N2O6P	0.99	Sphingolipids	SM
SM 36:2;O2|SM 18:2;O2/18:0	[M+H]+	729.587	2.536	TRUE	C41H81N2O6P	0.98	Sphingolipids	SM
SM 36:3;O2|SM 21:2;O2/15:1	[M+H]+	727.572	2.239	TRUE	C41H79N2O6P	0.99	Sphingolipids	SM
SM 37:2;O2|SM 18:2;O2/19:0	[M+H]+	743.601	2.768	TRUE	C42H83N2O6P	0.98	Sphingolipids	SM
SM 37:2;O3	[M+H]+	759.61	2.13	TRUE	C42H83N2O7P	0.89	Sphingolipids	SM
SM 37:4;O2	[M+H]+	739.576	2.207	TRUE	C42H79N2O6P	0.99	Sphingolipids	SM
SM 37:5;O2|SM 18:2;O2/19:3	[M+H]+	737.555	1.964	TRUE	C42H77N2O6P	0.98	Sphingolipids	SM
SM 38:1;O2	[M+CH3COO]-	817.642	3.607	TRUE	C43H87N2O6P	0.99	Sphingolipids	SM
SM 38:2;O2|SM 20:0;O2/18:2	[M+CH3COO]-	815.626	3.084	TRUE	C43H85N2O6P	0.98	Sphingolipids	SM
SM 38:3;O2|SM 25:2;O2/13:1	[M+H]+	755.605	2.618	TRUE	C43H83N2O6P	1	Sphingolipids	SM
SM 38:4;O3	[M+H]+	769.585	2.15	TRUE	C43H81N2O7P	1	Sphingolipids	SM
SM 39:1;O2	[M+CH3COO]-	831.658	3.913	TRUE	C44H89N2O6P	0.99	Sphingolipids	SM
SM 39:6;O2	[M+H]+	763.571	3.028	TRUE	C44H79N2O6P	0.97	Sphingolipids	SM
SM 39:7;O2	[M+H]+	761.557	3.066	TRUE	C44H77N2O6P	0.98	Sphingolipids	SM
SM 40:1;O2|SM 28:1;O2/12:0	[M+CH3COO]-	845.673	4.16	TRUE	C45H91N2O6P	0.99	Sphingolipids	SM
SM 40:2;O2|SM 25:2;O2/15:0	[M+CH3COO]-	843.657	3.69	TRUE	C45H89N2O6P	1	Sphingolipids	SM
SM 40:3;O2|SM 27:2;O2/13:1	[M+H]+	783.633	3.089	TRUE	C45H87N2O6P	0.91	Sphingolipids	SM
SM 41:1;O2|SM 28:1;O2/13:0	[M+CH3COO]-	859.688	4.453	TRUE	C46H93N2O6P	0.99	Sphingolipids	SM
SM 41:2;O2|SM 18:2;O2/23:0	[M+CH3COO]-	857.674	3.983	TRUE	C46H91N2O6P	0.99	Sphingolipids	SM
SM 41:2;O2|SM 27:2;O2/14:0-2	[M+H]+	799.665	3.973	TRUE	C46H91N2O6P	0.98	Sphingolipids	SM
SM 41:3;O2	[M+CH3COO]-	855.649	3.361	TRUE	C46H89N2O6P	0.96	Sphingolipids	SM
SM 42:1;O2|SM 23:1;O2/19:0	[M+CH3COO]-	873.704	4.732	TRUE	C47H95N2O6P	0.99	Sphingolipids	SM
SM 42:2;O2	[M+CH3COO]-	871.689	4.283	TRUE	C47H93N2O6P	0.98	Sphingolipids	SM
SM 42:2;O2|SM 18:1;O2/24:1	[M+CH3COO]-	871.689	4.124	TRUE	C47H93N2O6P	0.99	Sphingolipids	SM
SM 42:3;O2|SM 26:1;O2/16:2	[M+CH3COO]-	869.672	3.661	TRUE	C47H91N2O6P	1	Sphingolipids	SM
SM 42:4;O2|SM 26:3;O2/16:1	[M+CH3COO]-	867.656	3.178	TRUE	C47H89N2O6P	0.98	Sphingolipids	SM
SM 42:5;O2|SM 27:2;O2/15:3	[M+H]+	807.634	2.849	TRUE	C47H87N2O6P	0.98	Sphingolipids	SM
SM 42:6;O2|SM 27:2;O2/15:4	[M+H]+	805.612	2.47	TRUE	C47H85N2O6P	0.99	Sphingolipids	SM
SM 42:7;O2	[M+H]+	803.605	2.138	TRUE	C47H83N2O6P	1	Sphingolipids	SM
SM 43:1;O2|SM 19:1;O2/24:0	[M+CH3COO]-	887.72	4.98	TRUE	C48H97N2O6P	0.99	Sphingolipids	SM
SM 43:2;O2|SM 27:0;O2/16:2	[M+CH3COO]-	885.704	4.358	TRUE	C48H95N2O6P	0.96	Sphingolipids	SM
SM 43:3;O2|SM 25:1;O2/18:2	[M+H]+	825.682	3.921	TRUE	C48H93N2O6P	0.96	Sphingolipids	SM
SM 43:7;O2	[M+H]+	817.623	2.592	TRUE	C48H85N2O6P	0.99	Sphingolipids	SM
SM 44:1;O2	[M+H]+	843.727	5.247	TRUE	C49H99N2O6P	1	Sphingolipids	SM
SM 44:2;O2|SM 27:2;O2/17:0	[M+H]+	841.713	4.635	TRUE	C49H97N2O6P	0.99	Sphingolipids	SM
SM 44:3;O2|SM 27:2;O2/17:1	[M+H]+	839.698	4.179	TRUE	C49H95N2O6P	1	Sphingolipids	SM
SM 44:4;O2|SM 27:2;O2/17:2	[M+H]+	837.677	3.728	TRUE	C49H93N2O6P	0.99	Sphingolipids	SM
SM 44:5;O2|SM 27:2;O2/17:3	[M+H]+	835.666	3.283	TRUE	C49H91N2O6P	0.96	Sphingolipids	SM
SPB 18:0;O2	[M+H]+	302.305	1.282	TRUE	C18H39NO2	1	Sphingolipids	Others-SP
ST 27:1;O	[M+H-H2O]+	369.351	2.111	TRUE	C27H46O	1	Sphingolipids	Others-SP
ST 27:2;O	[M+H]+	385.346	2.061	TRUE	C27H44O	1	Sphingolipids	Others-SP
TG 24:0|TG 8:0_8:0_8:0	[M+NH4]+	488.394	1.921	TRUE	C27H50O6	1	Glycerolipids	TG
TG 40:0|TG 12:0_12:0_16:0	[M+NH4]+	712.644	5.754	TRUE	C43H82O6	0.99	Glycerolipids	TG
TG 41:0|TG 9:0_16:0_16:0	[M+NH4]+	726.657	5.964	TRUE	C44H84O6	0.98	Glycerolipids	TG
TG 42:0|TG 12:0_14:0_16:0	[M+NH4]+	740.673	6.179	TRUE	C45H86O6	0.99	Glycerolipids	TG
TG 42:1|TG 8:0_16:0_18:1	[M+NH4]+	738.66	5.823	TRUE	C45H84O6	0.98	Glycerolipids	TG
TG 42:2|TG 14:0_14:1_14:1	[M+NH4]+	736.643	5.437	TRUE	C45H82O6	0.96	Glycerolipids	TG
TG 42:2|TG 16:0_8:1_18:1	[M+NH4]+	736.642	5.595	TRUE	C45H82O6	0.96	Glycerolipids	TG
TG 42:3|TG 16:0_8:1_18:2	[M+NH4]+	734.627	5.19	TRUE	C45H80O6	0.98	Glycerolipids	TG
TG 43:0|TG 14:0_14:0_15:0	[M+NH4]+	754.686	6.358	TRUE	C46H88O6	1	Glycerolipids	TG
TG 43:2;O|TG 16:0_18:1_9:1;O	[M+NH4]+	766.652	4.345	TRUE	C46H84O7	1	Glycerolipids	OxTG
TG 44:0|TG 14:0_14:0_16:0-1	[M+NH4]+	768.704	6.562	TRUE	C47H90O6	1	Glycerolipids	TG
TG 44:1|TG 10:0_16:0_18:1	[M+NH4]+	766.69	6.237	TRUE	C47H88O6	0.98	Glycerolipids	TG
TG 44:2|TG 10:0_16:0_18:2-2	[M+Na]+	769.63	5.873	TRUE	C47H86O6	0.99	Glycerolipids	TG
TG 44:3|TG 16:0_10:1_18:2	[M+NH4]+	762.659	5.654	TRUE	C47H84O6	0.98	Glycerolipids	TG
TG 44:4|TG 8:0_18:2_18:2	[M+NH4]+	760.649	5.262	TRUE	C47H82O6	0.97	Glycerolipids	TG
TG 45:1|TG 12:0_15:0_18:1	[M+NH4]+	780.704	6.419	TRUE	C48H90O6	1	Glycerolipids	TG
TG 45:2|TG 12:0_15:0_18:2	[M+NH4]+	778.688	6.079	TRUE	C48H88O6	0.97	Glycerolipids	TG
TG 45:2|TG 16:0_11:1_18:1	[M+NH4]+	778.689	6.229	TRUE	C48H88O6	0.98	Glycerolipids	TG
TG 45:3|TG 16:0_11:1_18:2	[M+NH4]+	776.674	5.859	TRUE	C48H86O6	1	Glycerolipids	TG
TG 46:0|TG 14:0_16:0_16:0-1	[M+NH4]+	796.736	6.925	TRUE	C49H94O6	0.98	Glycerolipids	TG
TG 46:1|TG 12:0_16:0_18:1	[M+NH4]+	794.72	6.608	TRUE	C49H92O6	0.99	Glycerolipids	TG
TG 46:2|TG 12:0_16:0_18:2	[M+NH4]+	792.705	6.276	TRUE	C49H90O6	0.99	Glycerolipids	TG
TG 46:3|TG 16:0_12:1_18:2-2	[M+NH4]+	790.69	5.944	TRUE	C49H88O6	0.98	Glycerolipids	TG
TG 46:4|TG 14:0_14:2_18:2-2	[M+NH4]+	788.675	5.723	TRUE	C49H86O6	1	Glycerolipids	TG
TG 47:0|TG 15:0_16:0_16:0-1	[M+NH4]+	810.753	7.11	TRUE	C50H96O6	1	Glycerolipids	TG
TG 47:1|TG 15:0_16:0_16:1	[M+NH4]+	808.735	6.804	TRUE	C50H94O6	0.98	Glycerolipids	TG
TG 47:2|TG 13:0_16:0_18:2	[M+NH4]+	806.72	6.466	TRUE	C50H92O6	0.98	Glycerolipids	TG
TG 47:3|TG 13:0_16:1_18:2	[M+NH4]+	804.702	6.225	TRUE	C50H90O6	0.97	Glycerolipids	TG
TG 47:4|TG 16:1_16:1_15:2	[M+NH4]+	802.688	5.925	TRUE	C50H88O6	0.99	Glycerolipids	TG
TG 48:0|TG 16:0_16:0_16:0-1	[M+NH4]+	824.768	7.258	TRUE	C51H98O6	0.99	Glycerolipids	TG
TG 48:1|TG 14:0_16:0_18:1-1	[M+NH4]+	822.751	6.966	TRUE	C51H96O6	0.99	Glycerolipids	TG
TG 48:2|TG 14:0_16:0_18:2	[M+NH4]+	820.736	6.651	TRUE	C51H94O6	0.99	Glycerolipids	TG
TG 48:3|TG 14:0_16:1_18:2	[M+NH4]+	818.721	6.325	TRUE	C51H92O6	0.99	Glycerolipids	TG
TG 48:3|TG 16:1_16:1_16:1	[M+Na]+	823.676	6.317	TRUE	C51H92O6	0.99	Glycerolipids	TG
TG 48:4|TG 12:0_18:2_18:2-1	[M+NH4]+	816.703	5.986	TRUE	C51H90O6	1	Glycerolipids	TG
TG 48:5|TG 12:0_18:2_18:3	[M+NH4]+	814.69	5.676	TRUE	C51H88O6	0.99	Glycerolipids	TG
TG 48:5|TG 14:0_18:2_16:3-1	[M+NH4]+	814.689	5.825	TRUE	C51H88O6	0.99	Glycerolipids	TG
TG 48:6|TG 10:0_16:0_22:6-1	[M+NH4]+	812.676	5.553	TRUE	C51H86O6	0.93	Glycerolipids	TG
TG 49:0|TG 16:0_16:0_17:0-1	[M+NH4]+	838.777	7.434	TRUE	C52H100O6	0.99	Glycerolipids	TG
TG 49:1|TG 15:0_16:0_18:1	[M+NH4]+	836.769	7.148	TRUE	C52H98O6	0.99	Glycerolipids	TG
TG 49:2|TG 15:0_16:0_18:2	[M+NH4]+	834.752	6.838	TRUE	C52H96O6	0.99	Glycerolipids	TG
TG 49:3|TG 15:0_16:1_18:2-1	[M+NH4]+	832.738	6.528	TRUE	C52H94O6	0.99	Glycerolipids	TG
TG 49:4|TG 13:0_18:2_18:2	[M+NH4]+	830.725	6.189	TRUE	C52H92O6	0.99	Glycerolipids	TG
TG 49:4|TG 15:1_16:1_18:2	[M+NH4]+	830.718	6.297	TRUE	C52H92O6	0.94	Glycerolipids	TG
TG 49:5|TG 16:1_15:2_18:2	[M+NH4]+	828.703	5.984	TRUE	C52H90O6	0.96	Glycerolipids	TG
TG 50:0|TG 16:0_16:0_18:0-1	[M+NH4]+	852.799	7.593	TRUE	C53H102O6	1	Glycerolipids	TG
TG 50:1|TG 16:0_16:0_18:1-1	[M+NH4]+	850.783	7.298	TRUE	C53H100O6	0.99	Glycerolipids	TG
TG 50:2|TG 16:0_16:1_18:1	[M+NH4]+	848.767	7.003	TRUE	C53H98O6	1	Glycerolipids	TG
TG 50:3|TG 16:0_16:1_18:2	[M+NH4]+	846.752	6.7	TRUE	C53H96O6	1	Glycerolipids	TG
TG 50:3|TG 16:1_16:1_18:1	[M+Na]+	851.707	6.685	TRUE	C53H96O6	1	Glycerolipids	TG
TG 50:4|TG 16:1_16:1_18:2	[M+NH4]+	844.736	6.375	TRUE	C53H94O6	1	Glycerolipids	TG
TG 50:5|TG 14:0_18:2_18:3	[M+NH4]+	842.721	6.076	TRUE	C53H92O6	0.98	Glycerolipids	TG
TG 50:5|TG 14:1_18:2_18:2	[M+Na]+	847.677	6.122	TRUE	C53H92O6	0.96	Glycerolipids	TG
TG 50:5|TG 16:0_18:2_16:3	[M+NH4]+	842.719	6.255	TRUE	C53H92O6	0.98	Glycerolipids	TG
TG 50:5|TG 16:1_16:2_18:2	[M+Na]+	847.674	6.05	TRUE	C53H92O6	1	Glycerolipids	TG
TG 50:6|TG 12:0_16:0_22:6	[M+NH4]+	840.7	5.965	TRUE	C53H90O6	0.98	Glycerolipids	TG
TG 50:6|TG 14:1_18:2_18:3	[M+NH4]+	840.707	5.839	TRUE	C53H90O6	0.99	Glycerolipids	TG
TG 51:0|TG 16:0_17:0_18:0	[M+NH4]+	866.815	7.723	TRUE	C54H104O6	0.99	Glycerolipids	TG
TG 51:1|TG 16:0_17:0_18:1-1	[M+NH4]+	864.799	7.467	TRUE	C54H102O6	0.99	Glycerolipids	TG
TG 51:2|TG 16:0_17:1_18:1	[M+NH4]+	862.783	7.193	TRUE	C54H100O6	0.99	Glycerolipids	TG
TG 51:3|TG 15:0_18:1_18:2	[M+NH4]+	860.766	6.878	TRUE	C54H98O6	1	Glycerolipids	TG
TG 51:4|TG 15:0_18:2_18:2-1	[M+NH4]+	858.751	6.569	TRUE	C54H96O6	0.98	Glycerolipids	TG
TG 51:4|TG 15:0_18:2_18:2-2	[M+Na]+	863.708	6.571	TRUE	C54H96O6	0.99	Glycerolipids	TG
TG 51:5|TG 15:1_18:2_18:2	[M+NH4]+	856.734	6.338	TRUE	C54H94O6	0.99	Glycerolipids	TG
TG 51:5|TG 18:1_15:2_18:2	[M+Na]+	861.686	6.32	TRUE	C54H94O6	1	Glycerolipids	TG
TG 51:6|TG 15:2_18:2_18:2-1	[M+NH4]+	854.716	6.019	TRUE	C54H92O6	1	Glycerolipids	TG
TG 52:0|TG 16:0_18:0_18:0-1	[M+NH4]+	880.831	7.892	TRUE	C55H106O6	0.98	Glycerolipids	TG
TG 52:1|TG 16:0_18:0_18:1-1	[M+NH4]+	878.814	7.629	TRUE	C55H104O6	1	Glycerolipids	TG
TG 52:2|TG 16:0_18:1_18:1-1	[M+NH4]+	876.798	7.344	TRUE	C55H102O6	0.98	Glycerolipids	TG
TG 52:3|TG 16:0_18:1_18:2-1	[M+NH4]+	874.782	7.052	TRUE	C55H100O6	0.99	Glycerolipids	TG
TG 52:4|TG 16:0_18:2_18:2-1	[M+NH4]+	872.767	6.749	TRUE	C55H98O6	0.99	Glycerolipids	TG
TG 52:5|TG 16:0_18:2_18:3	[M+NH4]+	870.751	6.442	TRUE	C55H96O6	1	Glycerolipids	TG
TG 52:5|TG 16:1_18:2_18:2	[M+Na]+	875.707	6.431	TRUE	C55H96O6	0.99	Glycerolipids	TG
TG 52:6|TG 16:0_18:3_18:3-2	[M+NH4]+	868.736	6.258	TRUE	C55H94O6	0.99	Glycerolipids	TG
TG 52:6|TG 16:2_18:2_18:2-1	[M+NH4]+	868.733	6.135	TRUE	C55H94O6	0.99	Glycerolipids	TG
TG 52:7|TG 14:0_18:2_20:5-1	[M+NH4]+	866.719	5.958	TRUE	C55H92O6	1	Glycerolipids	TG
TG 52:8|TG 18:2_16:3_18:3	[M+NH4]+	864.704	5.678	TRUE	C55H90O6	0.96	Glycerolipids	TG
TG 53:1|TG 17:0_18:0_18:1-1	[M+NH4]+	892.83	7.772	TRUE	C56H106O6	0.99	Glycerolipids	TG
TG 53:2|TG 17:0_18:1_18:1-1	[M+NH4]+	890.815	7.503	TRUE	C56H104O6	0.99	Glycerolipids	TG
TG 53:3|TG 17:0_18:1_18:2	[M+NH4]+	888.798	7.227	TRUE	C56H102O6	0.99	Glycerolipids	TG
TG 53:4|TG 17:1_18:1_18:2	[M+NH4]+	886.783	6.934	TRUE	C56H100O6	1	Glycerolipids	TG
TG 53:5|TG 17:1_18:2_18:2-1	[M+NH4]+	884.767	6.627	TRUE	C56H98O6	0.96	Glycerolipids	TG
TG 53:5|TG 17:1_18:2_18:2-3	[M+Na]+	889.718	6.621	TRUE	C56H98O6	1	Glycerolipids	TG
TG 53:6|TG 15:0_18:2_20:4	[M+NH4]+	882.75	6.45	TRUE	C56H96O6	0.96	Glycerolipids	TG
TG 53:6|TG 17:1_18:2_18:3	[M+NH4]+	882.748	6.301	TRUE	C56H96O6	0.98	Glycerolipids	TG
TG 54:1|TG 18:0_18:0_18:1-1	[M+NH4]+	906.848	7.927	TRUE	C57H108O6	0.99	Glycerolipids	TG
TG 54:10|TG 14:0_20:5_20:5	[M+NH4]+	888.703	5.504	TRUE	C57H90O6	0.97	Glycerolipids	TG
TG 54:2|TG 18:0_18:1_18:1-1	[M+NH4]+	904.83	7.665	TRUE	C57H106O6	1	Glycerolipids	TG
TG 54:3|TG 18:0_18:1_18:2	[M+NH4]+	902.815	7.395	TRUE	C57H104O6	0.98	Glycerolipids	TG
TG 54:4|TG 18:1_18:1_18:2-1	[M+NH4]+	900.798	7.107	TRUE	C57H102O6	0.99	Glycerolipids	TG
TG 54:5|TG 16:0_18:1_20:4-2	[M+NH4]+	898.784	6.928	TRUE	C57H100O6	0.99	Glycerolipids	TG
TG 54:5|TG 18:1_18:2_18:2-1	[M+NH4]+	898.783	6.805	TRUE	C57H100O6	0.99	Glycerolipids	TG
TG 54:6|TG 16:0_18:2_20:4-1	[M+NH4]+	896.767	6.654	TRUE	C57H98O6	0.98	Glycerolipids	TG
TG 54:6|TG 18:2_18:2_18:2-1	[M+NH4]+	896.767	6.484	TRUE	C57H98O6	0.98	Glycerolipids	TG
TG 54:7|TG 16:0_18:2_20:5-1	[M+NH4]+	894.751	6.358	TRUE	C57H96O6	0.98	Glycerolipids	TG
TG 54:7|TG 18:2_18:2_18:3-1	[M+NH4]+	894.751	6.159	TRUE	C57H96O6	1	Glycerolipids	TG
TG 54:8|TG 16:1_18:2_20:5-1	[M+NH4]+	892.737	6.084	TRUE	C57H94O6	0.99	Glycerolipids	TG
TG 54:8|TG 18:2_18:3_18:3-2	[M+Na]+	897.693	5.84	TRUE	C57H94O6	0.99	Glycerolipids	TG
TG 54:9|TG 16:1_18:3_20:5	[M+NH4]+	890.72	5.772	TRUE	C57H92O6	0.99	Glycerolipids	TG
TG 54:9|TG 18:2_18:3_18:4	[M+NH4]+	890.72	5.531	TRUE	C57H92O6	0.98	Glycerolipids	TG
TG 55:2|TG 17:0_18:1_20:1	[M+NH4]+	918.845	7.805	TRUE	C58H108O6	0.97	Glycerolipids	TG
TG 55:2|TG 17:0_19:1_19:1	[M+Na]+	923.799	7.815	TRUE	C58H108O6	0.97	Glycerolipids	TG
TG 55:3|TG 18:1_18:1_19:1-1	[M+NH4]+	916.827	7.545	TRUE	C58H106O6	1	Glycerolipids	TG
TG 55:3|TG 18:1_18:1_19:1-2	[M+NH4]+	914.805	7.259	TRUE	C58H104O6	0.98	Glycerolipids	TG
TG 55:5|TG 17:0_18:1_20:4	[M+NH4]+	912.791	7.139	TRUE	C58H102O6	0.94	Glycerolipids	TG
TG 55:5|TG 19:1_18:2_18:2	[M+NH4]+	912.8	6.992	TRUE	C58H102O6	0.98	Glycerolipids	TG
TG 55:6|TG 16:0_18:1_21:5	[M+NH4]+	910.782	6.838	TRUE	C58H100O6	0.99	Glycerolipids	TG
TG 55:7|TG 16:0_18:2_21:5	[M+NH4]+	908.771	6.497	TRUE	C58H98O6	0.99	Glycerolipids	TG
TG 55:7|TG 17:1_17:1_21:5-1	[M+NH4]+	908.765	6.61	TRUE	C58H98O6	0.94	Glycerolipids	TG
TG 55:8|TG 15:0_18:2_22:6-1	[M+NH4]+	906.75	6.29	TRUE	C58H96O6	0.99	Glycerolipids	TG
TG 56:1|TG 16:0_22:0_18:1	[M+NH4]+	934.876	8.224	TRUE	C59H112O6	1	Glycerolipids	TG
TG 56:10|TG 16:1_18:3_22:6	[M+NH4]+	916.735	5.836	TRUE	C59H94O6	1	Glycerolipids	TG
TG 56:11|TG 16:1_20:5_20:5	[M+NH4]+	914.721	5.622	TRUE	C59H92O6	1	Glycerolipids	TG
TG 56:2|TG 16:0_18:1_22:1	[M+NH4]+	932.86	7.959	TRUE	C59H110O6	0.98	Glycerolipids	TG
TG 56:3|TG 20:0_18:1_18:2	[M+NH4]+	930.845	7.689	TRUE	C59H108O6	0.98	Glycerolipids	TG
TG 56:4|TG 18:1_18:1_20:2	[M+Na]+	933.787	7.454	TRUE	C59H106O6	1	Glycerolipids	TG
TG 56:4|TG 18:1_20:1_18:2	[M+NH4]+	928.829	7.425	TRUE	C59H106O6	0.98	Glycerolipids	TG
TG 56:5|TG 18:0_18:1_20:4	[M+NH4]+	926.814	7.291	TRUE	C59H104O6	1	Glycerolipids	TG
TG 56:5|TG 18:1_18:2_20:2	[M+NH4]+	926.815	7.176	TRUE	C59H104O6	1	Glycerolipids	TG
TG 56:6|TG 16:0_18:1_22:5	[M+NH4]+	924.797	6.981	TRUE	C59H102O6	0.98	Glycerolipids	TG
TG 56:6|TG 18:1_18:2_20:3	[M+NH4]+	924.798	6.824	TRUE	C59H102O6	1	Glycerolipids	TG
TG 56:7|TG 16:0_18:1_22:6-1	[M+NH4]+	922.782	6.803	TRUE	C59H100O6	1	Glycerolipids	TG
TG 56:7|TG 16:0_18:2_22:5-1	[M+NH4]+	922.783	6.672	TRUE	C59H100O6	0.99	Glycerolipids	TG
TG 56:8|TG 16:0_18:2_22:6-1	[M+NH4]+	920.767	6.485	TRUE	C59H98O6	0.99	Glycerolipids	TG
TG 56:9|TG 16:1_18:2_22:6	[M+NH4]+	918.75	6.16	TRUE	C59H96O6	1	Glycerolipids	TG
TG 57:10|TG 17:2_18:2_22:6	[M+NH4]+	930.752	6.062	TRUE	C60H96O6	0.99	Glycerolipids	TG
TG 57:6|TG 18:1_18:1_21:4	[M+NH4]+	938.814	7.176	TRUE	C60H104O6	0.99	Glycerolipids	TG
TG 57:7|TG 17:0_18:1_22:6	[M+NH4]+	936.796	6.963	TRUE	C60H102O6	0.98	Glycerolipids	TG
TG 57:8|TG 18:1_18:2_21:5	[M+NH4]+	934.784	6.676	TRUE	C60H100O6	0.98	Glycerolipids	TG
TG 57:9|TG 17:1_18:2_22:6	[M+NH4]+	932.765	6.374	TRUE	C60H98O6	1	Glycerolipids	TG
TG 57:9|TG 18:2_18:2_21:5	[M+NH4]+	932.769	6.212	TRUE	C60H98O6	1	Glycerolipids	TG
TG 58:1|TG 16:0_24:0_18:1-1	[M+NH4]+	962.908	8.497	TRUE	C61H116O6	0.98	Glycerolipids	TG
TG 58:10|TG 18:2_18:2_22:6-3	[M+Na]+	949.721	6.236	TRUE	C61H98O6	0.99	Glycerolipids	TG
TG 58:11|TG 16:0_20:5_22:6	[M+NH4]+	942.752	5.997	TRUE	C61H96O6	0.99	Glycerolipids	TG
TG 58:11|TG 18:2_18:3_22:6	[M+NH4]+	942.751	5.916	TRUE	C61H96O6	0.99	Glycerolipids	TG
TG 58:11|TG 18:3_20:4_20:4	[M+Na]+	947.711	5.938	TRUE	C61H96O6	0.99	Glycerolipids	TG
TG 58:12|TG 18:2_20:5_20:5	[M+NH4]+	940.735	5.641	TRUE	C61H94O6	1	Glycerolipids	TG
TG 58:2|TG 16:0_18:1_24:1	[M+NH4]+	960.892	8.262	TRUE	C61H114O6	1	Glycerolipids	TG
TG 58:3|TG 22:0_18:1_18:2	[M+NH4]+	958.878	8.001	TRUE	C61H112O6	1	Glycerolipids	TG
TG 58:4|TG 18:1_22:1_18:2	[M+NH4]+	956.863	7.736	TRUE	C61H110O6	1	Glycerolipids	TG
TG 58:5|TG 18:0_18:1_22:4-2	[M+NH4]+	954.849	7.501	TRUE	C61H108O6	1	Glycerolipids	TG
TG 58:5|TG 18:1_18:1_22:3	[M+Na]+	959.803	7.529	TRUE	C61H108O6	1	Glycerolipids	TG
TG 58:6|TG 16:0_18:1_24:5-1	[M+NH4]+	952.829	7.25	TRUE	C61H106O6	0.99	Glycerolipids	TG
TG 58:6|TG 18:1_18:1_22:4	[M+NH4]+	952.827	7.358	TRUE	C61H106O6	0.9	Glycerolipids	TG
TG 58:7|TG 18:0_18:1_22:6-2	[M+Na]+	955.765	7.173	TRUE	C61H104O6	0.99	Glycerolipids	TG
TG 58:7|TG 18:1_18:2_22:4	[M+NH4]+	950.813	6.963	TRUE	C61H104O6	0.98	Glycerolipids	TG
TG 58:8|TG 18:1_18:1_22:6-1	[M+NH4]+	948.797	6.86	TRUE	C61H102O6	1	Glycerolipids	TG
TG 58:8|TG 18:2_18:2_22:4-2	[M+Na]+	953.755	6.664	TRUE	C61H102O6	1	Glycerolipids	TG
TG 58:9|TG 18:1_18:2_22:6	[M+NH4]+	946.78	6.551	TRUE	C61H100O6	1	Glycerolipids	TG
TG 58:9|TG 18:2_18:2_22:5-2	[M+Na]+	951.737	6.559	TRUE	C61H100O6	1	Glycerolipids	TG
TG 59:1|TG 16:0_25:0_18:1	[M+NH4]+	976.928	8.614	TRUE	C62H118O6	1	Glycerolipids	TG
TG 59:2|TG 23:0_18:1_18:1-1	[M+NH4]+	974.91	8.225	TRUE	C62H116O6	1	Glycerolipids	TG
TG 59:2|TG 23:0_18:1_18:1-2	[M+NH4]+	974.912	8.385	TRUE	C62H116O6	1	Glycerolipids	TG
TG 59:3|TG 18:1_18:1_23:1	[M+NH4]+	972.893	8.021	TRUE	C62H114O6	1	Glycerolipids	TG
TG 59:4|TG 23:0_18:2_18:2	[M+NH4]+	970.878	7.778	TRUE	C62H112O6	1	Glycerolipids	TG
TG 60:1|TG 18:0_24:0_18:1	[M+NH4]+	990.94	8.714	TRUE	C63H120O6	0.99	Glycerolipids	TG
TG 60:10|TG 18:0_20:4_22:6	[M+NH4]+	972.793	6.785	TRUE	C63H102O6	0.99	Glycerolipids	TG
TG 60:10|TG 18:1_20:4_22:5	[M+NH4]+	972.797	6.616	TRUE	C63H102O6	1	Glycerolipids	TG
TG 60:11|TG 18:1_20:4_22:6-1	[M+NH4]+	970.783	6.432	TRUE	C63H100O6	1	Glycerolipids	TG
TG 60:12|TG 18:2_20:4_22:6	[M+NH4]+	968.767	6.186	TRUE	C63H98O6	1	Glycerolipids	TG
TG 60:12|TG 20:4_20:4_20:4	[M+Na]+	973.724	6.228	TRUE	C63H98O6	1	Glycerolipids	TG
TG 60:13|TG 18:2_20:5_22:6-1	[M+NH4]+	966.749	5.803	TRUE	C63H96O6	0.99	Glycerolipids	TG
TG 60:2|TG 24:0_18:1_18:1-2	[M+Na]+	993.883	8.528	TRUE	C63H118O6	1	Glycerolipids	TG
TG 60:3|TG 24:0_18:1_18:2	[M+NH4]+	986.908	8.301	TRUE	C63H116O6	1	Glycerolipids	TG
TG 60:4|TG 18:1_24:1_18:2	[M+NH4]+	984.893	8.05	TRUE	C63H114O6	1	Glycerolipids	TG
TG 60:5|TG 24:1_18:2_18:2	[M+NH4]+	982.875	7.769	TRUE	C63H112O6	0.98	Glycerolipids	TG
TG 60:6|TG 18:1_18:1_24:4	[M+NH4]+	980.856	7.538	TRUE	C63H110O6	0.99	Glycerolipids	TG
TG 60:7|TG 18:1_18:1_24:5	[M+NH4]+	978.84	7.258	TRUE	C63H108O6	0.99	Glycerolipids	TG
TG 60:8|TG 18:1_18:2_24:5	[M+NH4]+	976.838	6.973	TRUE	C63H106O6	0.99	Glycerolipids	TG
TG 60:8|TG 18:1_20:1_22:6	[M+NH4]+	976.827	7.191	TRUE	C63H106O6	0.96	Glycerolipids	TG
TG 60:9|TG 18:0_20:4_22:5	[M+NH4]+	974.808	6.88	TRUE	C63H104O6	0.93	Glycerolipids	TG
TG 62:11|TG 16:0_24:5_22:6	[M+NH4]+	998.816	6.699	TRUE	C65H104O6	0.97	Glycerolipids	TG
TG 62:12|TG 18:0_22:6_22:6	[M+NH4]+	996.795	6.627	TRUE	C65H102O6	0.99	Glycerolipids	TG
TG 62:12|TG 18:1_22:5_22:6	[M+NH4]+	996.795	6.467	TRUE	C65H102O6	0.97	Glycerolipids	TG
TG 62:13|TG 18:1_22:6_22:6-1	[M+NH4]+	994.779	6.284	TRUE	C65H100O6	0.96	Glycerolipids	TG
TG 62:13|TG 18:2_22:5_22:6	[M+NH4]+	994.782	6.11	TRUE	C65H100O6	0.98	Glycerolipids	TG
TG 62:14|TG 18:2_22:6_22:6-1	[M+NH4]+	992.764	5.95	TRUE	C65H98O6	0.98	Glycerolipids	TG
TG 62:15|TG 18:3_22:6_22:6	[M+NH4]+	990.751	5.691	TRUE	C65H96O6	0.98	Glycerolipids	TG
TG 62:2|TG 26:0_18:1_18:1	[M+NH4]+	1016.95	8.755	TRUE	C65H122O6	0.98	Glycerolipids	TG
TG 62:3|TG 26:0_18:1_18:2	[M+NH4]+	1014.94	8.555	TRUE	C65H120O6	0.96	Glycerolipids	TG
TG 62:4|TG 26:0_18:2_18:2	[M+NH4]+	1012.92	8.341	TRUE	C65H118O6	0.94	Glycerolipids	TG
TG 62:7|TG 22:0_18:1_22:6	[M+NH4]+	1006.88	7.78	TRUE	C65H112O6	0.99	Glycerolipids	TG
TG 62:9|TG 22:1_18:2_22:6	[M+NH4]+	1002.84	7.227	TRUE	C65H108O6	0.98	Glycerolipids	TG
TG O-34:0|TG O-8:0_13:0_13:0	[M+Na]+	619.527	3.65	TRUE	C37H72O5	1	Glycerolipids	EtherTG
TG O-48:0|TG O-16:0_16:0_16:0	[M+NH4]+	810.789	7.725	TRUE	C51H100O5	0.96	Glycerolipids	EtherTG
TG O-48:1|TG O-14:0_16:0_18:1	[M+NH4]+	808.772	7.46	TRUE	C51H98O5	0.96	Glycerolipids	EtherTG
TG O-50:1|TG O-18:1_16:0_16:0	[M+Na]+	841.76	7.76	TRUE	C53H102O5	0.96	Glycerolipids	EtherTG
TG O-50:2|TG O-16:0_16:0_18:2	[M+NH4]+	834.78	7.485	TRUE	C53H100O5	0.97	Glycerolipids	EtherTG
TG O-50:3|TG O-16:1_16:0_18:2	[M+NH4]+	832.773	7.199	TRUE	C53H98O5	0.86	Glycerolipids	EtherTG
TG O-52:1|TG O-18:0_16:0_18:1	[M+NH4]+	864.836	8.061	TRUE	C55H106O5	1	Glycerolipids	EtherTG
TG O-52:2|TG O-18:1_16:0_18:1	[M+NH4]+	862.816	7.783	TRUE	C55H104O5	1	Glycerolipids	EtherTG
TG O-52:3|TG O-18:1_16:0_18:2	[M+NH4]+	860.802	7.509	TRUE	C55H102O5	1	Glycerolipids	EtherTG
TG O-54:2|TG O-20:1_16:0_18:1	[M+NH4]+	890.852	8.079	TRUE	C57H108O5	0.96	Glycerolipids	EtherTG
TG O-54:3|TG O-18:1_18:1_18:1	[M+NH4]+	888.835	7.792	TRUE	C57H106O5	0.98	Glycerolipids	EtherTG
TG O-57:10|TG O-17:2_20:4_20:4	[M+Na]+	921.727	7.139	TRUE	C60H98O5	1	Glycerolipids	EtherTG
TG O-57:11|TG O-21:5_18:3_18:3	[M+Na]+	919.717	6.816	TRUE	C60H96O5	1	Glycerolipids	EtherTG
VAE 25:0	[M+Na]+	673.59	6.638	TRUE	C45H78O2	1	Others-all	Others-all
VAE 25:1	[M+Na]+	671.575	6.283	TRUE	C45H76O2	1	Others-all	Others-all
Vitamin E (Alpha-Tocopherol)	[M-H]-	429.372	2.588	TRUE	C29H50O2	0.99	Others-all	Others-all

## Sheet: Supplementary Table 4
Statistics of differential metabolites in non-RBD-PD group compared to Ctrl.
FC: fold change
#:The p values for the comparison between the two groups were calculated using the Mann-Whitney U test.
*: p values were adjusted for multiple comparisons using the Benjamini-Hochberg procedure.
&: A logistic regression model was used to adjust for confounding factors, including hyperglycemia, hyperlipidemia, depression or anxiety status, and the use of anti-Parkinson's disease medication.
metabolite	mode	Class I	Class II	Ctrl vs. non-RBD-PD				Ctrl vs. RBD-PD				RBD-PD vs. non-RBD-PD
				FC (non-RBD-PD/Ctrl)	#p value	*q value	&adjusted p value	FC (RBD-PD/Ctrl)	p value	q value	adjusted p value	FC (RBD-PD/non-RBD-PD)	p value	q value	adjusted p value
hydroquinone	ESI-	Alkaloids	Others	0.620031	9.3448e-09	1.55384e-07	0.000373286	0.527057	1.4182e-10	2.5986e-09	3.05313e-06	0.850049	0.53033	0.707486	0.207298
Caffeine	ESI+	Alkaloids	Others	0.251632	5.1556e-08	4.80502e-07	0.000553564	0.314589	3.0327e-06	1.56887e-05	2.3082e-09	1.2502	0.54308	0.818506	0.643541
Theophylline	ESI+	Alkaloids	Others	0.350309	4.9953e-07	3.05344e-06	2.18262e-05	0.370977	3.2089e-06	1.59134e-05	1.71168e-08	1.059	0.77831	0.933924	0.735714
Acetylcholine	ESI+	Alkaloids	Others	0.884199	0.010437	0.0223103	0.0227353	0.936762	0.23792	0.322299	0.100775	1.05945	0.23131	0.503694	0.330468
Aspartic acid	GC-MS	Amino acids and derivatives	Amino acids	1.74048	2.4232e-14	1.49431e-12	7.0466e-10	1.82382	2.0039e-15	3.70722e-13	0.00592601	1.04788	0.60452	0.866404	0.499191
Ornithine	GC-MS	Amino acids and derivatives	Amino acids	1.31591	3.8414e-10	1.18443e-08	9.10205e-07	1.36719	4.2538e-11	1.31159e-09	0.00015795	1.03897	0.32394	0.722618	0.431205
Tyrosine	ESI+	Amino acids and derivatives	Amino acids	1.3131	2.6331e-09	3.4084e-08	1.49013e-07	1.46413	1.0569e-14	6.1745e-13	0.0174542	1.11501	0.0072261	0.0886148	0.0374452
1-Aminocyclohexanecarboxylic acid	ESI+	Amino acids and derivatives	Amino acids derivatives	0.424108	2.2328e-08	2.16768e-07	0.000314182	0.705425	0.0014684	0.00415526	3.17344e-08	1.66332	0.02599	0.171053	0.0294714
Glutamic acid	GC-MS	Amino acids and derivatives	Amino acids	1.30523	2.8729e-08	4.08836e-07	2.51489e-07	1.25243	2.0361e-06	1.44876e-05	0.190736	0.959545	0.42654	0.7904	0.392608
l-arginine	ESI+	Amino acids and derivatives	Amino acids	0.745483	5.1109e-07	3.05344e-06	2.40614e-06	0.798446	3.1145e-05	0.000139352	0.00507762	1.07104	0.44042	0.727786	0.264638
Phe-Phe	ESI+	Amino acids and derivatives	Dipeptides	0.883722	2.6378e-06	1.39683e-05	2.03383e-05	0.897468	6.1155e-06	2.97075e-05	0.0572673	1.01556	0.99486	0.99486	0.499495
N-isovalerylglycine	ESI-	Amino acids and derivatives	Amino acids derivatives	0.801525	7.4704e-06	4.71383e-05	0.0022988	0.726483	4.5223e-09	5.16975e-08	0.0015157	0.906376	0.18917	0.474221	0.116786
Phenylalanine	ESI+	Amino acids and derivatives	Amino acids	1.06337	4.1707e-05	0.000159307	0.0330112	1.08115	1.8149e-06	1.00412e-05	0.0438048	1.01672	0.44042	0.727786	0.464441
N-acetyl-L-glutamic acid	GC-MS	Amino acids and derivatives	Amino acids derivatives	0.855481	0.00013281	0.00066405	0.00108466	0.739167	9.2708e-10	1.90566e-08	0.00111662	0.864037	0.0023762	0.219799	0.00347706
beta-Alanine	GC-MS	Amino acids and derivatives	Amino acids	1.25799	0.00025785	0.00122313	6.09146e-05	1.2992	1.2516e-06	1.00672e-05	0.00156209	1.03276	0.30129	0.722618	0.695988
Pro Leu	ESI+	Amino acids and derivatives	Dipeptides	1.09665	0.00051638	0.00164817	0.0155003	1.14186	1.1002e-06	6.57179e-06	0.00683817	1.04122	0.098418	0.322418	0.271445
5-oxo-L-proline	ESI+	Amino acids and derivatives	Amino acids derivatives	1.33415	0.00079149	0.00236432	0.000949819	1.64908	1.7812e-10	3.24408e-09	0.000290548	1.23605	0.00045293	0.03321	0.00893208
Betaine	GC-MS	Amino acids and derivatives	Amino acids derivatives	0.791997	0.00087031	0.00350016	0.000725245	0.777481	0.00016606	0.000632813	0.00807133	0.981672	0.66891	0.866404	0.867468
phe-pro	ESI+	Amino acids and derivatives	Dipeptides	0.855468	0.001396	0.00390164	0.00362369	0.847309	0.0020627	0.00572154	0.10963	0.990463	0.7229	0.919489	0.794563
Methionine	ESI+	Amino acids and derivatives	Amino acids	1.15603	0.0016239	0.00439964	0.00241573	1.27946	3.7103e-08	2.78848e-07	9.9972e-07	1.10677	0.0049077	0.0779269	0.0450204
Isoleucine	GC-MS	Amino acids and derivatives	Amino acids	1.2146	0.0013438	0.00497206	0.000278059	1.24589	0.00043202	0.0014145	0.0615913	1.02576	0.62264	0.866404	0.636577
N-Acetyl-Ornithine	GC-MS	Amino acids and derivatives	Amino acids derivatives	1.14524	0.0022344	0.00751571	0.0078304	1.06253	0.11856	0.18674	0.000272181	0.927776	0.10749	0.65703	0.076553
Aspartylphenylalanine	ESI+	Amino acids and derivatives	Dipeptides	1.10984	0.003464	0.00832074	0.0678356	1.17857	0.00027967	0.000972584	0.00994063	1.06194	0.28453	0.560903	0.319035
Cysteine	GC-MS	Amino acids and derivatives	Amino acids	0.859073	0.0025846	0.00853841	0.00297046	0.843003	0.0002602	0.000943863	0.000632903	0.981294	0.18629	0.722618	0.717712
phenylacetylglutamine	ESI-	Amino acids and derivatives	Amino acids derivatives	1.40596	0.0029843	0.00955134	0.00341637	1.85663	3.1561e-10	5.25709e-09	0.00462174	1.32054	0.00013296	0.00608292	0.0114791
N-Acetylleucine	ESI-	Amino acids and derivatives	Amino acids derivatives	0.877219	0.0032274	0.0097512	0.0927311	0.816542	4.477e-05	0.00020496	1.93813e-08	0.930831	0.29729	0.568271	0.20654
phenylpropionylglycine	ESI-	Amino acids and derivatives	Amino acids derivatives	0.881741	0.0033675	0.00993956	0.047288	0.80529	1.0013e-06	7.625e-06	0.000388185	0.913296	0.041841	0.196331	0.0879957
proline	ESI-	Amino acids and derivatives	Amino acids	0.926445	0.0039574	0.0109728	0.0141921	0.916412	0.0040767	0.0100816	0.000647856	0.98917	0.78987	0.860394	0.705979
N-Acetyl-L-phenylalanine	ESI-	Amino acids and derivatives	Amino acids derivatives	0.890089	0.0051055	0.0135407	0.0593591	0.81795	4.5901e-06	2.89645e-05	0.00795559	0.918954	0.037702	0.192427	0.0909176
2-Aminobutanoic acid	GC-MS	Amino acids and derivatives	Amino acids derivatives	1.20574	0.0057276	0.0160546	0.00345286	1.33322	0.00039226	0.00131942	0.376753	1.10573	0.27782	0.722618	0.164974
Asparagine	GC-MS	Amino acids and derivatives	Amino acids	1.09592	0.0064602	0.0175755	0.00572607	1.09369	0.0010615	0.00316738	0.160885	0.997966	0.86857	0.945177	0.937096
Val-Ala	GC-MS	Amino acids and derivatives	Dipeptides	0.856919	0.0082362	0.0211625	0.0121644	0.764452	8.2972e-06	4.79682e-05	2.4458e-07	0.892093	0.052576	0.540364	0.0479523
Serine	GC-MS	Amino acids and derivatives	Amino acids	1.08777	0.017578	0.0396577	0.00606679	1.119	0.0067344	0.015381	6.52661e-07	1.02871	0.57634	0.866404	0.411685
gamma-Glutamylleucine	ESI+	Amino acids and derivatives	Dipeptides	1.05993	0.023944	0.0472793	0.0396171	1.08222	0.015049	0.0340429	0.00205488	1.02103	0.79319	0.942925	0.464205
Mannose	ESI-	Carbohydrates and conjugates	Monosaccharides	0.811822	2.6835e-14	2.4522e-12	3.67925e-07	0.792585	4.2183e-15	7.7226e-13	0.0204531	0.976305	0.71006	0.817239	0.547819
Ethylene glycol	GC-MS	Carbohydrates and conjugates	Others	1.24457	1.377e-10	5.47563e-09	1.69334e-08	1.29051	1.2603e-12	1.16578e-10	0.164299	1.03691	0.22798	0.722618	0.257197
isopropyl beta-D-1-thiogalactopyranoside	GC-MS	Carbohydrates and conjugates	Others	0.794226	1.7331e-09	4.58034e-08	0.00394637	0.708877	4.9729e-11	1.31427e-09	0.0257178	0.892539	0.2087	0.722618	0.110744
myo-inositol	ESI+	Carbohydrates and conjugates	Others	0.555442	5.4843e-08	4.85071e-07	4.49866e-06	0.763209	0.021119	0.0450092	5.55721e-09	1.37406	0.00067991	0.03321	0.0018758
Rhamnose	GC-MS	Carbohydrates and conjugates	Monosaccharides	0.851109	2.5541e-06	2.14777e-05	0.0271471	0.8024	1.3425e-06	1.03484e-05	0.000874783	0.942771	0.90421	0.966572	0.292999
D-Mannitol	ESI+	Carbohydrates and conjugates	Others	1.31179	1.0463e-05	4.132e-05	1.38785e-05	1.46486	2.8829e-09	3.19543e-08	0.106814	1.11669	0.052838	0.24271	0.0934469
Fucose	GC-MS	Carbohydrates and conjugates	Monosaccharides	0.745013	1.3191e-05	8.13445e-05	0.000229929	0.782113	8.9811e-05	0.000369223	4.8706e-09	1.0498	0.6196	0.866404	0.589963
ribose 5-phosphate	ESI-	Carbohydrates and conjugates	Others	0.641755	1.8321e-05	0.000108029	0.00929557	0.520332	2.3637e-08	2.27305e-07	8.43623e-05	0.810796	0.25562	0.537188	0.337885
Sorbose	ESI-	Carbohydrates and conjugates	Monosaccharides	0.874776	5.1083e-05	0.000249458	0.00672206	0.796106	1.8324e-08	1.8605e-07	5.229e-06	0.910068	0.088353	0.305068	0.0531382
ribose	GC-MS	Carbohydrates and conjugates	Monosaccharides	1.69319	0.00016715	0.000813757	0.000337536	1.13283	0.00047968	0.00153001	0.328297	0.66905	0.71326	0.881727	0.214104
Ribofuranose	GC-MS	Carbohydrates and conjugates	Monosaccharides	0.787754	0.00045073	0.00198536	0.0447965	0.721692	3.3381e-05	0.000154387	3.51047e-05	0.91614	0.7196	0.881727	0.350462
2,3,4-Trihydroxybutyric acid	GC-MS	Carbohydrates and conjugates	Others	0.822292	0.00065335	0.00274704	0.00274559	0.770571	9.9808e-05	0.000401402	0.0001575	0.937101	0.31043	0.722618	0.356248
P-cresyl glucuronide	ESI-	Carbohydrates and conjugates	Others	1.6579	0.0045138	0.0121474	0.0161093	2.53079	6.3771e-11	1.45943e-09	0.00162554	1.5265	2.3676e-05	0.00216855	0.00782477
Carnitine C12:0	ESI+	Fatty Acyls	Fatty acid esters	0.603785	1.0831e-14	6.30906e-13	1.56884e-07	0.706872	2.201e-10	3.66143e-09	2.70976e-05	1.17074	0.1387	0.398977	0.138257
Carnitine C10:1	ESI+	Fatty Acyls	Fatty acid esters	0.625408	9.1607e-14	3.10043e-12	2.44014e-09	0.647947	2.5312e-11	5.359e-10	8.79293e-09	1.03604	0.74231	0.92491	0.550712
Carnitine C12:1	ESI+	Fatty Acyls	Fatty acid esters	0.620751	1.2768e-13	3.71868e-12	7.54135e-08	0.715219	5.1998e-09	5.50727e-08	0.00148261	1.15218	0.19282	0.464919	0.128017
Carnitine C10:0	ESI+	Fatty Acyls	Fatty acid esters	0.596206	2.466e-13	6.3842e-12	7.18829e-07	0.712481	1.0722e-09	1.46653e-08	5.26374e-07	1.19502	0.34001	0.614127	0.134299
Carnitine C14:2	ESI+	Fatty Acyls	Fatty acid esters	0.626806	1.3821e-12	3.22029e-11	4.61535e-07	0.691856	1.4967e-08	1.34423e-07	8.07119e-05	1.10378	0.27686	0.560903	0.258956
Carnitine C8:0	ESI+	Fatty Acyls	Fatty acid esters	0.606345	2.5161e-12	5.32956e-11	5.72749e-06	0.71981	8.6757e-09	8.08976e-08	3.74127e-10	1.18713	0.2826	0.560903	0.163451
Carnitine C18:2	ESI+	Fatty Acyls	Fatty acid esters	1.39838	6.3899e-12	1.24071e-10	2.06139e-08	1.44101	1.6753e-12	5.592e-11	0.00080759	1.03048	0.51773	0.798881	0.673908
Carnitine C14:1	ESI+	Fatty Acyls	Fatty acid esters	0.65381	1.397e-10	2.32501e-09	0.000199189	0.761918	1.4065e-06	8.01293e-06	1.71065e-09	1.16535	0.13699	0.398977	0.169916
Carnitine C2:0	ESI+	Fatty Acyls	Fatty acid esters	0.774309	1.3566e-09	1.97555e-08	9.14576e-08	0.817579	2.8662e-06	1.5198e-05	2.55539e-05	1.05588	0.27972	0.560903	0.201733
Carnitine C6:0	ESI+	Fatty Acyls	Fatty acid esters	0.749489	1.6105e-07	1.10367e-06	0.000207448	0.849794	6.5193e-05	0.000266519	0.000302137	1.13383	0.17993	0.450792	0.128625
Carnitine C18:1	ESI+	Fatty Acyls	Fatty acid esters	1.25223	5.3626e-06	2.44997e-05	1.78415e-05	1.30089	6.8635e-09	6.94948e-08	0.156497	1.03885	0.21899	0.503694	0.493
Carnitine C16:2	ESI+	Fatty Acyls	Fatty acid esters	0.805506	6.5329e-06	2.92724e-05	0.0284243	0.901889	0.00024201	0.000854369	0.00996725	1.11966	0.71808	0.919489	0.355551
Carnitine C14:0	ESI+	Fatty Acyls	Fatty acid esters	0.852033	9.4527e-06	4.01384e-05	0.0218891	0.911046	0.0085187	0.0211155	0.000936952	1.06926	0.096679	0.322418	0.285665
Carnitine C5:0	ESI+	Fatty Acyls	Fatty acid esters	1.24862	5.742e-05	0.000215788	7.57895e-05	1.21733	0.00012304	0.000477805	0.569497	0.974936	0.85338	0.951376	0.589433
Carnitine C4:0	ESI+	Fatty Acyls	Fatty acid esters	1.16115	0.011907	0.0247708	0.00371526	1.15026	0.0134	0.0309129	0.232076	0.990624	0.83991	0.951376	0.765638
FFA 11:1	ESI-	Fatty Acyls	Fatty acids	0.602677	4.4583e-14	2.7206e-12	3.57814e-07	0.643824	9.6848e-10	1.36265e-08	1.62957e-08	1.06827	0.10562	0.336081	0.357101
FFA 20:5	ESI-	Fatty Acyls	Fatty acids	0.518243	3.2283e-11	1.18218e-09	2.01895e-06	0.595686	2.0129e-06	1.41473e-05	7.52067e-10	1.14943	0.016962	0.140251	0.0915763
docosahexaenoic acid	ESI-	Fatty Acyls	Fatty acids	0.570305	7.4065e-10	1.56973e-08	1.1528e-06	0.673755	0.00017075	0.000643637	1.43783e-10	1.18139	0.0019999	0.0494082	0.0308814
FFA 22:5	ESI-	Fatty Acyls	Fatty acids	0.564818	7.5098e-10	1.56973e-08	2.28038e-05	0.650424	0.00015414	0.000613209	1.17934e-07	1.15156	0.0043485	0.0663146	0.136055
FFA 22:6	ESI-	Fatty Acyls	Fatty acids	0.570334	7.7207e-10	1.56973e-08	1.12299e-06	0.673198	0.00015271	0.000613209	0.000413904	1.18036	0.0021036	0.0494082	0.031522
FFA 24:6	ESI-	Fatty Acyls	Fatty acids	0.613048	6.5131e-08	8.5095e-07	1.46747e-05	0.679336	0.00011405	0.000496932	0.000247684	1.10813	0.02514	0.153354	0.171906
FFA 20:3	ESI-	Fatty Acyls	Fatty acids	0.749784	3.5776e-07	3.85376e-06	1.87014e-05	0.766481	1.7846e-05	9.30686e-05	2.05879e-08	1.02227	0.21818	0.505404	0.602424
FFA 16:2	ESI-	Fatty Acyls	Fatty acids	0.760008	1.7287e-06	1.50559e-05	2.02592e-05	0.793601	5.1463e-05	0.000229866	4.64166e-07	1.0442	0.29929	0.568271	0.368567
FFA 18:4	ESI-	Fatty Acyls	Fatty acids	0.677524	3.6723e-06	2.68644e-05	6.29775e-05	0.673234	1.1332e-05	6.26636e-05	5.16038e-05	0.993668	0.60753	0.761493	0.93557
FFA 20:4	ESI-	Fatty Acyls	Fatty acids	0.720047	4.6317e-06	3.25881e-05	0.000197782	0.74857	0.0003623	0.00116317	1.21493e-07	1.03961	0.16969	0.443618	0.503956
FFA 18:0	ESI-	Fatty Acyls	Fatty acids	0.890856	2.5811e-05	0.000143073	0.000293031	0.894103	0.00016606	0.000643637	8.04818e-06	1.00365	0.98285	0.98285	0.924816
FFA 14:1	ESI-	Fatty Acyls	Fatty acids	0.821479	0.00012931	0.000591593	0.0119791	0.943812	0.010573	0.0238871	2.26835e-05	1.14892	0.24325	0.52504	0.142333
FFA 24:0	ESI-	Fatty Acyls	Fatty acids	0.86648	0.00027141	0.00114824	0.00155857	0.818441	8.2079e-06	4.84655e-05	0.0773001	0.944558	0.38294	0.62228	0.0976449
FFA 24:5	ESI-	Fatty Acyls	Fatty acids	0.731831	0.00036176	0.00143918	0.00491331	0.858402	0.24444	0.324149	0.0124258	1.17295	0.0084755	0.103401	0.0328162
Stearic acid	GC-MS	Fatty Acyls	Fatty acids	0.914205	0.00032983	0.00152546	0.000509637	0.912955	0.00065368	0.00198247	0.00899387	0.998632	0.83991	0.928568	0.851062
FFA 16:3	ESI-	Fatty Acyls	Fatty acids	0.830982	0.00061749	0.00226001	0.00307464	0.81492	0.00055086	0.0017086	0.000403812	0.980671	0.75208	0.84802	0.712317
Palmitic acid	GC-MS	Fatty Acyls	Fatty acids	0.880935	0.00063263	0.00272178	0.00162019	0.92906	0.1353	0.21034	6.46459e-08	1.05463	0.047309	0.540364	0.0611325
Propanoic acid	GC-MS	Fatty Acyls	Fatty acids	0.891431	0.00086348	0.00350016	0.000573304	0.847517	7.7149e-07	6.48753e-06	0.0105953	0.950738	0.038703	0.511432	0.097959
FFA 12:0	ESI-	Fatty Acyls	Fatty acids	0.851875	0.0011261	0.00402494	0.0145275	0.910412	0.0089956	0.0208379	5.05302e-05	1.06872	0.67047	0.801935	0.237077
Tetradecanoic acid	GC-MS	Fatty Acyls	Fatty acids	0.791849	0.0011887	0.00458145	0.00316696	0.876376	0.044315	0.07591	0.000272311	1.10675	0.17716	0.722618	0.111022
Butanoic acid	GC-MS	Fatty Acyls	Fatty acids	1.25141	0.00145	0.00515865	0.0036181	1.28032	0.0037592	0.00952674	0.0105204	1.0231	0.78326	0.903823	0.813757
FFA 20:1	ESI-	Fatty Acyls	Fatty acids	0.847163	0.0030272	0.00955134	0.0515209	0.991769	0.40016	0.491472	0.000127292	1.1707	0.020998	0.14232	0.0711812
FFA 19:1	ESI-	Fatty Acyls	Fatty acids	0.846086	0.003464	0.0100621	0.00997047	0.938136	0.19409	0.273219	0.000695074	1.1088	0.082876	0.29166	0.0758487
FFA 22:1	ESI-	Fatty Acyls	Fatty acids	0.884587	0.0040975	0.0111917	0.0466381	0.930202	0.025337	0.0493263	0.082738	1.05157	0.57341	0.737912	0.444772
9,12-Octadecadienoic acid	GC-MS	Fatty Acyls	Fatty acids	0.896208	0.0038485	0.0120673	0.0318684	0.942842	0.21136	0.312813	5.81292e-05	1.05204	0.1157	0.65703	0.216907
Dodecanoic acid	GC-MS	Fatty Acyls	Fatty acids	0.873814	0.0041548	0.0123974	0.0172164	0.857367	0.0021115	0.0059186	0.00184261	0.981178	0.71166	0.881727	0.751862
FFA 17:0	ESI-	Fatty Acyls	Fatty acids	0.878293	0.0069943	0.0172967	0.0742626	0.941359	0.37969	0.469482	0.139006	1.07181	0.040351	0.194322	0.186661
FFA 10:0	ESI-	Fatty Acyls	Fatty acids	0.886669	0.0076174	0.0185865	0.0344652	0.907731	0.00059511	0.00178533	0.180604	1.02375	0.43534	0.65301	0.598101
FFA 18:3	ESI-	Fatty Acyls	Fatty acids	0.858876	0.008183	0.0197038	0.0463584	0.918903	0.21221	0.2942	7.46182e-06	1.06989	0.12025	0.34384	0.292551
FFA 16:0	ESI-	Fatty Acyls	Fatty acids	0.925677	0.0094282	0.02212	0.0364267	0.976314	0.32451	0.415282	0.00537575	1.0547	0.081363	0.29166	0.0785656
n-Butylamine	GC-MS	Fatty Acyls	Fatty amides	1.02352	0.016265	0.0376128	0.0291036	1.033	0.0044832	0.0109929	8.9724e-05	1.00926	0.50942	0.861394	0.354675
N-Methyl-aminoisobutyric acid	GC-MS	Fatty Acyls	Others	0.83945	0.0039851	0.0122874	0.00249692	0.775407	2.1081e-05	0.000109458	0.000396259	0.923708	0.10063	0.65703	0.157444
1-Hexadecanol	ESI+	Fatty Acyls	Others	0.899965	0.014767	0.0299192	0.0382855	1.00955	0.85725	0.883655	4.36434e-07	1.12177	0.026571	0.171053	0.0208079
2-Hydroxybutyric acid	GC-MS	Fatty Acyls	Others	1.17333	0.013893	0.0325342	0.00459749	1.12821	0.056265	0.0954956	0.00192165	0.961546	0.65023	0.866404	0.564078
LPC O-18:1	ESI+	Glycerophospholipids	Lysophosphatidylcholine	1.26587	5.0536e-09	6.04472e-08	8.19978e-08	1.19004	1.0873e-06	6.57179e-06	0.00567389	0.940093	0.3094	0.581373	0.0515854
LPC 22:4	ESI+	Glycerophospholipids	Lysophosphatidylcholine	1.40865	8.6445e-09	9.32328e-08	4.64198e-07	1.18049	0.0014802	0.00415526	0.223427	0.838027	0.0028562	0.0665495	0.00276348
LPC 20:2 sn-2	ESI+	Glycerophospholipids	Lysophosphatidylcholine	1.26825	5.9043e-08	4.91322e-07	2.55526e-07	1.18625	4.946e-05	0.000213583	0.43773	0.935341	0.099738	0.322418	0.0752081
LPC 16:1 sn-1	ESI+	Glycerophospholipids	Lysophosphatidylcholine	1.36474	1.0463e-07	8.2249e-07	8.75145e-07	1.23157	0.015341	0.0343697	0.577007	0.902423	0.0090271	0.0956052	0.123335
LPC 20:2 sn-1	ESI+	Glycerophospholipids	Lysophosphatidylcholine	1.34838	1.059e-07	8.2249e-07	4.89051e-07	1.16139	0.00028732	0.000984494	0.140858	0.861321	0.06647	0.267026	0.0381387
LPC 16:1 sn-2	ESI+	Glycerophospholipids	Lysophosphatidylcholine	1.32001	1.1802e-07	8.8023e-07	1.16963e-06	1.20131	0.018893	0.0411408	0.3203	0.910076	0.013461	0.110779	0.114271
LPC 18:1 sn-1	ESI+	Glycerophospholipids	Lysophosphatidylcholine	1.20657	9.0001e-07	5.24256e-06	2.3144e-06	1.17004	6.1467e-05	0.000255884	0.00177966	0.969723	0.32184	0.589672	0.307243
LPC 18:2 sn-1	ESI-	Glycerophospholipids	Lysophosphatidylcholine	1.23698	2.0135e-06	1.59926e-05	1.21125e-05	1.19393	0.00022297	0.000814816	0.50763	0.965192	0.24586	0.52504	0.350577
LPC 18:1 sn-2	ESI+	Glycerophospholipids	Lysophosphatidylcholine	1.18847	3.5952e-06	1.8208e-05	1.08382e-05	1.14786	0.00018219	0.000663285	0.000822987	0.965826	0.36107	0.642208	0.243607
LPC 20:4 sn-1	ESI+	Glycerophospholipids	Lysophosphatidylcholine	1.26538	3.751e-06	1.8208e-05	4.21566e-05	1.12147	0.092662	0.155326	7.44653e-07	0.886276	0.0052458	0.0779269	0.0285207
LPC 20:4 sn-2	ESI+	Glycerophospholipids	Lysophosphatidylcholine	1.24062	3.9547e-06	1.8805e-05	5.61181e-05	1.12893	0.023856	0.0491898	6.6697e-05	0.909971	0.020642	0.145745	0.0298505
LPC 16:0 sn-1	ESI+	Glycerophospholipids	Lysophosphatidylcholine	1.15552	8.8016e-06	3.86938e-05	3.88188e-05	1.10456	0.026107	0.053359	1.51176e-05	0.955892	0.087553	0.310497	0.214213
LPC 20:3	ESI+	Glycerophospholipids	Lysophosphatidylcholine	1.28597	9.647e-06	4.01384e-05	2.75462e-05	1.14587	0.085255	0.146062	0.942385	0.891056	0.020642	0.145745	0.0337528
LPC 18:2 sn-2	ESI+	Glycerophospholipids	Lysophosphatidylcholine	1.20266	0.00017161	0.000615156	0.000267001	1.19371	0.00061582	0.00191315	0.318369	0.992562	0.59779	0.844152	0.750646
LPC 18:3	ESI+	Glycerophospholipids	Lysophosphatidylcholine	1.32183	0.00033544	0.00108552	0.000546758	1.11178	0.22614	0.313635	0.0035217	0.841091	0.018723	0.140724	0.0230723
LPC O-16:0	ESI+	Glycerophospholipids	Lysophosphatidylcholine	1.14195	0.00064291	0.00197103	0.00136907	1.08076	0.035182	0.0700633	0.000917178	0.946417	0.17373	0.450792	0.0985415
LPC O-18:0	ESI+	Glycerophospholipids	Lysophosphatidylcholine	1.12337	0.0040129	0.0094445	0.00518848	1.0436	0.19171	0.274039	0.274571	0.928988	0.081363	0.310025	0.031928
LPC 15:0 sn-1	ESI+	Glycerophospholipids	Lysophosphatidylcholine	1.36247	0.006634	0.0148627	0.00428136	1.19788	0.018543	0.0407596	0.156262	0.879197	0.68147	0.886216	0.244949
LPE 18:0 sn-2	ESI+	Glycerophospholipids	Lysophosphatidylethanolamine	1.13516	0.00018729	0.000651322	0.000519395	1.0662	0.087812	0.148262	0.00418767	0.93925	0.040984	0.198943	0.0826927
LPE 18:0 sn-1	ESI+	Glycerophospholipids	Lysophosphatidylethanolamine	1.1261	0.0013336	0.00378938	0.0016129	1.05019	0.34249	0.436067	0.000894794	0.932592	0.029008	0.172694	0.0574366
LPE 18:1	ESI+	Glycerophospholipids	Lysophosphatidylethanolamine	1.11111	0.0020157	0.00519948	0.0071325	1.08792	0.0082323	0.0208492	0.00577609	0.979128	0.5531	0.826104	0.449112
LPE 16:0 sn-2	ESI+	Glycerophospholipids	Lysophosphatidylethanolamine	1.11225	0.0053177	0.0121473	0.00566645	1.12415	0.0089956	0.0218331	0.184145	1.0107	0.92296	0.975058	0.711332
LPE 22:6 sn-1	ESI+	Glycerophospholipids	Lysophosphatidylethanolamine	0.893847	0.0093681	0.0203997	0.0178295	0.960872	0.17565	0.257399	0.0117736	1.07499	0.15422	0.427777	0.122683
LPE 18:2 sn-2	ESI+	Glycerophospholipids	Lysophosphatidylethanolamine	1.13564	0.011256	0.0238423	0.0096248	1.20265	0.00067056	0.0020291	0.00898101	1.059	0.40682	0.693949	0.269995
LPE 18:2 sn-1	ESI+	Glycerophospholipids	Lysophosphatidylethanolamine	1.15708	0.011614	0.0243789	0.00590824	1.15733	0.018427	0.0407596	0.0214254	1.00022	0.82817	0.951376	0.989088
LPE 22:6 sn-2	ESI+	Glycerophospholipids	Lysophosphatidylethanolamine	0.903526	0.019897	0.0396239	0.0196128	1.00386	0.87003	0.88911	3.74273e-05	1.11104	0.027163	0.171053	0.0157592
PC 36:5	ESI+	Glycerophospholipids	Phosphatidylcholine	0.653162	3.4093e-06	1.76526e-05	0.000168235	0.672783	6.7135e-05	0.000267753	0.00471959	1.03004	0.39358	0.689505	0.678087
PC 32:3	ESI+	Glycerophospholipids	Phosphatidylcholine	0.834023	0.00010332	0.000376149	0.0020858	0.85693	0.00030868	0.00104235	0.0621677	1.02747	0.5445	0.818506	0.50323
PC 30:0	ESI+	Glycerophospholipids	Phosphatidylcholine	0.820085	0.00024283	0.00083205	0.00623621	0.752739	2.1811e-06	1.18126e-05	9.43068e-06	0.91788	0.23131	0.503694	0.383929
PC O-34:1	ESI+	Glycerophospholipids	Phosphatidylcholine	0.889203	0.00027608	0.00093227	0.00967315	0.960276	0.64834	0.719349	0.0889292	1.07993	0.0022928	0.059358	0.0492123
PC 33:1	ESI+	Glycerophospholipids	Phosphatidylcholine	0.899092	0.0011615	0.00342569	0.0368022	0.958864	0.55941	0.632731	7.14799e-05	1.06648	0.0133	0.110779	0.137824
PC 38:5	ESI+	Glycerophospholipids	Phosphatidylcholine	0.87317	0.0024567	0.00608948	0.00274333	0.88591	0.010786	0.0256443	0.19791	1.01459	0.63944	0.861211	0.674208
PC 34:4	ESI+	Glycerophospholipids	Phosphatidylcholine	0.832934	0.0028384	0.00696155	0.00161784	0.705402	7.7714e-09	7.54338e-08	0.0255317	0.846889	0.0053512	0.0779269	0.00866094
PC 33:2	ESI+	Glycerophospholipids	Phosphatidylcholine	0.888476	0.0032504	0.00788899	0.00429971	0.881205	0.0027638	0.00748797	6.07288e-07	0.991815	0.97943	0.992205	0.965797
PC 35:3	ESI+	Glycerophospholipids	Phosphatidylcholine	0.920077	0.0038218	0.00908652	0.069402	0.942102	0.094477	0.157237	0.0088025	1.02394	0.25562	0.524127	0.678329
PE 34:2	ESI+	Glycerophospholipids	Phosphatidylethanolamine	0.574072	1.2089e-07	8.8023e-07	3.14099e-05	0.676544	0.0014802	0.00415526	6.45339e-05	1.1785	0.0099766	0.0968562	0.20593
PE O-38:7	ESI+	Glycerophospholipids	Phosphatidylethanolamine	0.837107	0.00031889	0.0010465	0.000991818	0.925815	0.22348	0.311801	0.00240141	1.10597	0.0043485	0.0779269	0.0222927
PE 36:5	ESI-	Glycerophospholipids	Phosphatidylethanolamine	0.759922	0.0011437	0.00402494	0.0114924	0.824532	0.059327	0.103398	0.0219554	1.08502	0.11422	0.336081	0.339111
O-Phosphocholine	ESI+	Glycerophospholipids	Phosphatidylethanolamine	0.927656	0.0019282	0.00504798	0.00152264	0.959722	0.103	0.170206	0.128256	1.03457	0.18558	0.456901	0.146597
PE 36:2	ESI-	Glycerophospholipids	Phosphatidylethanolamine	0.886063	0.0088997	0.0211512	0.00430646	0.894511	0.023004	0.0462608	1.45238e-05	1.00953	0.81814	0.879128	0.861535
PI 40:6	ESI-	Glycerophospholipids	Phosphatidylinositol	0.826805	2.9844e-05	0.000154533	0.000138292	0.912842	0.036617	0.0670091	2.0067e-07	1.10406	0.032847	0.183128	0.0273514
PI 38:5	ESI-	Glycerophospholipids	Phosphatidylinositol	0.857169	0.00027608	0.00114824	0.000216369	0.84293	3.5894e-05	0.000168454	3.27245e-05	0.983388	0.32606	0.574551	0.772381
PI 36:1	ESI-	Glycerophospholipids	Phosphatidylinositol	0.830347	0.00042732	0.00166382	0.000207741	0.852133	0.0029146	0.00740794	0.000304006	1.02624	0.68621	0.806831	0.708528
PI 38:3	ESI-	Glycerophospholipids	Phosphatidylinositol	0.878899	0.0032046	0.0097512	0.00641829	0.866263	0.0018054	0.00478823	6.09281e-08	0.985623	0.76844	0.85227	0.807805
PI 38:6	ESI-	Glycerophospholipids	Phosphatidylinositol	0.878295	0.011327	0.0255906	0.0133137	0.968934	0.21563	0.296694	2.631e-08	1.1032	0.22715	0.518816	0.0698539
1,3-dimethyluric acid	ESI-	Nucleotides and derivatives	Purines and derivatives	0.811484	7.7863e-13	3.56392e-11	1.12015e-06	0.784721	2.0678e-14	1.2627e-12	0.00207544	0.96702	0.65799	0.79593	0.430106
1,7-Dimethylxanthine	ESI+	Nucleotides and derivatives	Purines and derivatives	0.227004	8.8031e-09	9.32328e-08	9.57042e-05	0.284157	5.8733e-07	3.90774e-06	8.85308e-09	1.25177	0.49619	0.79006	0.535106
inosine	ESI+	Nucleotides and derivatives	Purines and derivatives	2.91122	1.3578e-06	7.53256e-06	0.00273888	3.99095	0.00014711	0.000561912	0.00161188	1.37089	0.77831	0.933924	0.185373
Guanine	GC-MS	Nucleotides and derivatives	Purines and derivatives	0.876301	7.7205e-05	0.000396748	9.37101e-05	0.821213	1.5378e-08	2.03209e-07	0.000470546	0.937136	0.023775	0.511432	0.0338016
Lactic acid	GC-MS	Organic acids	Others	1.44378	5.0161e-16	4.63989e-14	5.65537e-11	1.358	4.5947e-12	2.12505e-10	0.307504	0.940586	0.21104	0.722618	0.0997814
Abietic acid	ESI+	Organic acids	Others	0.570436	1.1579e-10	2.07531e-09	0.000266579	0.586965	8.4198e-08	5.94503e-07	1.71162e-05	1.02898	0.060058	0.254428	0.676652
4-Pyridoxic acid	ESI-	Organic acids	Others	0.737055	1.5129e-09	2.7633e-08	0.098411	0.597741	6.5793e-12	2.0069e-10	0.00299548	0.810985	0.12922	0.363804	0.366157
3-Indoleacetic acid	ESI+	Organic acids	Indoles and derivatives	0.699928	2.2407e-09	3.07108e-08	0.00451054	0.72319	2.6649e-08	2.06593e-07	8.2849e-05	1.03324	0.63331	0.857914	0.694683
3-Hydroxycinnamic acid	ESI+	Organic acids	Others	1.30086	1.274e-08	1.29062e-07	4.73239e-07	1.44399	3.2994e-14	1.5378e-12	0.123832	1.11003	0.0085293	0.0946346	0.0534235
fumaric acid	GC-MS	Organic acids	Others	1.37928	7.9953e-09	1.47913e-07	1.11326e-07	1.31837	3.6723e-06	2.42634e-05	0.820715	0.955842	0.41784	0.78878	0.326678
3-Methoxybenzoic acid	ESI-	Organic acids	Benzene and substituted derivatives	0.426783	1.7043e-08	2.39308e-07	0.00593248	0.222651	2.7084e-11	7.08471e-10	6.85801e-08	0.521697	0.3479	0.592869	0.177672
Glycerol 1-phosphate	GC-MS	Organic acids	Others	1.34351	1.5841e-08	2.66417e-07	2.56027e-07	1.22632	0.00043582	0.0014145	0.246975	0.912772	0.036531	0.511432	0.0993229
Malic acid	GC-MS	Organic acids	Others	1.35107	1.7996e-08	2.77438e-07	5.97713e-07	1.33116	1.4373e-07	1.66188e-06	0.0112763	0.98526	0.76188	0.895915	0.707928
Kynurenic acid	ESI+	Organic acids	Others	0.747401	1.4296e-07	1.00938e-06	5.83418e-06	0.690721	2.1603e-11	5.0328e-10	0.000267683	0.924164	0.17854	0.450792	0.273295
hypotaurine	GC-MS	Organic acids	Others	1.45521	2.4931e-07	2.88265e-06	1.31504e-06	1.47512	5.6526e-09	8.71442e-08	0.000849405	1.01368	0.64098	0.866404	0.90665
CMPF	ESI-	Organic acids	Others	0.558256	1.2293e-06	1.12545e-05	2.67076e-05	0.727469	0.018893	0.0399887	8.01079e-05	1.30311	0.0058691	0.0767175	0.011632
Perfluorooctanoic acid (PFOA)	ESI-	Organic acids	Others	0.669703	1.8059e-06	1.50559e-05	0.000225638	0.706257	0.00014038	0.000583853	2.38294e-07	1.05458	0.17509	0.451288	0.583215
3,4,5-Trimethoxycinnamic acid	ESI+	Organic acids	Others	0.604347	3.7114e-06	1.8208e-05	8.83885e-06	0.74764	0.0051068	0.0133695	0.00291542	1.2371	0.060058	0.254428	0.0302127
Acetic acid	GC-MS	Organic acids	Others	0.787553	3.4093e-06	2.628e-05	8.75905e-05	0.835823	0.0051068	0.0121123	0.00132327	1.06129	0.10378	0.65703	0.225444
Glycerol 3-Phosphate	GC-MS	Organic acids	Others	1.26907	8.983e-06	5.73053e-05	5.30577e-05	1.21292	0.0017771	0.00513693	0.000784159	0.955756	0.19726	0.722618	0.473487
Indolelactic acid	ESI-	Organic acids	Indoles and derivatives	0.858817	0.0002171	0.000945936	0.00645105	0.774159	8.7503e-08	7.27841e-07	2.49926e-07	0.901425	0.024178	0.153354	0.0665844
pyrophosphate	GC-MS	Organic acids	Others	0.908418	0.001018	0.00400702	0.00364039	0.933103	0.016246	0.0316369	0.0981117	1.02717	0.57341	0.866404	0.47133
Iminodiacetic acid	GC-MS	Organic acids	Others	0.837195	0.0015997	0.00558386	0.0453372	0.81395	0.0018778	0.00534451	0.000315576	0.972234	0.82817	0.922961	0.543164
alpha ketoglutaric acid	GC-MS	Organic acids	Others	1.17363	0.0021698	0.00743357	0.00169742	1.13119	0.0054084	0.0125069	0.245905	0.963842	0.70527	0.881727	0.366796
indole-3-carboxylic acid	ESI+	Organic acids	Indoles and derivatives	1.11181	0.004242	0.00988386	0.00167108	1.15614	6.7794e-05	0.000267753	0.0150384	1.03987	0.30129	0.570736	0.206259
3,5-Dihydroxybenzoic acid	ESI-	Organic acids	Benzene and substituted derivatives	0.705043	0.0053902	0.0140915	0.0202242	0.525188	1.5436e-06	1.12728e-05	0.000440502	0.744903	0.044962	0.205701	0.0214222
Galacturonic acid	GC-MS	Organic acids	Others	0.783167	0.0052106	0.0150619	0.030527	0.827156	0.0031194	0.00824413	0.000161266	1.05617	0.91784	0.966572	0.546694
Dioctyl Phthalate	ESI+	Organic acids	Benzene and substituted derivatives	1.10183	0.0075184	0.0165263	0.00543193	1.12229	0.00049662	0.00160712	0.00144193	1.01856	0.38411	0.678012	0.42896
Taurine	GC-MS	Organic acids	Others	1.29339	0.0067225	0.0180241	0.00131133	1.38781	0.0001037	0.000408181	0.000196774	1.073	0.31248	0.722618	0.458386
3-Indoleacrylic acid	ESI-	Organic acids	Indoles and derivatives	0.928324	0.010704	0.0244854	0.0110575	0.907156	0.0031194	0.00781987	9.10975e-08	0.977197	0.52752	0.707486	0.41878
2-Propenoic acid	GC-MS	Organic acids	Others	0.71069	0.013474	0.0319576	0.00167075	0.747576	0.031527	0.0589141	4.85749e-07	1.0519	0.72774	0.885736	0.452639
Hippuric acid	ESI-	Organic acids	Benzene and substituted derivatives	0.567965	0.016961	0.0360914	0.00400133	0.770422	0.7426	0.813747	3.28541e-06	1.35646	0.0133	0.1281	0.0365914
Carbamic acid	GC-MS	Organic acids	Others	1.0564	0.01656	0.0378222	0.0180872	1.07719	0.00059511	0.00186602	0.00255035	1.01967	0.35545	0.722618	0.458762
Pyruvic acid	GC-MS	Organic acids	Others	1.1387	0.023402	0.0497629	0.0228417	1.10632	0.31213	0.437254	2.61856e-05	0.971559	0.54308	0.866404	0.689865
Catechol	ESI-	Others	Others	0.623014	1.6251e-08	2.39308e-07	0.000402628	0.52511	1.3968e-10	2.5986e-09	0.00544973	0.842855	0.45196	0.661669	0.183029
glycerol	GC-MS	Others	Others	0.808255	9.272e-08	1.14355e-06	4.25186e-06	0.758104	8.1298e-10	1.88002e-08	0.0671856	0.937952	0.44425	0.7904	0.240637
Nicotinamide	ESI+	Others	Others	1.34042	2.4353e-07	1.57618e-06	1.30178e-06	1.46571	7.5975e-13	2.95133e-11	0.163115	1.09347	0.037505	0.196039	0.163915
Biliverdin	ESI-	Others	Others	0.567622	1.5914e-07	1.9398e-06	0.0034849	0.322571	1.8551e-14	1.2627e-12	2.01427e-05	0.568285	0.012748	0.1281	0.0116601
Propylparaben	ESI+	Others	Others	0.57489	9.5179e-07	5.40895e-06	1.69118e-05	0.780793	0.053624	0.0999551	0.000355891	1.35816	0.0012475	0.0415239	0.00303295
2-Phenylacetamide	ESI+	Others	Others	1.27103	1.5665e-06	8.48824e-06	6.63196e-06	1.42906	8.9527e-12	2.31706e-10	0.00208281	1.12434	0.01068	0.0995376	0.0380803
thiamine	ESI+	Others	Others	1.37865	0.0016118	0.00439964	0.000997443	1.73402	3.5565e-10	5.52987e-09	0.373524	1.25777	0.00071266	0.03321	0.0101956
alpha-Tocopherol	GC-MS	Others	Others	0.826045	0.001396	0.00506392	0.000475956	0.776911	1.3152e-05	7.37309e-05	0.00193844	0.940519	0.18773	0.722618	0.179419
prangolarine	ESI+	Others	Others	1.38324	0.0021539	0.00545499	0.00111561	1.72049	2.2647e-09	2.6329e-08	0.00826146	1.24381	0.001131	0.0415239	0.0129092
Hydroxylamine	GC-MS	Others	Others	1.05282	0.010371	0.0252452	0.00955661	1.02564	0.16551	0.248938	1.69518e-07	0.974177	0.25562	0.722618	0.135226
Acetanilide	ESI-	Others	Others	0.558996	0.011614	0.025919	0.00254409	0.738363	0.5439	0.614406	1.00199e-05	1.32087	0.024449	0.153354	0.0495647
Urea	GC-MS	Others	Others	1.12959	0.018984	0.04181	0.0255503	1.13548	0.011602	0.0243906	0.0050213	1.00521	0.8098	0.913494	0.873705
SM 33:1	ESI+	Sphingolipids	Sphingomyelin	0.753639	2.7754e-10	4.31112e-09	5.91935e-09	0.764054	1.7763e-09	2.18284e-08	0.000142606	1.01382	0.93321	0.975058	0.648652
SM 32:1	ESI+	Sphingolipids	Sphingomyelin	0.742327	5.1886e-09	6.04472e-08	8.27988e-08	0.732383	8.2495e-10	1.20141e-08	4.59116e-08	0.986605	0.58961	0.837678	0.859246
SM 35:2	ESI+	Sphingolipids	Sphingomyelin	0.830287	5.1109e-07	3.05344e-06	3.1358e-06	0.816168	4.0151e-08	2.92706e-07	0.0581267	0.982996	0.49845	0.79006	0.646091
SM 34:0	ESI+	Sphingolipids	Sphingomyelin	0.899002	0.00063263	0.00196537	0.00252045	0.934783	0.0085187	0.0211155	5.95798e-06	1.0398	0.31351	0.584383	0.197276
SM 32:2	ESI+	Sphingolipids	Sphingomyelin	0.827023	0.00074269	0.00224736	0.000390155	0.786546	3.5176e-05	0.000154747	0.000135803	0.951057	0.29929	0.570736	0.455884
sphingomyelin	ESI+	Sphingolipids	Sphingomyelin	1.087	0.0012737	0.00366385	0.0127294	1.0567	0.12817	0.201781	0.00973099	0.972127	0.12868	0.379525	0.348641
SM 36:3	ESI+	Sphingolipids	Sphingomyelin	0.924775	0.0074206	0.0164667	0.0617757	0.959577	0.11585	0.187452	3.24154e-05	1.03763	0.18629	0.456901	0.307982
SM 34:1	ESI+	Sphingolipids	Sphingomyelin	0.921808	0.0098584	0.0212686	0.00280024	0.874576	3.209e-06	1.59134e-05	0.000145152	0.948761	0.009792	0.0968562	0.0739657
SM 34:2	ESI+	Sphingolipids	Sphingomyelin	0.906507	0.013474	0.027539	0.00216879	0.868422	1.2605e-05	5.99143e-05	0.0716768	0.957987	0.10107	0.322418	0.235909
pregn-4-ene-3,20-dione	ESI+	Steroids and steroid derivatives	Others	0.623499	7.0146e-14	3.10043e-12	2.23893e-09	0.640349	7.8656e-12	2.29214e-10	5.86342e-08	1.02703	0.83152	0.951376	0.637854
CA	ESI+	Steroids and steroid derivatives	Bile acids	2.20423	4.9324e-06	2.2985e-05	0.0527485	1.88695	1.8607e-05	8.6676e-05	0.00352726	0.856062	0.91614	0.975058	0.522211
DCA	ESI+	Steroids and steroid derivatives	Bile acids	1.63024	3.2847e-05	0.000127556	0.0183116	2.22402	1.4113e-09	1.82517e-08	0.0662033	1.36423	0.066464	0.267026	0.0548695
GDCA	ESI-	Steroids and steroid derivatives	Bile acids	2.09241	0.00015779	0.000704282	0.00230304	2.07701	2.2699e-06	1.53856e-05	0.431997	0.992642	0.26978	0.55146	0.989122
Cortisol	ESI+	Steroids and steroid derivatives	Others	1.14926	0.0014066	0.00390164	0.00154037	1.0692	0.084834	0.146062	0.00396083	0.930334	0.087952	0.310497	0.111583
TDCA	ESI-	Steroids and steroid derivatives	Bile acids	1.93299	0.0036897	0.0105502	0.0292339	2.22945	7.5253e-06	4.5933e-05	0.209382	1.15336	0.1089	0.336081	0.516617
GCDCA	ESI-	Steroids and steroid derivatives	Bile acids	1.45859	0.0098584	0.0228365	0.0327751	1.24565	0.078728	0.128636	0.831214	0.854014	0.49845	0.691945	0.321916

## Sheet: Supplementary Table 5
Statistics of differential lipids in non-RBD-PD group compared to Ctrl.
FC: fold change
#:The p values for the comparison between the two groups were calculated using the Mann-Whitney U test.
*: p values were adjusted for multiple comparisons using the Benjamini-Hochberg procedure.
&: A logistic regression model was used to adjust for confounding factors, including hyperglycemia, hyperlipidemia, depression or anxiety status, and the use of anti-Parkinson's disease medication.
Lipids	Adduct type	Class I	Class II	Ctrl vs. non-RBD-PD				Ctrl vs. RBD-PD				RBD-PD vs. non-RBD-PD
				FC (non-RBD-PD/Ctrl)	#p value	*q value	&adjusted p value	FC (RBD-PD/Ctrl)	p value	q value	adjusted p value	FC (RBD-PD/non-RBD-PD)	p value	q value	adjusted p value
CAR 18:2	[M+H]+	Fatty acyls	CAR	1.32724	4.4228e-09	3.4034e-07	2.1959e-07	1.32297	1.0501e-08	8.98419e-07	3.12791e-07	0.996784	0.94373	0.99475	0.881734
CAR 10:0	[M+H]+	Fatty acyls	CAR	0.59923	2.8422e-13	2.1868e-10	9.0951e-07	0.685261	9.3733e-11	2.40581e-08	0.000823956	1.14357	0.82008	0.99475	0.284753
CAR 14:1	[M+H]+	Fatty acyls	CAR	0.688362	1.591e-10	6.1215e-08	5.97681e-06	0.731814	3.2403e-08	1.83095e-06	0.000245577	1.06312	0.51219	0.991601	0.369301
CAR 18:1	[M+H]+	Fatty acyls	CAR	1.12475	0.00080484	0.00273007	0.000691456	1.1329	0.00064461	0.00223523	0.000330877	1.00725	0.88862	0.99475	0.941756
CAR 24:0	[M+H]+	Fatty acyls	CAR	0.785037	0.00020754	0.000832322	0.00082929	0.749591	4.1317e-05	0.000276644	7.14102e-05	0.954849	0.79924	0.99475	0.354967
FA 22:5	[M-H]-	Fatty acyls	FA	0.566863	6.287e-13	7.18814e-11	1.39911e-08	0.601838	9.4426e-10	8.09703e-08	4.37536e-08	1.0617	0.083049	0.547855	0.302833
FA 22:6	[M-H]-	Fatty acyls	FA	0.546455	4.3038e-13	7.18814e-11	3.06419e-08	0.618146	7.0318e-08	1.09632e-06	3.99822e-07	1.13119	0.0056701	0.25117	0.0694283
FA 20:0	[M-H]-	Fatty acyls	FA	0.762841	1.712e-10	8.3888e-09	7.36056e-08	0.792537	3.4744e-09	1.32413e-07	3.70282e-05	1.03893	0.73932	0.934818	0.470112
FA 14:2	[M-H]-	Fatty acyls	FA	0.610828	1.032e-11	5.8996e-10	2.1094e-07	0.72618	2.317e-09	1.13533e-07	0.00527003	1.18884	0.47127	0.89307	0.197183
FA 20:5	[M-H]-	Fatty acyls	FA	0.440562	1.3529e-12	1.16011e-10	8.53669e-07	0.521845	4.9707e-07	4.48671e-06	1.15037e-05	1.1845	0.0072398	0.25117	0.0991544
FA 20:4	[M-H]-	Fatty acyls	FA	0.681906	4.247e-09	8.56895e-08	1.96155e-06	0.684846	1.7539e-08	5.01323e-07	2.10558e-06	1.00431	0.57153	0.93154	0.859532
FA 24:5	[M-H]-	Fatty acyls	FA	0.591949	1.5618e-09	4.46415e-08	4.24428e-06	0.646807	5.5314e-06	3.16212e-05	3.64946e-05	1.09267	0.13068	0.589779	0.232668
FA 20:3	[M-H]-	Fatty acyls	FA	0.709807	1.8114e-07	1.51539e-06	1.16446e-05	0.731498	9.9693e-06	5.10369e-05	3.01053e-05	1.03056	0.27368	0.780325	0.577012
FA 18:0	[M-H]-	Fatty acyls	FA	0.821274	1.3698e-07	1.25159e-06	1.94882e-05	0.862186	2.357e-05	0.000106375	0.00214204	1.04982	0.31167	0.809325	0.253552
FA 18:4	[M-H]-	Fatty acyls	FA	0.687364	2.9975e-07	2.09825e-06	2.62273e-05	0.698239	4.7761e-06	2.77661e-05	2.76209e-05	1.01582	0.66458	0.934818	0.748297
FA 16:2	[M-H]-	Fatty acyls	FA	0.770416	2.2046e-06	1.2603e-05	5.65979e-05	0.768737	6.9982e-06	3.81013e-05	2.38877e-05	0.99782	0.76654	0.941944	0.938535
FA 22:4	[M-H]-	Fatty acyls	FA	0.74055	1.396e-06	8.40049e-06	8.82446e-05	0.740006	7.565e-06	3.99199e-05	8.9202e-05	0.999264	0.61177	0.93154	0.949411
FA 34:9	[M-H]-	Fatty acyls	FA	0.861296	0.00072418	0.00205284	0.000607299	0.864119	0.00076634	0.00220886	0.000939833	1.00328	0.99553	0.99553	0.828142
FA 12:0	[M-H]-	Fatty acyls	FA	0.83787	0.00097603	0.00263605	0.000720951	0.870735	0.0095585	0.0176267	0.00804567	1.03922	0.44413	0.879421	0.349472
FA 19:1	[M-H]-	Fatty acyls	FA	0.794857	5.792e-05	0.000213619	0.00243945	0.844753	0.0043401	0.00902215	0.0202867	1.06277	0.18428	0.656898	0.366031
FA 19:0	[M-H]-	Fatty acyls	FA	0.829247	2.9122e-05	0.000116149	0.00285627	0.851199	0.00054586	0.0016569	0.00859039	1.02647	0.384	0.875036	0.671494
FA 17:0	[M-H]-	Fatty acyls	FA	0.80862	2.2503e-05	9.18873e-05	0.00440893	0.815686	0.00082076	0.00225217	0.00182104	1.00874	0.2319	0.72203	0.917004
FA 20:2	[M-H]-	Fatty acyls	FA	0.835045	0.0010157	0.00272176	0.00520117	0.896081	0.050221	0.0775937	0.0898596	1.07309	0.14006	0.60308	0.196605
FA 16:0	[M-H]-	Fatty acyls	FA	0.868216	0.0013696	0.00355888	0.00601158	0.922656	0.074273	0.109338	0.126859	1.0627	0.13068	0.589779	0.154231
FA 10:0	[M-H]-	Fatty acyls	FA	0.953899	0.0038859	0.0091292	0.0108011	0.952483	0.0022408	0.00526435	0.0125267	0.998516	0.71911	0.934818	0.956859
FA 14:0	[M-H]-	Fatty acyls	FA	0.839569	0.00033526	0.00106476	0.0109853	0.879094	0.018801	0.0322437	0.0340868	1.04708	0.15186	0.637896	0.411176
FA 36:10	[M-H]-	Fatty acyls	FA	1.28274	3.2005e-06	1.74249e-05	0.0153049	1.54561	2.0122e-08	5.30911e-07	0.000147086	1.20493	0.12562	0.589779	0.0190568
FA 14:1	[M-H]-	Fatty acyls	FA	0.820426	7.1997e-05	0.000259947	0.0206834	0.952069	0.0071741	0.0136706	0.600732	1.16046	0.26783	0.780325	0.180363
FA 18:1	[M-H]-	Fatty acyls	FA	0.863158	0.0052923	0.0117874	0.0210616	0.946893	0.17598	0.233055	0.449178	1.09701	0.14066	0.60308	0.135217
FA 18:3	[M-H]-	Fatty acyls	FA	0.838279	0.0044141	0.01023	0.0223386	0.878368	0.054842	0.0836036	0.0633355	1.04782	0.2508	0.759134	0.480125
FA 22:2	[M-H]-	Fatty acyls	FA	0.877982	0.0017928	0.00452155	0.0251999	0.910508	0.013766	0.024465	0.112244	1.03705	0.50787	0.910265	0.461793
FA 20:1	[M-H]-	Fatty acyls	FA	0.836826	0.002807	0.00673287	0.02644	0.949991	0.14759	0.200886	0.675885	1.13523	0.11339	0.582951	0.130045
DG 28:2	[M+Na]+	Glycerolipids	DG	1.42677	3.6083e-08	1.20857e-06	3.17549e-07	1.46621	4.498e-09	4.32933e-07	9.70602e-08	1.02764	0.62282	0.99475	0.8361
TG 54:7|TG 16:0_18:2_20:5-1	[M+NH4]+	Glycerolipids	TG	0.589493	8.9893e-06	5.9165e-05	0.000154898	0.567331	3.8057e-05	0.000261642	2.77453e-05	0.962406	0.53406	0.991601	0.881438
DG 35:2	[M+Na]+	Glycerolipids	DG	1.28676	0.0061975	0.0136736	0.00130455	1.12917	0.41928	0.482579	0.146209	0.877529	0.12507	0.752374	0.123455
DG 38:7|DG 18:2_20:5	[M+NH4]+	Glycerolipids	DG	0.539805	2.4615e-06	2.27419e-05	0.00133782	0.487333	4.6691e-06	5.44728e-05	5.17005e-05	0.902796	0.70908	0.99475	0.611156
DG 36:0|DG 18:0_18:0	[M+NH4]+	Glycerolipids	DG	0.595302	6.8199e-05	0.000312583	0.00696492	0.570825	0.00015566	0.000750726	0.00379118	0.958884	0.75029	0.99475	0.824388
DG 40:6|DG 18:2_22:4	[M+NH4]+	Glycerolipids	DG	0.701039	0.0010402	0.00333731	0.00766931	0.644882	0.00047383	0.00179729	0.000566057	0.919895	0.93125	0.99475	0.383578
DG 38:6|DG 18:2_20:4	[M+NH4]+	Glycerolipids	DG	0.750422	0.019257	0.0369773	0.00950064	0.662411	0.00054107	0.00195598	0.000319731	0.882719	0.26302	0.883759	0.128048
DG 40:8|DG 18:2_22:6	[M+NH4]+	Glycerolipids	DG	0.565848	3.2766e-05	0.000179121	0.0244196	0.520805	0.00081377	0.00262177	0.00254593	0.920397	0.26398	0.883759	0.756566
DG 16:2	[M+Na]+	Glycerolipids	DG	1.10485	0.023008	0.0428963	0.0295099	1.06355	0.1585	0.21006	0.127704	0.962622	0.29175	0.905837	0.477905
DG 40:7|DG 18:1_22:6-2	[M+NH4]+	Glycerolipids	DG	0.556567	6.0165e-05	0.000282646	0.0349191	0.501531	0.0023127	0.00624835	0.00314324	0.901115	0.16237	0.771759	0.632157
DG 38:5|DG 18:1_20:4-2	[M+NH4]+	Glycerolipids	DG	0.78149	0.0050415	0.0116226	0.050914	0.664737	0.00014404	0.000710967	0.000765785	0.850602	0.47819	0.991601	0.0717862
TG 58:11|TG 18:3_20:4_20:4	[M+Na]+	Glycerolipids	TG	0.643413	7.982e-05	0.000355179	0.000263439	0.655963	7.2734e-05	0.00043754	0.000859547	1.0195	0.76996	0.99475	0.816909
TG 56:9|TG 16:1_18:2_22:6	[M+NH4]+	Glycerolipids	TG	0.614412	7.7662e-06	5.2946e-05	0.000274689	0.550183	1.111e-06	1.94425e-05	3.04902e-06	0.895463	0.62917	0.99475	0.397321
TG 62:11|TG 16:0_24:5_22:6	[M+NH4]+	Glycerolipids	TG	0.439841	8.9892e-06	5.9165e-05	0.000292988	0.417941	0.00014131	0.000701992	0.000121653	0.950209	0.27663	0.894424	0.969754
TG 57:6|TG 18:1_18:1_21:4	[M+NH4]+	Glycerolipids	TG	0.663243	3.2189e-07	5.39e-06	0.000317818	0.643018	5.98e-07	1.39533e-05	3.92644e-05	0.969506	0.87977	0.99475	0.743246
TG 51:5|TG 18:1_15:2_18:2	[M+Na]+	Glycerolipids	TG	0.766435	7.7662e-06	5.2946e-05	0.000362834	0.759248	2.3078e-05	0.000172525	0.000102164	0.990623	0.96693	0.99475	0.977202
TG 54:8|TG 16:1_18:2_20:5-1	[M+NH4]+	Glycerolipids	TG	0.559199	3.3792e-06	2.79849e-05	0.000641083	0.49325	1.2826e-06	2.10723e-05	6.43395e-06	0.882064	0.93125	0.99475	0.482592
TG 51:6|TG 15:2_18:2_18:2-1	[M+NH4]+	Glycerolipids	TG	0.486997	2.2456e-08	9.625e-07	0.000659775	0.552511	1.6956e-05	0.000138895	0.0033065	1.13453	0.11339	0.752374	0.401785
TG 49:5|TG 16:1_15:2_18:2	[M+NH4]+	Glycerolipids	TG	0.461223	8.6667e-07	1.04311e-05	0.000749432	0.465434	7.201e-05	0.00043754	0.000808001	1.00913	0.16237	0.771759	0.825436
TG 57:8|TG 18:1_18:2_21:5	[M+NH4]+	Glycerolipids	TG	0.58306	2.8672e-08	1.015e-06	0.000856957	0.555626	2.8862e-06	3.96853e-05	1.89659e-05	0.952948	0.15314	0.768587	0.814105
TG 49:4|TG 15:1_16:1_18:2	[M+NH4]+	Glycerolipids	TG	0.571774	2.8836e-05	0.000160696	0.000922172	0.573924	0.00064461	0.00223523	0.000541012	1.00376	0.41791	0.946853	0.820767
TG 55:8|TG 15:0_18:2_22:6-1	[M+NH4]+	Glycerolipids	TG	0.54485	2.9042e-08	1.015e-06	0.000966667	0.538823	5.7212e-06	6.29332e-05	3.74769e-05	0.988937	0.18952	0.810225	0.919191
TG 62:12|TG 18:1_22:5_22:6	[M+NH4]+	Glycerolipids	TG	0.516271	3.0976e-06	2.62308e-05	0.00105305	0.454127	6.9894e-05	0.000434019	3.84902e-05	0.879629	0.18877	0.810225	0.568824
TG 52:7|TG 14:0_18:2_20:5-1	[M+NH4]+	Glycerolipids	TG	0.593304	3.6841e-05	0.000194082	0.00117353	0.487419	1.5978e-07	5.5923e-06	1.58283e-05	0.821534	0.25733	0.883759	0.208974
TG 55:6|TG 16:0_18:1_21:5	[M+NH4]+	Glycerolipids	TG	0.630182	7.605e-06	5.2946e-05	0.00128721	0.629846	0.0001121	0.000591212	0.000704623	0.999467	0.34263	0.941666	0.819842
TG 51:5|TG 15:1_18:2_18:2	[M+NH4]+	Glycerolipids	TG	0.677788	1.4292e-05	8.8704e-05	0.00134194	0.645909	1.4746e-05	0.000127578	0.000296571	0.952965	0.65971	0.99475	0.636278
TG 54:9|TG 16:1_18:3_20:5	[M+NH4]+	Glycerolipids	TG	0.505005	3.3427e-06	2.79543e-05	0.001568	0.462331	3.0933e-06	4.10662e-05	0.000113809	0.915497	0.98302	0.997267	0.718812
TG 55:7|TG 17:1_17:1_21:5-1	[M+NH4]+	Glycerolipids	TG	0.612703	6.4261e-07	8.25183e-06	0.00164427	0.56051	6.9271e-07	1.56878e-05	2.91742e-05	0.914815	0.99553	0.998617	0.537833
TG 58:11|TG 18:2_18:3_22:6	[M+NH4]+	Glycerolipids	TG	0.607052	0.0003877	0.00144917	0.00173083	0.587884	8.7784e-05	0.000500694	0.00127189	0.968425	0.74609	0.99475	0.830764
TG 60:11|TG 18:1_20:4_22:6-1	[M+NH4]+	Glycerolipids	TG	0.52086	2.4613e-05	0.000141358	0.00187241	0.484315	0.00035236	0.00141311	0.000245183	0.929838	0.26206	0.883759	0.734369
TG 57:9|TG 18:2_18:2_21:5	[M+NH4]+	Glycerolipids	TG	0.409918	3.4651e-06	2.84245e-05	0.00207044	0.506757	0.00080682	0.00261033	0.0174258	1.23624	0.13881	0.768587	0.276223
TG 60:10|TG 18:0_20:4_22:6	[M+NH4]+	Glycerolipids	TG	0.626854	3.4409e-05	0.000183944	0.00217106	0.611792	0.0011223	0.00342925	0.00036792	0.975972	0.14995	0.768587	0.968306
TG 58:10|TG 18:2_18:2_22:6-3	[M+Na]+	Glycerolipids	TG	0.77854	0.00018327	0.000738837	0.00291471	0.768387	0.00015697	0.000750726	0.00132103	0.986959	0.84982	0.99475	0.854873
TG 57:7|TG 17:0_18:1_22:6	[M+NH4]+	Glycerolipids	TG	0.538974	4.1947e-06	3.29214e-05	0.00304408	0.513456	0.00021634	0.000957367	0.000530995	0.952655	0.12397	0.752374	0.865486
TG 55:7|TG 16:0_18:2_21:5	[M+NH4]+	Glycerolipids	TG	0.644068	0.00036837	0.00138363	0.00429702	0.593093	8.9529e-05	0.000503192	0.000567797	0.920854	0.76654	0.99475	0.490706
TG 62:9|TG 22:1_18:2_22:6	[M+NH4]+	Glycerolipids	TG	0.481205	1.4069e-06	1.4476e-05	0.00474128	0.432609	0.00014806	0.000726154	0.000178471	0.899012	0.11484	0.752374	0.896485
TG 58:9|TG 18:2_18:2_22:5-2	[M+Na]+	Glycerolipids	TG	0.803531	4.06e-05	0.000208413	0.00474731	0.805929	0.00025575	0.00109404	0.000830577	1.00298	0.39636	0.946189	0.983148
TG 56:10|TG 16:1_18:3_22:6	[M+NH4]+	Glycerolipids	TG	0.578521	9.2836e-07	1.07915e-05	0.00513661	0.493241	1.0023e-07	3.85885e-06	4.2291e-05	0.85259	0.71409	0.99475	0.472546
TG 60:9|TG 18:0_20:4_22:5	[M+NH4]+	Glycerolipids	TG	0.759369	0.00045152	0.00165557	0.00531154	0.736201	0.00077296	0.00258757	0.000632384	0.969491	0.60082	0.99475	0.766579
TG 48:6|TG 10:0_16:0_22:6-1	[M+NH4]+	Glycerolipids	TG	0.451285	0.0012471	0.00387204	0.00603336	0.46083	1.1745e-05	0.00010896	0.0206032	1.02115	0.11623	0.752374	0.714299
TG 47:3|TG 13:0_16:1_18:2	[M+NH4]+	Glycerolipids	TG	0.547282	0.00013251	0.000557556	0.00615356	0.503112	0.00031306	0.00128221	0.00282383	0.919291	0.71241	0.99475	0.754544
TG 60:12|TG 20:4_20:4_20:4	[M+Na]+	Glycerolipids	TG	0.496536	1.6889e-06	1.64722e-05	0.00672631	0.503212	0.0021198	0.00585034	0.00140245	1.01345	0.0263	0.525415	0.762051
TG 60:8|TG 18:1_20:1_22:6	[M+NH4]+	Glycerolipids	TG	0.74562	0.0001491	0.000617242	0.00746994	0.690344	1.9069e-05	0.000149828	0.000162435	0.925866	0.68587	0.99475	0.50823
TG 58:8|TG 18:1_18:1_22:6-1	[M+NH4]+	Glycerolipids	TG	0.644253	4.6927e-05	0.0002345	0.0075122	0.62766	0.00098944	0.00307205	0.00167138	0.974244	0.29175	0.905837	0.94732
TG 58:9|TG 18:1_18:2_22:6	[M+NH4]+	Glycerolipids	TG	0.634345	4.8766e-05	0.000239338	0.00768036	0.609533	0.00049973	0.00184922	0.00115599	0.960887	0.37791	0.941666	0.843237
TG 62:12|TG 18:0_22:6_22:6	[M+NH4]+	Glycerolipids	TG	0.565322	1.0394e-05	6.61818e-05	0.00786451	0.544363	0.00083491	0.00267867	0.000880734	0.962926	0.092185	0.716547	0.96179
TG 56:8|TG 16:0_18:2_22:6-1	[M+NH4]+	Glycerolipids	TG	0.57957	4.0995e-05	0.000209073	0.0078791	0.57672	0.0013583	0.00399195	0.0033429	0.995084	0.26302	0.883759	0.813943
TG 60:12|TG 18:2_20:4_22:6	[M+NH4]+	Glycerolipids	TG	0.489753	8.4718e-07	1.03522e-05	0.00793303	0.429674	0.00010888	0.000587874	0.000344041	0.877328	0.12343	0.752374	0.669947
TG 55:5|TG 17:0_18:1_20:4	[M+NH4]+	Glycerolipids	TG	0.801508	3.8303e-05	0.000199264	0.00888512	0.750606	1.6071e-05	0.000134502	0.000142607	0.936493	0.70242	0.99475	0.450192
TG 53:3|TG 17:0_18:1_18:2	[M+NH4]+	Glycerolipids	TG	0.823051	0.00026541	0.00103215	0.00905404	0.776322	0.00015697	0.000750726	0.000313595	0.943225	0.98123	0.996764	0.428711
TG 60:10|TG 18:1_20:4_22:5	[M+NH4]+	Glycerolipids	TG	0.630722	0.0022819	0.00614358	0.00907523	0.569381	0.00039624	0.00154093	0.000683753	0.902745	0.73762	0.99475	0.37068
TG 57:9|TG 17:1_18:2_22:6	[M+NH4]+	Glycerolipids	TG	0.529685	3.6233e-07	5.80708e-06	0.0119929	0.477543	4.2172e-05	0.000279935	0.000285833	0.901561	0.19256	0.810225	0.741389
TG 47:4|TG 16:1_16:1_15:2	[M+NH4]+	Glycerolipids	TG	0.490868	0.00072363	0.00249863	0.0123052	0.444559	0.0082207	0.0176691	0.00884687	0.90566	0.3688	0.941666	0.88317
TG 56:6|TG 18:1_18:2_20:3	[M+NH4]+	Glycerolipids	TG	0.627401	0.020081	0.0383682	0.0124376	0.742998	0.076612	0.114546	0.092342	1.18425	0.50787	0.991601	0.161538
TG 52:8|TG 18:2_16:3_18:3	[M+NH4]+	Glycerolipids	TG	0.522278	0.0001104	0.000483	0.0127618	0.414406	1.0977e-06	1.94425e-05	0.000510551	0.793459	0.29175	0.905837	0.300144
TG 50:6|TG 12:0_16:0_22:6	[M+NH4]+	Glycerolipids	TG	0.504643	0.0017126	0.00492053	0.0162726	0.487644	0.00087129	0.00277229	0.0148039	0.966316	0.92591	0.99475	0.924143
TG 62:13|TG 18:2_22:5_22:6	[M+NH4]+	Glycerolipids	TG	0.56264	6.7055e-05	0.000309383	0.0168393	0.50319	0.0012978	0.00384348	0.00290321	0.894338	0.28915	0.905837	0.627416
TG 52:6|TG 16:2_18:2_18:2-1	[M+NH4]+	Glycerolipids	TG	0.725697	0.0095561	0.0198334	0.019194	0.634879	0.00089382	0.00283227	0.000999461	0.874855	0.28564	0.905837	0.243561
TG 58:7|TG 18:0_18:1_22:6-2	[M+Na]+	Glycerolipids	TG	0.760502	0.001032	0.00333731	0.0194148	0.739083	0.0082033	0.0176691	0.00322218	0.971836	0.40642	0.946189	0.900455
TG 49:4|TG 13:0_18:2_18:2	[M+NH4]+	Glycerolipids	TG	0.621803	0.0075869	0.0162727	0.0198058	0.527805	0.002331	0.00627577	0.00208651	0.84883	0.68093	0.99475	0.384511
TG 45:3|TG 16:0_11:1_18:2	[M+NH4]+	Glycerolipids	TG	0.492254	0.0020449	0.00572572	0.0205188	0.464552	0.0050062	0.0116458	0.0200601	0.943725	0.65541	0.99475	0.980132
TG 56:7|TG 16:0_18:1_22:6-1	[M+NH4]+	Glycerolipids	TG	0.791964	0.021821	0.0409809	0.022096	0.647666	4.3044e-05	0.000283281	2.80282e-05	0.817797	0.034883	0.559579	0.0245374
TG 50:5|TG 14:0_18:2_18:3	[M+NH4]+	Glycerolipids	TG	0.711081	0.0021332	0.0058663	0.0239388	0.611684	7.4936e-05	0.000443852	0.000805781	0.860217	0.24987	0.874545	0.266678
TG 53:6|TG 17:1_18:2_18:3	[M+NH4]+	Glycerolipids	TG	0.685496	0.0023685	0.00626716	0.0271477	0.672112	0.0035413	0.00879613	0.0137447	0.980477	0.93303	0.99475	0.906838
TG 48:3|TG 14:0_16:1_18:2	[M+NH4]+	Glycerolipids	TG	0.737042	0.0023685	0.00626716	0.0292939	0.695242	0.00080683	0.00261033	0.00954023	0.943287	0.59304	0.99475	0.8375
TG 48:5|TG 14:0_18:2_16:3-1	[M+NH4]+	Glycerolipids	TG	0.684816	0.0010402	0.00333731	0.0296205	0.668123	0.00019151	0.00087256	0.0290431	0.975624	0.64839	0.99475	0.977906
TG 55:3|TG 18:1_18:1_19:1-2	[M+NH4]+	Glycerolipids	TG	0.85515	0.0021014	0.00582042	0.0303405	0.795868	0.00040707	0.00156722	0.000655286	0.930677	0.49079	0.991601	0.193304
TG 53:2|TG 17:0_18:1_18:1-1	[M+NH4]+	Glycerolipids	TG	0.801307	0.00093032	0.00312815	0.0356107	0.761907	0.0015235	0.00439361	0.0075706	0.950831	0.9099	0.99475	0.66777
TG 58:7|TG 18:1_18:2_22:4	[M+NH4]+	Glycerolipids	TG	0.708748	0.0054782	0.0124799	0.0376795	0.652444	0.00090145	0.00284474	0.00557347	0.920559	0.54591	0.993652	0.521437
TG 46:4|TG 14:0_14:2_18:2-2	[M+NH4]+	Glycerolipids	TG	0.670895	0.0077919	0.016666	0.042894	0.630792	0.0021367	0.00587592	0.0191803	0.940226	0.58378	0.99475	0.807926
TG 56:6|TG 16:0_18:1_22:5	[M+NH4]+	Glycerolipids	TG	0.738593	0.00063002	0.00221514	0.0481503	0.701429	0.00074682	0.00253327	0.0106555	0.949683	0.99732	0.998617	0.71129
TG 48:4|TG 12:0_18:2_18:2-1	[M+NH4]+	Glycerolipids	TG	0.717698	0.0015741	0.00466176	0.048216	0.605011	0.00027032	0.00113741	0.00133089	0.842988	0.5594	0.993652	0.340981
TG 45:2|TG 16:0_11:1_18:1	[M+NH4]+	Glycerolipids	TG	0.530225	0.0016121	0.00471984	0.0545513	0.411162	0.0042308	0.0102119	0.0155447	0.775449	0.61132	0.99475	0.414551
TG 54:6|TG 16:0_18:2_20:4-1	[M+NH4]+	Glycerolipids	TG	0.757827	0.0059082	0.0131483	0.0574904	0.707761	0.002901	0.00754652	0.0141475	0.933936	0.76825	0.99475	0.68482
TG 53:5|TG 17:1_18:2_18:2-1	[M+NH4]+	Glycerolipids	TG	0.709092	0.0012086	0.00378302	0.057551	0.6763	0.0014505	0.00421466	0.0175932	0.953756	0.89925	0.99475	0.761581
TG 56:11|TG 16:1_20:5_20:5	[M+NH4]+	Glycerolipids	TG	0.411714	3.0872e-05	0.00016995	0.0677794	0.366645	0.00017925	0.000831461	0.0149667	0.890534	0.58758	0.99475	0.847119
TG 60:8|TG 18:1_18:2_24:5	[M+NH4]+	Glycerolipids	TG	0.699582	0.0032473	0.00812449	0.0691039	0.686804	0.015595	0.029871	0.0299913	0.981734	0.56848	0.99475	0.965036
TG 50:5|TG 16:1_16:2_18:2	[M+Na]+	Glycerolipids	TG	0.824183	0.025699	0.0472273	0.069421	0.700593	0.0010945	0.00337106	0.00130641	0.850046	0.2372	0.860701	0.136976
TG 47:2|TG 13:0_16:0_18:2	[M+NH4]+	Glycerolipids	TG	0.778983	0.0029117	0.00739937	0.0743252	0.720893	0.00051317	0.00187271	0.0329927	0.925428	0.71743	0.99475	0.702336
TG 46:3|TG 16:0_12:1_18:2-2	[M+NH4]+	Glycerolipids	TG	0.708106	0.0016483	0.0047894	0.0761968	0.666985	0.00061713	0.00216982	0.0332354	0.941928	0.56242	0.993652	0.853354
TG 55:2|TG 17:0_19:1_19:1	[M+Na]+	Glycerolipids	TG	0.81603	0.0012968	0.00396244	0.0767813	0.774634	0.0037345	0.00921655	0.0158536	0.949272	0.70741	0.99475	0.654712
TG 62:13|TG 18:1_22:6_22:6-1	[M+NH4]+	Glycerolipids	TG	0.583206	1.4439e-05	8.8704e-05	0.0787058	0.493313	0.011727	0.0235765	0.00418726	0.845865	0.022342	0.525415	0.620154
TG 51:2|TG 16:0_17:1_18:1	[M+NH4]+	Glycerolipids	TG	0.848027	0.0098718	0.0203788	0.0797023	0.817371	0.012458	0.0247872	0.0311814	0.963849	0.95443	0.99475	0.794477
TG 62:15|TG 18:3_22:6_22:6	[M+NH4]+	Glycerolipids	TG	0.490094	0.0001531	0.000630412	0.0804525	0.331225	0.00016082	0.00075507	0.00449403	0.67584	0.96023	0.99475	0.382278
TG 53:4|TG 17:1_18:1_18:2	[M+NH4]+	Glycerolipids	TG	0.766815	0.0041131	0.00977496	0.0908522	0.732992	0.0065853	0.01487	0.0369014	0.955891	0.84105	0.99475	0.750624
TG 50:5|TG 16:0_18:2_16:3	[M+NH4]+	Glycerolipids	TG	0.653764	0.0032709	0.00812449	0.0980701	0.579889	8.8652e-05	0.000501927	0.0509822	0.887	0.29587	0.91128	0.758523
LPC 20:3	[M+H]+	Glycerophospholipids	LPC	1.31752	1.5853e-07	3.24211e-06	2.40174e-06	1.13844	0.027139	0.0481498	0.0184292	0.864083	0.0021982	0.430601	0.00424116
LPC 16:0-1	[M+H]+	Glycerophospholipids	LPC	1.1485	5.9944e-07	7.81746e-06	8.99276e-06	1.10176	0.00077963	0.00258757	0.0012263	0.959297	0.15058	0.768587	0.146525
LPC 24:0	[M+H]+	Glycerophospholipids	LPC	0.803211	2.6581e-06	2.3275e-05	2.32755e-05	0.785872	2.8862e-06	3.96853e-05	4.62036e-06	0.978413	0.99553	0.998617	0.642184
LPC 22:5	[M+H]+	Glycerophospholipids	LPC	1.22115	2.8386e-06	2.45708e-05	2.37571e-05	1.13005	0.0033574	0.00856026	0.00277572	0.925399	0.082256	0.702722	0.0592178
LPC 18:1	[M+H]+	Glycerophospholipids	LPC	1.15498	5.4702e-05	0.000259994	6.51995e-05	1.09462	0.013675	0.0268616	0.00618337	0.947746	0.14248	0.768587	0.0729068
LPC 18:2-1	[M+H]+	Glycerophospholipids	LPC	1.22389	0.00011772	0.000509238	7.59265e-05	1.14951	0.0046063	0.0108799	0.00346977	0.939225	0.18802	0.810225	0.143852
LPC 20:4-1	[M+H]+	Glycerophospholipids	LPC	1.19598	1.5823e-05	9.50469e-05	8.97556e-05	1.11686	0.032105	0.0554279	0.0119794	0.933839	0.022211	0.525415	0.0648895
LPC 22:0	[M+H]+	Glycerophospholipids	LPC	0.835045	0.0021014	0.00582042	0.000758348	0.80137	0.00015548	0.000750726	8.45011e-05	0.959673	0.36354	0.941666	0.34239
LPC 16:1-2	[M+Na]+	Glycerophospholipids	LPC	1.13594	0.0015382	0.00459075	0.00126043	1.07481	0.41114	0.473919	0.0840431	0.946184	0.062115	0.635029	0.222334
LPC 26:0	[M+H]+	Glycerophospholipids	LPC	0.874459	0.0037497	0.009051	0.00351132	0.839817	0.0002331	0.00101405	0.0013089	0.960385	0.35882	0.941666	0.439944
LPC 18:3	[M+CH3COO]-	Glycerophospholipids	LPC	1.172	0.012994	0.0263724	0.00940294	1.04513	0.42753	0.503927	0.46156	0.891748	0.064993	0.543722	0.0531922
LPC 20:5	[M+CH3COO]-	Glycerophospholipids	LPC	0.780014	0.025699	0.0476473	0.0353149	0.830095	0.099486	0.141007	0.112937	1.06421	0.56242	0.93154	0.521024
LPC 22:6-1	[M+H]+	Glycerophospholipids	LPC	1.09502	0.011374	0.0231693	0.0437713	1.09787	0.026326	0.0469237	0.0319524	1.00261	0.91701	0.99475	0.929675
LPC O-18:1	[M+H]+	Glycerophospholipids	LPC O	1.16434	9.1783e-06	5.95294e-05	5.12981e-05	1.11052	0.00098944	0.00307205	0.00297519	0.953775	0.17556	0.798785	0.0994798
LPC O-18:2	[M+H]+	Glycerophospholipids	LPC O	1.09622	0.0040552	0.0096672	0.0033212	1.06033	0.073126	0.11019	0.052699	0.967257	0.28766	0.905837	0.274697
LPC O-16:0	[M+H]+	Glycerophospholipids	LPC O	1.0995	0.006072	0.0134739	0.0106542	1.06728	0.0522	0.0825339	0.0640219	0.970701	0.3671	0.941666	0.284247
LPC O-16:1	[M+H]+	Glycerophospholipids	LPC O	1.07473	0.018913	0.0364988	0.0292938	1.07032	0.10496	0.14775	0.0445784	0.995889	0.53259	0.991601	0.85887
LPE 18:2	[M+H]+	Glycerophospholipids	LPE	1.21764	0.0011438	0.00362439	0.000193997	1.19218	0.002463	0.0064949	0.00098263	0.979095	0.73593	0.99475	0.660555
LPE 18:0	[M-H]-	Glycerophospholipids	LPE	1.12925	0.00015457	0.000530175	0.000269545	1.06715	0.028314	0.0462462	0.0457929	0.945007	0.087522	0.555927	0.0762556
LPE 16:0	[M+H]+	Glycerophospholipids	LPE	1.13469	0.0021655	0.00593393	0.00123345	1.17749	8.439e-05	0.000484928	5.07124e-05	1.03772	0.42178	0.946853	0.32487
LPE 18:1	[M+H]+	Glycerophospholipids	LPE	1.15208	0.0042014	0.00992355	0.00274396	1.11555	0.01675	0.0318457	0.0150395	0.968292	0.6165	0.99475	0.387803
LPE 22:6	[M-H]-	Glycerophospholipids	LPE	0.897036	0.026451	0.0485171	0.0274934	0.960466	0.49078	0.566793	0.433686	1.07071	0.11701	0.582951	0.0759248
LPA 16:0	[M-H]-	Glycerophospholipids	Others-GP	0.598069	1.7618e-14	6.04297e-12	1.19598e-08	0.642262	2.5336e-10	8.09703e-08	3.89866e-08	1.07389	0.012045	0.317803	0.15009
PC 34:2;O|PC 18:2_16:0;O	[M+CH3COO]-	Glycerophospholipids	Others-GP	0.865237	0.00060958	0.00178706	0.000823378	0.849797	0.00014543	0.000519609	0.000174121	0.982155	0.56697	0.93154	0.590669
PG 36:2|PG 18:0_18:2	[M-H]-	Glycerophospholipids	Others-GP	0.722577	0.00031566	0.00101188	0.00263537	0.715105	0.00014543	0.000519609	0.00308345	0.989659	0.79924	0.952279	0.937511
PC 39:6|PC 17:0_22:6	[M+CH3COO]-	Glycerophospholipids	PC	0.733469	6.9837e-12	4.79082e-10	1.2423e-07	0.78047	3.8094e-08	8.1664e-07	3.98248e-06	1.06408	0.031729	0.377186	0.195962
PC 42:4	[M+H]+	Glycerophospholipids	PC	0.789269	2.941e-05	0.000162863	0.000826863	0.676841	2.0924e-09	3.03358e-07	4.92913e-07	0.857554	0.049522	0.602211	0.0229994
PC 42:6|PC 21:3_21:3	[M+H]+	Glycerophospholipids	PC	0.733921	9.4774e-09	6.083e-07	3.36501e-07	0.773141	1.3136e-06	2.10723e-05	3.15698e-05	1.05344	0.48377	0.991601	0.308882
PC 36:6|PC 14:0_22:6	[M+H]+	Glycerophospholipids	PC	0.641398	3.8452e-08	1.23521e-06	3.95033e-07	0.623537	1.7782e-08	1.24474e-06	2.44352e-07	0.972152	0.72246	0.99475	0.91969
PC 40:7|PC 18:1_22:6	[M+CH3COO]-	Glycerophospholipids	PC	0.798348	1.1261e-07	1.07292e-06	3.95602e-07	0.802184	1.748e-07	2.22061e-06	9.4808e-07	1.00481	0.9099	0.979858	0.850319
PC 42:7|PC 20:1_22:6	[M+H]+	Glycerophospholipids	PC	0.772982	1.705e-07	3.37615e-06	1.1908e-06	0.809164	4.2152e-06	4.99339e-05	4.53782e-05	1.04681	0.53701	0.991601	0.377559
PC 40:6|PC 18:0_22:6	[M+CH3COO]-	Glycerophospholipids	PC	0.791785	2.0193e-07	1.6491e-06	4.26536e-06	0.834845	9.0413e-05	0.000348446	0.00017274	1.05438	0.17342	0.646555	0.116702
PC 39:4|PC 19:0_20:4	[M+H]+	Glycerophospholipids	PC	0.755573	1.457e-09	1.75175e-07	5.33185e-06	0.692709	1.2006e-12	9.24462e-10	4.86431e-09	0.916799	0.23631	0.860701	0.0857373
PC 37:5|PC 17:1_20:4	[M+H]+	Glycerophospholipids	PC	0.662687	8.3205e-10	1.6016e-07	6.81949e-06	0.685693	2.644e-08	1.69657e-06	3.1786e-05	1.03472	0.37549	0.941666	0.721608
PC 38:6|PC 16:0_22:6	[M+CH3COO]-	Glycerophospholipids	PC	0.820446	4.8042e-07	3.16892e-06	7.13633e-06	0.873026	0.00076634	0.00220886	0.000684833	1.06409	0.026912	0.377186	0.0533207
PC 44:4	[M+H]+	Glycerophospholipids	PC	0.757556	2.2788e-06	2.1945e-05	7.1944e-06	0.720453	1.4659e-08	1.12874e-06	3.89275e-06	0.951023	0.15122	0.768587	0.33784
PC 38:5|PC 16:0_22:5	[M+CH3COO]-	Glycerophospholipids	PC	0.826926	2.086e-06	1.21271e-05	8.35514e-06	0.878991	0.0015998	0.00400534	0.00215803	1.06296	0.094816	0.578605	0.0518631
PC 37:6|PC 15:0_22:6-2	[M+H]+	Glycerophospholipids	PC	0.769771	7.0484e-07	8.89918e-06	8.65907e-06	0.828043	0.00020262	0.000912382	0.00047653	1.0757	0.050571	0.602211	0.155299
PC 36:5|PC 16:0_20:5	[M+CH3COO]-	Glycerophospholipids	PC	0.634236	2.5366e-07	1.89142e-06	2.13157e-05	0.656357	4.0735e-06	2.40898e-05	8.00237e-05	1.03488	0.44949	0.879421	0.632619
PC 38:2|PC 18:0_20:2	[M+CH3COO]-	Glycerophospholipids	PC	0.827269	1.1887e-05	5.34946e-05	2.37016e-05	0.824527	5.4382e-05	0.000227476	0.000137526	0.996686	0.82182	0.95879	0.929746
PC 38:7|PC 16:1_22:6-2	[M+H]+	Glycerophospholipids	PC	0.789153	5.1968e-06	3.85e-05	2.43669e-05	0.763088	2.3439e-07	7.71347e-06	2.99572e-06	0.966971	0.48237	0.991601	0.641275
PC 42:5|PC 22:1_20:4	[M+H]+	Glycerophospholipids	PC	0.761175	5.2651e-05	0.000253619	5.46001e-05	0.756352	3.5527e-07	1.01318e-05	0.000102402	0.993664	0.33584	0.941666	0.835031
PC 42:10|PC 20:4_22:6	[M+H]+	Glycerophospholipids	PC	0.814127	5.5226e-05	0.000260761	6.64211e-05	0.814891	3.2593e-05	0.000228151	5.99904e-05	1.00094	0.77854	0.99475	0.933553
PC 37:4|PC 17:0_20:4	[M+CH3COO]-	Glycerophospholipids	PC	0.803624	2.9975e-07	2.09825e-06	7.95597e-05	0.759122	6.6958e-10	8.09703e-08	3.61382e-07	0.944624	0.28463	0.780325	0.197354
PC 35:2|PC 17:0_18:2	[M+CH3COO]-	Glycerophospholipids	PC	0.81162	1.7468e-07	1.51539e-06	8.61422e-05	0.798169	2.627e-07	3.00354e-06	4.67456e-06	0.983427	0.89393	0.979858	0.632795
PC 39:5	[M+CH3COO]-	Glycerophospholipids	PC	0.563851	2.5874e-08	3.89276e-07	9.71989e-05	0.702015	0.004027	0.00847399	0.00418653	1.24504	0.0032473	0.25117	0.0751929
PC 41:6|PC 21:2_20:4	[M+H]+	Glycerophospholipids	PC	0.555189	3.979e-07	6.22039e-06	9.99991e-05	0.718359	0.014801	0.0285633	0.00788482	1.2939	0.0053273	0.430601	0.0512423
PC 43:9	[M+CH3COO]-	Glycerophospholipids	PC	0.584224	2.7909e-07	2.03676e-06	0.000114485	0.690925	0.0018063	0.00442544	0.00184834	1.18264	0.0077919	0.25117	0.184893
PC 36:2|PC 18:0_18:2	[M+CH3COO]-	Glycerophospholipids	PC	0.863458	0.00025631	0.00082938	0.000125706	0.831769	6.1198e-06	3.44113e-05	6.9601e-06	0.9633	0.25452	0.759134	0.312817
PC 35:5|PC 15:0_20:5	[M+H]+	Glycerophospholipids	PC	0.603957	2.8924e-07	5.0575e-06	0.000161231	0.649176	0.00011653	0.000610395	0.00100929	1.07487	0.16036	0.771733	0.38838
PC 37:1|PC 19:0_18:1	[M+CH3COO]-	Glycerophospholipids	PC	0.811634	4.8293e-08	5.01955e-07	0.000213363	0.812825	1.4279e-06	9.71766e-06	0.00011891	1.00147	0.80617	0.952279	0.952235
PC 39:7	[M+H]+	Glycerophospholipids	PC	0.711156	7.968e-08	2.22238e-06	0.000258405	0.74741	6.2585e-06	6.51222e-05	0.000797059	1.05098	0.23278	0.859489	0.61837
PC 38:5|PC 18:1_20:4	[M+CH3COO]-	Glycerophospholipids	PC	0.812632	5.9596e-05	0.000217462	0.00033473	0.726959	2.317e-09	1.13533e-07	1.00083e-07	0.894574	0.044788	0.445262	0.0314169
PC 42:2	[M+H]+	Glycerophospholipids	PC	0.781757	0.0001221	0.000525235	0.000342082	0.754081	1.8469e-05	0.000148137	9.85098e-05	0.964598	0.49079	0.991601	0.482921
PC 37:2|PC 19:0_18:2	[M+CH3COO]-	Glycerophospholipids	PC	0.837479	3.3427e-06	1.79148e-05	0.000371777	0.826172	4.0735e-06	2.40898e-05	4.35491e-05	0.986499	0.94373	0.989906	0.667757
PC 40:5	[M+H]+	Glycerophospholipids	PC	0.852309	6.3086e-05	0.000294467	0.000397962	0.828113	1.0764e-05	0.000103603	0.000120248	0.971611	0.37912	0.941666	0.680208
PC 34:5|PC 14:0_20:5	[M+CH3COO]-	Glycerophospholipids	PC	0.759451	0.00093032	0.0025528	0.000404067	0.765775	0.00040707	0.00129282	0.00119641	1.00833	0.66458	0.934818	0.784362
PC 37:3|PC 17:0_20:3	[M+CH3COO]-	Glycerophospholipids	PC	0.820848	0.00013134	0.00045969	0.000532206	0.719605	2.4366e-08	5.96967e-07	3.57298e-07	0.876661	0.026451	0.377186	0.0141151
PC 35:3|PC 17:1_18:2	[M+H]+	Glycerophospholipids	PC	0.847033	5.0932e-07	7.126e-06	0.000566351	0.809331	2.6025e-09	3.03358e-07	1.83225e-06	0.955489	0.64195	0.99475	0.280115
PC 42:6|PC 18:0_24:6	[M+H]+	Glycerophospholipids	PC	0.73487	5.2651e-05	0.000253619	0.000687833	0.752679	5.3836e-05	0.000348351	0.00414131	1.02423	0.98659	0.998258	0.827388
PC 44:5	[M+H]+	Glycerophospholipids	PC	0.807949	0.00034995	0.00132089	0.00074959	0.765705	2.1327e-06	3.21996e-05	7.91167e-05	0.947715	0.17771	0.798785	0.332186
PC 34:4|PC 14:0_20:4	[M+CH3COO]-	Glycerophospholipids	PC	0.813564	0.00080484	0.00224439	0.000772678	0.756991	9.6376e-08	1.39548e-06	0.000373072	0.930463	0.031729	0.377186	0.375465
PC 41:7	[M+H]+	Glycerophospholipids	PC	0.62574	1.3048e-06	1.37123e-05	0.00120575	0.728269	0.0077003	0.0169407	0.00851901	1.16385	0.010066	0.430601	0.303733
PC 45:11	[M+CH3COO]-	Glycerophospholipids	PC	0.52945	4.3234e-07	2.9077e-06	0.00249975	0.61136	0.0040879	0.00854969	0.0064855	1.15471	0.008055	0.25117	0.466432
PC 41:6|PC 19:0_22:6	[M+H]+	Glycerophospholipids	PC	0.515878	4.4423e-07	6.57462e-06	0.00252209	0.640453	0.0059904	0.0137837	0.00810253	1.24148	0.020927	0.525415	0.381486
PC 33:1|PC 15:0_18:1	[M+CH3COO]-	Glycerophospholipids	PC	0.832202	2.0773e-05	8.5845e-05	0.00253961	0.855635	0.001032	0.002744	0.00432027	1.02816	0.2319	0.72203	0.575395
PC 35:4|PC 15:0_20:4	[M+CH3COO]-	Glycerophospholipids	PC	0.895797	0.0016867	0.00428547	0.00267218	0.836421	3.7349e-07	3.76786e-06	5.00498e-06	0.933717	0.05245	0.47343	0.0626016
PC 40:3	[M+H]+	Glycerophospholipids	PC	0.716141	3.1063e-07	5.32156e-06	0.00285623	0.702814	2.5112e-06	3.71851e-05	0.000310122	0.98139	0.94908	0.99475	0.871327
PC 38:4|PC 18:0_20:4	[M+CH3COO]-	Glycerophospholipids	PC	0.884429	0.0019051	0.00473514	0.0032601	0.785699	1.0211e-08	3.18398e-07	1.51414e-07	0.888368	0.010464	0.299096	0.00778846
PC 43:10	[M+H]+	Glycerophospholipids	PC	0.483403	9.199e-06	5.95294e-05	0.00332936	0.489714	0.001188	0.00359243	0.00163358	1.01306	0.21299	0.848461	0.958636
PC 34:2|PC 16:0_18:2	[M+CH3COO]-	Glycerophospholipids	PC	0.899411	0.005329	0.0117926	0.00374118	0.884948	0.00123	0.00314843	0.00160863	0.983919	0.55639	0.93154	0.732297
PC 39:3|PC 19:0_20:3	[M+H]+	Glycerophospholipids	PC	0.832025	4.83e-05	0.000238404	0.00437686	0.771514	5.4194e-07	1.30404e-05	0.000152325	0.927273	0.36829	0.941666	0.287891
PC 41:5	[M+H]+	Glycerophospholipids	PC	0.609434	1.6477e-05	9.84884e-05	0.00458686	0.700759	0.015094	0.029056	0.0177661	1.14985	0.054388	0.615864	0.416065
PC 33:3|PC 15:0_18:3	[M+H]+	Glycerophospholipids	PC	0.838485	0.0023685	0.00626716	0.0048878	0.814705	0.00018269	0.000837329	0.00117572	0.97164	0.53701	0.991601	0.697049
PC 36:1|PC 18:0_18:1	[M+CH3COO]-	Glycerophospholipids	PC	0.903956	0.0011171	0.00294743	0.00506409	0.905217	0.00038918	0.00124756	0.0204918	1.0014	0.56848	0.93154	0.936009
PC 35:1|PC 17:0_18:1	[M+CH3COO]-	Glycerophospholipids	PC	0.830953	6.2738e-09	1.13259e-07	0.0075865	0.835917	3.4683e-05	0.000154497	0.000437726	1.00597	0.21487	0.701909	0.96324
PC 38:5|PC 18:0_20:5-2	[M+H]+	Glycerophospholipids	PC	0.815971	0.00090096	0.00304272	0.0102477	0.756597	3.3276e-05	0.000230834	0.000202422	0.927235	0.50357	0.991601	0.295699
PC 33:2|PC 15:0_18:2	[M+H]+	Glycerophospholipids	PC	0.888683	0.0090104	0.0188533	0.0111802	0.844479	0.00026053	0.00110224	0.000281622	0.950259	0.32361	0.936766	0.310814
PC 34:1|PC 16:0_18:1	[M+CH3COO]-	Glycerophospholipids	PC	0.914938	0.019842	0.0380213	0.0114684	0.924593	0.0075924	0.0143878	0.0730305	1.01055	0.58532	0.93154	0.678912
PC 30:0|PC 14:0_16:0	[M+H]+	Glycerophospholipids	PC	0.83342	0.0013589	0.0041195	0.0116334	0.811995	9.1306e-05	0.000509461	0.00833434	0.974293	0.43091	0.953609	0.916581
PC 36:3|PC 16:0_20:3	[M+CH3COO]-	Glycerophospholipids	PC	0.92797	0.012354	0.0252227	0.0142557	0.864371	2.6003e-06	1.65167e-05	3.91728e-05	0.931464	0.015661	0.325145	0.0252751
PC 42:3	[M+H]+	Glycerophospholipids	PC	0.7543	1.7158e-05	0.000101877	0.0150099	0.72591	3.5106e-06	4.50527e-05	0.00152883	0.962363	0.54591	0.993652	0.762891
PC 32:2|PC 14:0_18:2-3	[M+H]+	Glycerophospholipids	PC	0.872169	0.00931	0.0194274	0.0155682	0.787278	2.6458e-05	0.000195891	0.000146504	0.902666	0.065648	0.635029	0.146961
PC 38:1|PC 18:0_20:1	[M+H]+	Glycerophospholipids	PC	0.705769	9.3712e-06	6.01242e-05	0.0169015	0.722302	0.00012114	0.000621852	0.0128531	1.02343	0.40895	0.946189	0.732179
PC 40:8|PC 18:2_22:6	[M+H]+	Glycerophospholipids	PC	0.904259	0.010329	0.0210964	0.0187107	0.875973	0.00039624	0.00154093	0.00141183	0.968719	0.47958	0.991601	0.413358
PC 32:0|PC 16:0_16:0	[M+H]+	Glycerophospholipids	PC	0.934003	0.0020238	0.00570815	0.0201085	0.938583	0.0047099	0.0110906	0.03728	1.0049	0.9366	0.99475	0.752545
PC 43:8	[M+H]+	Glycerophospholipids	PC	0.620565	0.0010892	0.00346564	0.0204311	0.684869	0.10044	0.142955	0.036319	1.10362	0.074611	0.692174	0.750271
PC 35:0	[M+H]+	Glycerophospholipids	PC	0.665674	4.9267e-06	3.7961e-05	0.0226315	0.646655	2.2358e-05	0.000172157	0.0040951	0.971429	0.67437	0.99475	0.880456
PC 42:5|PC 18:0_24:5	[M+H]+	Glycerophospholipids	PC	0.794984	0.00012549	0.000536818	0.0233907	0.789072	0.00069698	0.00238522	0.0140831	0.992563	0.9366	0.99475	0.8051
PC 31:0|PC 15:0_16:0	[M+H]+	Glycerophospholipids	PC	0.875505	0.00052943	0.00187862	0.0469684	0.856191	0.00019332	0.000875626	0.0139729	0.977939	0.758	0.99475	0.826065
PC 28:0|PC 12:0_16:0	[M+H]+	Glycerophospholipids	PC	0.792798	0.00049937	0.00178016	0.0625928	0.77585	4.4384e-05	0.000289624	0.063217	0.978623	0.50357	0.991601	0.956763
PC 30:1|PC 14:0_16:1	[M+H]+	Glycerophospholipids	PC	0.876313	0.0062398	0.0137276	0.0768142	0.856592	0.00042194	0.00160839	0.0884831	0.977495	0.38645	0.941666	0.993842
PC 33:0|PC 16:0_17:0	[M+H]+	Glycerophospholipids	PC	0.796599	0.0001278	0.000540692	0.0865464	0.767635	0.00065025	0.00223523	0.00706284	0.96364	0.6165	0.99475	0.802041
PC O-39:6	[M+H]+	Glycerophospholipids	PC O	0.589131	2.5011e-10	6.41667e-08	1.06491e-07	0.662106	4.3371e-07	1.11319e-05	7.72568e-06	1.12387	0.036658	0.559579	0.194503
PC O-40:7|PC O-18:1_22:6	[M+CH3COO]-	Glycerophospholipids	PC O	0.779784	4.365e-08	4.99065e-07	4.71574e-07	0.827387	1.2537e-05	6.14313e-05	4.52671e-05	1.06105	0.10788	0.582951	0.157563
PC O-39:7|PC O-15:2_24:5	[M+H]+	Glycerophospholipids	PC O	0.621577	2.4628e-09	2.10467e-07	1.05437e-06	0.674109	7.7306e-07	1.70073e-05	1.04331e-05	1.08451	0.040222	0.584357	0.245415
PC O-38:7|PC O-16:1_22:6	[M+CH3COO]-	Glycerophospholipids	PC O	0.778988	4.8293e-08	5.01955e-07	2.18493e-06	0.860421	0.00072775	0.00217059	0.00127961	1.10454	0.0059896	0.25117	0.0220514
PC O-42:7|PC O-20:1_22:6	[M+H]+	Glycerophospholipids	PC O	0.682051	2.5366e-07	4.77024e-06	8.77257e-06	0.759934	0.00034603	0.00139499	0.00085942	1.11419	0.085874	0.711397	0.0644232
PC O-36:6|PC O-16:1_20:5	[M+CH3COO]-	Glycerophospholipids	PC O	0.602252	3.6545e-08	4.53409e-07	1.20006e-05	0.687757	0.00013599	0.000496219	0.00100567	1.14197	0.022874	0.377186	0.234389
PC O-37:4|PC O-17:0_20:4	[M+H]+	Glycerophospholipids	PC O	0.801506	1.1393e-06	1.23634e-05	1.47466e-05	0.782498	3.329e-08	1.83095e-06	1.88171e-06	0.976285	0.76996	0.99475	0.474183
PC O-30:0|PC O-16:0_14:0	[M+H]+	Glycerophospholipids	PC O	0.691765	2.6292e-07	4.82167e-06	2.04898e-05	0.750819	0.00011881	0.000613985	0.000537045	1.08537	0.13648	0.764811	0.163378
PC O-37:5|PC O-17:1_20:4	[M+H]+	Glycerophospholipids	PC O	0.774007	1.0205e-07	2.45438e-06	2.19915e-05	0.777141	3.9753e-07	1.06876e-05	1.98146e-05	1.00405	0.77168	0.99475	0.911225
PC O-31:0	[M+H]+	Glycerophospholipids	PC O	0.674643	3.5675e-06	2.89358e-05	3.47246e-05	0.719834	0.00011767	0.000612202	0.000547595	1.06698	0.37912	0.941666	0.374136
PC O-38:6|PC O-16:0_22:6	[M+H]+	Glycerophospholipids	PC O	0.716279	3.3354e-07	5.47191e-06	6.12379e-05	0.788685	0.0014153	0.00412796	0.00122251	1.10109	0.024678	0.525415	0.108785
PC O-33:0|PC O-16:0_17:0	[M+H]+	Glycerophospholipids	PC O	0.767221	6.9484e-08	2.05827e-06	9.17522e-05	0.762124	2.4042e-07	7.71347e-06	1.08054e-05	0.993357	0.83055	0.99475	0.865343
PC O-34:4|PC O-14:0_20:4	[M+H]+	Glycerophospholipids	PC O	0.593185	1.4601e-06	1.46e-05	9.18658e-05	0.617523	7.8212e-06	7.72093e-05	0.000227974	1.04103	0.38155	0.941666	0.873845
PC O-37:6	[M+H]+	Glycerophospholipids	PC O	0.572942	2.6891e-08	1.015e-06	9.25214e-05	0.579615	4.0273e-06	4.84535e-05	3.05005e-05	1.01165	0.14006	0.768587	0.948257
PC O-36:7	[M+H]+	Glycerophospholipids	PC O	0.47207	4.6385e-07	6.74113e-06	0.000102421	0.565468	0.00049532	0.00184249	0.00214819	1.19785	0.059951	0.635029	0.297147
PC O-36:5|PC O-16:0_20:5	[M+H]+	Glycerophospholipids	PC O	0.571788	4.9526e-08	1.5246e-06	0.000111137	0.641778	0.00038918	0.00152892	0.000997871	1.12241	0.019606	0.525415	0.32379
PC O-37:5|PC O-17:0_20:5	[M+H]+	Glycerophospholipids	PC O	0.591305	1.3804e-06	1.43595e-05	0.000119385	0.553928	1.0337e-06	1.89512e-05	2.28145e-05	0.936789	0.51219	0.991601	0.532322
PC O-35:3|PC O-17:1_18:2	[M+H]+	Glycerophospholipids	PC O	0.747881	1.4277e-06	1.44882e-05	0.000145452	0.753341	1.59e-05	0.000134502	7.11255e-05	1.0073	0.31167	0.919486	0.871556
PC O-40:8|PC O-18:2_22:6	[M+H]+	Glycerophospholipids	PC O	0.807792	1.5823e-05	9.50469e-05	0.000199258	0.881027	0.0028125	0.00736607	0.0186745	1.09066	0.1139	0.752374	0.127665
PC O-35:4|PC O-15:0_20:4	[M+H]+	Glycerophospholipids	PC O	0.585287	7.2128e-07	8.95435e-06	0.000316038	0.590131	6.1198e-06	6.45513e-05	0.000150176	1.00828	0.23059	0.85775	0.973445
PC O-40:2|PC O-22:0_18:2	[M+CH3COO]-	Glycerophospholipids	PC O	0.774362	0.0001661	0.000558552	0.000318834	0.773092	5.7197e-05	0.000233554	0.000516988	0.998359	0.86742	0.972304	0.911685
PC O-32:2	[M+H]+	Glycerophospholipids	PC O	0.857273	0.00077288	0.00265678	0.00065379	0.919333	0.036536	0.0615596	0.0520923	1.07239	0.21737	0.852863	0.138092
PC O-34:2|PC O-16:1_18:1	[M+CH3COO]-	Glycerophospholipids	PC O	0.865793	0.0038037	0.00899772	0.000986909	0.940324	0.1311	0.179869	0.1603	1.08608	0.18428	0.656898	0.0686821
PC O-34:2|PC O-16:0_18:2	[M+H]+	Glycerophospholipids	PC O	0.859008	0.001032	0.00333731	0.00108896	0.856723	0.00050866	0.00186509	0.000479133	0.997339	0.93303	0.99475	0.851343
PC O-35:6|PC O-15:2_20:4	[M+CH3COO]-	Glycerophospholipids	PC O	0.829258	4.2613e-05	0.000162403	0.00130294	0.761198	1.3512e-07	1.85385e-06	2.24719e-06	0.917927	0.39015	0.879421	0.154612
PC O-40:1	[M+H]+	Glycerophospholipids	PC O	0.804731	2.4079e-06	2.26305e-05	0.00137638	0.767109	1.3615e-06	2.1395e-05	5.45918e-06	0.953249	0.94908	0.99475	0.63536
PC O-34:1|PC O-16:0_18:1	[M+H]+	Glycerophospholipids	PC O	0.894882	0.001032	0.00333731	0.00153545	0.870151	5.7776e-05	0.000367665	0.000356751	0.972364	0.33359	0.941666	0.400077
PC O-36:3|PC O-18:1_18:2	[M+CH3COO]-	Glycerophospholipids	PC O	0.860488	0.0062398	0.0135459	0.00155722	0.877975	0.0035413	0.00763941	0.0122519	1.02032	0.71075	0.934818	0.739714
PC O-34:3|PC O-16:1_18:2	[M+CH3COO]-	Glycerophospholipids	PC O	0.869599	0.0033426	0.00796189	0.00164245	0.885612	0.0049966	0.010141	0.00802317	1.01841	0.96693	0.99127	0.73548
PC O-35:5|PC O-15:0_20:5	[M+H]+	Glycerophospholipids	PC O	0.491007	1.5819e-08	8.11067e-07	0.00212699	0.489953	1.8867e-05	0.000149769	0.000463222	0.997852	0.036658	0.559579	0.815495
PC O-34:5|PC O-14:0_20:5	[M+H]+	Glycerophospholipids	PC O	0.530076	1.6047e-07	3.24211e-06	0.00268049	0.581251	1.59e-05	0.000134502	0.00679611	1.09654	0.063701	0.635029	0.815836
PC O-36:4|PC O-16:0_20:4	[M+H]+	Glycerophospholipids	PC O	0.899671	0.00096827	0.00321365	0.00385379	0.849666	1.298e-06	2.10723e-05	9.29616e-06	0.944419	0.10449	0.751774	0.0721591
PC O-33:3|PC O-15:1_18:2	[M+H]+	Glycerophospholipids	PC O	0.652045	0.00046697	0.00170411	0.00464599	0.679625	0.0072252	0.0160329	0.0104714	1.0423	0.33471	0.941666	0.779318
PC O-38:5|PC O-18:1_20:4	[M+CH3COO]-	Glycerophospholipids	PC O	0.883362	0.0046041	0.0105987	0.00522576	0.838296	6.5829e-05	0.000262551	0.000415361	0.948983	0.16305	0.642829	0.147602
PC O-44:7|PC O-22:1_22:6	[M+H]+	Glycerophospholipids	PC O	0.871958	0.0026273	0.00678866	0.00566555	0.936885	0.16274	0.214205	0.146363	1.07446	0.11754	0.752374	0.137828
PC O-33:2|PC O-15:0_18:2	[M+H]+	Glycerophospholipids	PC O	0.558992	5.9944e-07	7.81746e-06	0.00617518	0.619206	0.00061176	0.00216982	0.0172442	1.10772	0.15771	0.768587	0.611673
PC O-44:7|PC O-24:3_20:4	[M+H]+	Glycerophospholipids	PC O	0.843175	0.01696	0.0330613	0.0101935	0.818339	0.0075389	0.0166331	0.00297598	0.970545	0.77682	0.99475	0.659745
PC O-36:2|PC O-18:0_18:2	[M+H]+	Glycerophospholipids	PC O	0.828756	0.00024749	0.000967347	0.012439	0.840562	0.00095656	0.00300633	0.0174318	1.01425	0.91346	0.99475	0.765812
PC O-40:5|PC O-20:1_20:4	[M+CH3COO]-	Glycerophospholipids	PC O	0.906322	0.010066	0.0213126	0.0164185	0.90458	0.0053378	0.010583	0.0133371	0.998078	0.82182	0.95879	0.768814
PC O-36:5|PC O-16:1_20:4	[M+CH3COO]-	Glycerophospholipids	PC O	0.91909	0.018351	0.0355615	0.0174725	0.895182	0.0023127	0.0053963	0.00294714	0.973986	0.42308	0.879421	0.361591
PC O-46:7|PC O-24:1_22:6	[M+H]+	Glycerophospholipids	PC O	0.857603	0.009494	0.0197578	0.0239088	0.936482	0.25638	0.316366	0.357118	1.09198	0.17627	0.798785	0.0706425
PC O-38:4|PC O-18:0_20:4	[M+H]+	Glycerophospholipids	PC O	0.876428	0.0045082	0.0105511	0.0864559	0.824	0.00012836	0.000654551	0.0106243	0.94018	0.14743	0.768587	0.382761
PC O-44:8|PC O-22:2_22:6	[M+H]+	Glycerophospholipids	PC O	0.87217	0.00454	0.0105933	0.0987166	0.887596	0.042676	0.069916	0.102967	1.01769	0.38522	0.941666	0.690716
PE 32:0|PE 16:0_16:0	[M-H]-	Glycerophospholipids	PE	1.96676	3.7013e-08	4.53409e-07	2.11913e-05	2.47044	6.6699e-08	1.09632e-06	4.57382e-05	1.2561	0.90635	0.979858	0.276976
PE 36:4|PE 18:2_18:2	[M+H]+	Glycerophospholipids	PE	1.41804	4.9796e-06	3.79663e-05	2.32409e-05	1.35463	0.0001334	0.000671359	0.000343559	0.955284	0.42178	0.946853	0.455118
PE 34:1|PE 16:0_18:1	[M+H]+	Glycerophospholipids	PE	1.32793	0.0012767	0.00391657	0.000478574	1.4002	0.00015999	0.00075507	0.000841021	1.05442	0.63875	0.99475	0.53796
PE 39:6|PE 17:0_22:6	[M-H]-	Glycerophospholipids	PE	0.745797	2.0361e-05	8.51686e-05	0.0022454	0.735437	9.7795e-05	0.000372708	0.000262879	0.986109	0.4192	0.879421	0.957553
PE 36:5|PE 16:0_20:5	[M-H]-	Glycerophospholipids	PE	0.670639	0.00040111	0.00125073	0.00349755	0.770018	0.0067283	0.0129652	0.081357	1.14819	0.12288	0.585387	0.281122
PE 36:5|PE 18:2_18:3	[M-H]-	Glycerophospholipids	PE	1.49404	0.0067687	0.0146017	0.00375247	1.30204	0.0029235	0.0066408	0.035654	0.871493	0.97765	0.99127	0.262015
PE 40:7|PE 18:1_22:6	[M-H]-	Glycerophospholipids	PE	0.787615	0.0092494	0.0197052	0.00555079	0.768777	0.0017071	0.00421248	0.00215702	0.976082	0.54442	0.929035	0.810678
PE 36:4|PE 16:0_20:4	[M+H]+	Glycerophospholipids	PE	1.15419	0.0023862	0.00629238	0.00579167	1.12218	0.020032	0.0370785	0.0329748	0.972268	0.40515	0.946189	0.616767
PE 34:3	[M+H]+	Glycerophospholipids	PE	1.309	0.0018623	0.00529141	0.00751723	1.30287	0.017299	0.0327278	0.0461801	0.995318	0.39138	0.946189	0.969702
PE 40:6|PE 18:0_22:6	[M-H]-	Glycerophospholipids	PE	0.79596	0.0059082	0.0129905	0.0199772	0.798874	0.019163	0.032701	0.0172577	1.00366	0.5977	0.93154	0.670231
PE 38:5|PE 16:0_22:5	[M-H]-	Glycerophospholipids	PE	0.824965	0.020322	0.0387247	0.03076	0.915845	0.35431	0.430952	0.36274	1.11016	0.10936	0.582951	0.100354
PE 34:2|PE 16:0_18:2	[M-H]-	Glycerophospholipids	PE	1.12783	0.025257	0.0470823	0.0622162	1.18286	0.025068	0.0411403	0.0482334	1.04879	0.96515	0.99127	0.466185
PE O-39:7|PE O-17:1_22:6	[M-H]-	Glycerophospholipids	PE O	0.579626	3.8023e-10	1.63024e-08	1.42095e-06	0.629006	2.3739e-07	2.80775e-06	1.97625e-05	1.08519	0.067307	0.547855	0.394608
PE P-40:6|PE P-18:0_22:6	[M+H]+	Glycerophospholipids	PE O	0.730557	1.227e-07	2.78559e-06	1.84673e-06	0.760758	3.7604e-06	4.59604e-05	2.69204e-05	1.04134	0.37308	0.941666	0.480664
PE P-39:4|PE P-19:0_20:4	[M+H]+	Glycerophospholipids	PE O	0.559398	1.154e-07	2.68333e-06	2.35945e-06	0.697855	4.1317e-05	0.000276644	0.00954164	1.24751	0.22157	0.856634	0.109271
PE O-37:5|PE O-17:1_20:4	[M-H]-	Glycerophospholipids	PE O	0.620816	3.5607e-09	8.25349e-08	2.49384e-06	0.603607	2.798e-09	1.19964e-07	9.7231e-07	0.97228	0.66133	0.934818	0.651128
PE O-40:8|PE O-18:2_22:6	[M-H]-	Glycerophospholipids	PE O	0.722752	2.9416e-08	4.03588e-07	2.69184e-06	0.719793	5.614e-08	1.05467e-06	5.68299e-07	0.995906	0.5884	0.93154	0.875348
PE O-38:8|PE O-16:2_22:6	[M-H]-	Glycerophospholipids	PE O	0.547714	8.5584e-10	2.93553e-08	2.89486e-06	0.597816	1.2674e-06	9.05663e-06	1.10621e-05	1.09147	0.0803	0.547855	0.416744
PE O-37:7|PE O-15:1_22:6	[M-H]-	Glycerophospholipids	PE O	0.539804	1.2853e-09	4.0078e-08	3.20906e-06	0.555541	2.2563e-07	2.76397e-06	3.74272e-06	1.02915	0.074658	0.547855	0.813902
PE O-38:7|PE O-16:1_22:6	[M-H]-	Glycerophospholipids	PE O	0.731787	1.3866e-07	1.25159e-06	4.7409e-06	0.732117	5.5546e-07	4.76307e-06	1.61921e-06	1.00045	0.44814	0.879421	0.968675
PE O-35:3|PE O-17:1_18:2	[M-H]-	Glycerophospholipids	PE O	0.640435	5.0154e-08	5.05965e-07	7.06274e-06	0.650475	5.5546e-07	4.76307e-06	1.28281e-05	1.01568	0.45759	0.879421	0.910069
PE O-40:7|PE O-18:1_22:6	[M-H]-	Glycerophospholipids	PE O	0.727768	2.1968e-07	1.71251e-06	9.30648e-06	0.744528	2.1832e-06	1.4129e-05	2.22963e-05	1.02303	0.60238	0.93154	0.765086
PE O-40:9|PE O-18:3_22:6	[M-H]-	Glycerophospholipids	PE O	0.701688	1.8114e-07	1.51539e-06	9.82772e-06	0.69971	1.1517e-06	8.5064e-06	5.59684e-06	0.99718	0.69082	0.934818	0.918279
PE P-37:4|PE P-17:0_20:4	[M+H]+	Glycerophospholipids	PE O	0.682709	8.3735e-08	2.22238e-06	1.09473e-05	0.691106	4.0252e-07	1.06876e-05	2.32518e-05	1.0123	0.67274	0.99475	0.995521
PE O-39:5|PE O-19:1_20:4	[M-H]-	Glycerophospholipids	PE O	0.523869	7.3951e-08	7.2472e-07	1.25171e-05	0.665222	2.2358e-05	0.000102251	0.0170043	1.26982	0.17131	0.645707	0.178674
PE P-35:2|PE P-17:0_18:2	[M+H]+	Glycerophospholipids	PE O	0.659864	1.017e-06	1.122e-05	1.3912e-05	0.649615	8.6235e-07	1.70259e-05	9.78955e-06	0.984469	0.95443	0.99475	0.77304
PE O-41:7|PE O-19:1_22:6	[M-H]-	Glycerophospholipids	PE O	0.558251	2.7238e-08	3.89276e-07	2.38815e-05	0.692941	6.2613e-05	0.000252662	0.0103691	1.24127	0.045995	0.445262	0.158052
PE O-36:5|PE O-18:3_18:2	[M-H]-	Glycerophospholipids	PE O	0.638421	6.6329e-06	3.20434e-05	3.34501e-05	0.678912	8.439e-05	0.000328929	0.000406675	1.06342	0.30003	0.794362	0.520779
PE P-38:6|PE P-16:0_22:6	[M+H]+	Glycerophospholipids	PE O	0.799125	7.7662e-06	5.2946e-05	4.01064e-05	0.809764	1.1122e-05	0.000104438	5.78972e-05	1.01331	0.52379	0.991601	0.775018
PE O-36:6|PE O-16:1_20:5	[M-H]-	Glycerophospholipids	PE O	0.535267	3.0696e-07	2.10575e-06	4.96889e-05	0.627911	0.0003788	0.00123684	0.00259306	1.17308	0.03469	0.383828	0.280771
PE O-40:7|PE O-20:2_20:5	[M-H]-	Glycerophospholipids	PE O	0.532712	2.3608e-07	1.79945e-06	5.77586e-05	0.611207	1.1122e-05	5.61007e-05	0.00273532	1.14735	0.38522	0.875036	0.259018
PE O-36:7|PE O-14:1_22:6	[M-H]-	Glycerophospholipids	PE O	0.432255	4.247e-09	8.56895e-08	5.79297e-05	0.430005	1.8307e-06	1.20756e-05	2.54617e-05	0.994794	0.050836	0.471263	0.86698
PE O-41:8|PE O-19:2_22:6	[M-H]-	Glycerophospholipids	PE O	0.545667	2.7107e-09	7.15208e-08	6.20555e-05	0.61774	4.9143e-05	0.000210221	0.000515157	1.13208	0.025404	0.377186	0.351492
PE P-40:5|PE P-20:1_20:4-1	[M+H]+	Glycerophospholipids	PE O	0.5639	9.2836e-07	1.07915e-05	6.38155e-05	0.606113	7.565e-06	7.565e-05	0.00108636	1.07486	0.94194	0.99475	0.529084
PE O-38:6|PE O-18:2_20:4	[M-H]-	Glycerophospholipids	PE O	0.749627	1.7463e-06	1.03273e-05	7.14956e-05	0.706996	9.7643e-08	1.39548e-06	1.83628e-06	0.943129	0.59926	0.93154	0.259496
PE O-35:5|PE O-15:1_20:4	[M-H]-	Glycerophospholipids	PE O	0.637538	3.491e-06	1.84217e-05	8.26326e-05	0.596915	7.6371e-07	6.38909e-06	8.69569e-06	0.936281	0.79405	0.952279	0.464706
PE O-42:10	[M+H]+	Glycerophospholipids	PE O	0.797238	7.4754e-05	0.000336819	8.37309e-05	0.881354	0.022012	0.0400691	0.0407954	1.10551	0.11701	0.752374	0.0602576
PE O-42:8|PE O-20:2_22:6	[M-H]-	Glycerophospholipids	PE O	0.438408	3.3856e-08	4.46639e-07	0.00010058	0.556444	0.00017927	0.000627445	0.0050783	1.26924	0.015186	0.325145	0.150059
PE O-39:6|PE O-19:1_20:5	[M-H]-	Glycerophospholipids	PE O	0.428978	1.5614e-08	2.55029e-07	0.000105625	0.567073	1.4277e-05	6.8972e-05	0.0119989	1.32192	0.1525	0.637896	0.200329
PE O-37:6|PE O-17:1_20:5	[M-H]-	Glycerophospholipids	PE O	0.451267	3.9441e-08	4.66492e-07	0.000108925	0.529683	5.7197e-05	0.000233554	0.0020304	1.17377	0.09979	0.581099	0.388463
PE O-42:9|PE O-20:3_22:6	[M-H]-	Glycerophospholipids	PE O	0.779866	2.4859e-05	0.000100313	0.000132285	0.838552	0.0050707	0.0102309	0.00571972	1.07525	0.084654	0.547855	0.146708
PE O-38:5|PE O-18:1_20:4	[M-H]-	Glycerophospholipids	PE O	0.797445	3.4075e-05	0.000132815	0.00015948	0.777725	3.6335e-06	2.22552e-05	9.81032e-05	0.975271	0.5884	0.93154	0.521485
PE O-36:2|PE O-18:1_18:1	[M-H]-	Glycerophospholipids	PE O	0.758043	9.9734e-06	4.56117e-05	0.000163333	0.796357	3.6521e-05	0.000160207	0.0045401	1.05054	0.83755	0.959207	0.556737
PE P-38:4|PE P-18:0_20:4	[M+H]+	Glycerophospholipids	PE O	0.806101	3.8303e-05	0.000199264	0.000177562	0.787456	2.8202e-06	3.96853e-05	0.000132183	0.97687	0.53701	0.991601	0.520668
PE P-42:7|PE P-20:1_22:6	[M+H]+	Glycerophospholipids	PE O	0.429524	1.4627e-08	8.03e-07	0.000178444	0.52544	0.00036207	0.00142971	0.00609345	1.22331	0.016652	0.525415	0.167976
PE O-40:6|PE O-20:2_20:4	[M-H]-	Glycerophospholipids	PE O	0.493559	5.1161e-05	0.000190742	0.000210638	0.581131	0.00077296	0.00220938	0.00488531	1.17743	0.68422	0.934818	0.269286
PE O-42:7|PE O-20:1_22:6	[M-H]-	Glycerophospholipids	PE O	0.776462	3.8067e-06	1.97833e-05	0.000225731	0.833843	0.001973	0.00473244	0.00425443	1.0739	0.090896	0.566861	0.255075
PE O-38:4|PE O-20:2_18:2	[M-H]-	Glycerophospholipids	PE O	0.782162	4.6478e-05	0.000175186	0.000267592	0.769281	1.1492e-05	5.71269e-05	0.000275087	0.983532	0.72919	0.934818	0.667044
PE O-40:10|PE O-18:4_22:6	[M-H]-	Glycerophospholipids	PE O	0.644075	3.9321e-06	1.9834e-05	0.000460579	0.612863	7.3988e-06	3.96529e-05	4.61298e-05	0.951539	0.43617	0.879421	0.54577
PE O-38:8|PE O-18:3_20:5	[M-H]-	Glycerophospholipids	PE O	0.468207	9.7171e-07	6.05994e-06	0.000525308	0.505243	0.00013212	0.000487281	0.00270372	1.0791	0.11187	0.582951	0.666808
PE P-36:5|PE P-16:0_20:5	[M+H]+	Glycerophospholipids	PE O	0.561122	1.1174e-05	7.01138e-05	0.00111183	0.654353	0.0082609	0.0176691	0.0113421	1.16615	0.02999	0.5278	0.312101
PE O-36:3|PE O-18:1_18:2	[M-H]-	Glycerophospholipids	PE O	0.81429	0.0012277	0.00321451	0.00154731	0.810255	0.0011129	0.00287011	0.00165488	0.995045	0.90103	0.979858	0.81817
PE O-38:3|PE O-20:1_18:2	[M-H]-	Glycerophospholipids	PE O	0.796134	0.00058977	0.00174389	0.00167133	0.821326	0.01111	0.0199515	0.00422633	1.03164	0.27862	0.780325	0.7023
PE P-36:1|PE P-18:0_18:1	[M+H]+	Glycerophospholipids	PE O	0.816429	0.00017216	0.000697701	0.00179275	0.836249	0.00052695	0.00191392	0.0115654	1.02428	0.89571	0.99475	0.76912
PE O-36:5|PE O-16:1_20:4	[M-H]-	Glycerophospholipids	PE O	0.843977	0.00036213	0.00113955	0.00184378	0.818555	4.9644e-05	0.000210221	0.000238507	0.969878	0.74949	0.934818	0.440256
PE O-36:4|PE O-18:2_18:2	[M-H]-	Glycerophospholipids	PE O	0.846085	0.0011171	0.00294743	0.00282405	0.807884	7.8746e-05	0.000310458	0.00018652	0.954849	0.44814	0.879421	0.343994
PE P-38:5|PE P-18:1_20:4-1	[M+H]+	Glycerophospholipids	PE O	0.832663	0.00039772	0.00147233	0.00283497	0.809026	0.00011101	0.000589501	0.00106285	0.971613	0.53259	0.991601	0.426392
PE P-40:6|PE P-20:1_20:5	[M+H]+	Glycerophospholipids	PE O	0.659157	0.0057091	0.0128867	0.0034957	0.753106	0.017077	0.0323874	0.0642185	1.14253	0.85685	0.99475	0.387916
PE O-40:5|PE O-20:1_20:4	[M-H]-	Glycerophospholipids	PE O	0.83172	0.00041847	0.00129311	0.00353076	0.831856	0.00087129	0.00237185	0.00296495	1.00016	0.76825	0.941944	0.797646
PE P-40:7|PE P-18:1_22:6	[M+H]+	Glycerophospholipids	PE O	0.77247	2.437e-05	0.000141358	0.00381018	0.769637	0.00058048	0.0020693	0.000984657	0.996333	0.3106	0.919486	0.957435
PE P-36:2|PE P-18:0_18:2	[M+H]+	Glycerophospholipids	PE O	0.83641	0.0010238	0.00333731	0.00386135	0.830413	0.00075327	0.00254394	0.00322995	0.99283	0.99195	0.998617	0.783435
PE O-34:3|PE O-16:1_18:2	[M-H]-	Glycerophospholipids	PE O	0.861342	0.0049374	0.0111416	0.00948176	0.865871	0.0037914	0.00807733	0.0156905	1.00526	0.94908	0.990179	0.949334
PE O-34:2|PE O-16:1_18:1	[M-H]-	Glycerophospholipids	PE O	0.87037	0.0015985	0.00409168	0.0102398	0.870314	0.00074682	0.00220827	0.0161315	0.999936	0.73932	0.934818	0.899694
PE P-36:4|PE P-18:2_18:2	[M+H]+	Glycerophospholipids	PE O	0.657565	0.00014776	0.000615001	0.0108551	0.643284	0.0037628	0.00925673	0.00254782	0.978282	0.15771	0.768587	0.866993
PE P-40:8|PE P-18:2_22:6	[M+H]+	Glycerophospholipids	PE O	0.778388	0.0075869	0.0162727	0.0126037	0.702878	0.00021838	0.000960872	0.000398981	0.902992	0.2688	0.891515	0.197632
PE P-42:6|PE P-20:0_22:6	[M+H]+	Glycerophospholipids	PE O	0.805409	0.00021884	0.000873092	0.0132037	0.875032	0.10145	0.143861	0.10297	1.08644	0.027853	0.525415	0.168694
PE P-36:4|PE P-16:0_20:4	[M+H]+	Glycerophospholipids	PE O	0.883656	0.0034653	0.00847073	0.0195733	0.862137	0.0012097	0.00363855	0.00428874	0.975647	0.66621	0.99475	0.43267
PE O-42:5|PE O-22:1_20:4	[M-H]-	Glycerophospholipids	PE O	0.890151	0.01528	0.0304712	0.0291171	0.854411	0.0011037	0.00286795	0.00243907	0.959849	0.40389	0.879421	0.272779
PE O-42:6|PE O-22:2_20:4	[M-H]-	Glycerophospholipids	PE O	0.893041	0.010396	0.0218762	0.0622966	0.905685	0.040307	0.0637111	0.0873711	1.01416	0.65808	0.934818	0.980848
PE P-36:3|PE P-18:1_18:2-2	[M+H]+	Glycerophospholipids	PE O	0.843629	0.024392	0.0451487	0.0714266	0.853681	0.038493	0.0645743	0.084421	1.01191	0.7906	0.99475	0.950804
PI 39:4	[M-H]-	Glycerophospholipids	PI	0.724579	2.0685e-07	1.64999e-06	8.14676e-06	0.759389	1.948e-05	9.28006e-05	5.34367e-05	1.04804	0.32251	0.813389	0.410863
PI 32:0	[M+NH4]+	Glycerophospholipids	PI	0.66432	6.095e-06	4.38972e-05	4.35334e-05	0.645724	2.6306e-06	3.82182e-05	1.81208e-05	0.972008	0.88685	0.99475	0.718197
PI 38:5	[M-H]-	Glycerophospholipids	PI	0.822753	0.0019935	0.00488407	0.000187807	0.834665	0.00020073	0.000688504	0.00321754	1.01448	0.34606	0.841834	0.746619
PI 37:3	[M+NH4]+	Glycerophospholipids	PI	0.69232	5.2525e-06	3.85e-05	0.000309224	0.765189	0.0034351	0.00870075	0.00334008	1.10525	0.05355	0.615425	0.334003
PI 40:6	[M-H]-	Glycerophospholipids	PI	0.790061	4.1797e-05	0.000161083	0.000442285	0.892627	0.036536	0.0582877	0.0710183	1.12982	0.027536	0.377186	0.0340221
PI 38:4-1	[M+NH4]+	Glycerophospholipids	PI	0.879793	0.00099172	0.00327736	0.00058861	0.848544	1.3093e-05	0.000115881	3.38733e-05	0.964481	0.24987	0.874545	0.389779
PI 36:1	[M-H]-	Glycerophospholipids	PI	0.796067	0.0027865	0.00673077	0.00133614	0.814827	0.0031336	0.007025	0.00707809	1.02357	0.64035	0.934818	0.755056
PI 40:5|PI 18:0_22:5	[M-H]-	Glycerophospholipids	PI	0.813983	0.0047019	0.0107517	0.0024382	0.854049	0.0091071	0.0168851	0.0398587	1.04922	0.68258	0.934818	0.41594
PI 36:2|PI 18:1_18:1	[M-H]-	Glycerophospholipids	PI	0.843219	0.024392	0.0457183	0.00538375	0.829299	0.0049235	0.0100521	0.00562163	0.983492	0.52965	0.922618	0.907149
PI 35:1	[M-H]-	Glycerophospholipids	PI	0.780119	0.00064047	0.00186171	0.00541916	0.795001	0.00029364	0.000997213	0.0119308	1.01908	0.93303	0.987745	0.82481
PI 37:4	[M+NH4]+	Glycerophospholipids	PI	0.845258	0.0041424	0.0098143	0.00550543	0.816723	9.5898e-05	0.000527439	0.00256652	0.966241	0.52818	0.991601	0.520295
PI 33:0	[M-H]-	Glycerophospholipids	PI	0.751157	0.00021884	0.000714877	0.00665428	0.712967	3.6899e-05	0.000160207	0.000515667	0.949158	0.65	0.934818	0.645665
Cer 44:1;O2|Cer 18:1;O2/26:0	[M-H]-	Sphingolipids	Cer	0.748847	5.6588e-06	2.77281e-05	7.89896e-05	0.719296	1.0213e-06	7.78458e-06	5.40451e-06	0.960538	0.96515	0.99127	0.597641
Cer 39:1;O2|Cer 16:1;O2/23:0	[M+CH3COO]-	Sphingolipids	Cer	0.76072	7.1405e-06	3.40165e-05	0.00012005	0.740483	9.1616e-07	7.30797e-06	1.43849e-05	0.973397	0.91701	0.979858	0.696236
Cer 44:1;O2|Cer 20:1;O2/24:0	[M+CH3COO]-	Sphingolipids	Cer	0.738073	1.2642e-05	5.55924e-05	0.000162049	0.706082	1.4449e-06	9.71766e-06	1.20942e-05	0.956655	0.91523	0.979858	0.616958
Cer 43:1;O2|Cer 18:1;O2/25:0-2	[M+CH3COO]-	Sphingolipids	Cer	0.684746	7.9306e-06	3.7263e-05	0.000204567	0.618291	1.4601e-07	1.92621e-06	3.63106e-06	0.902949	0.69413	0.934818	0.240906
Cer 42:1;O3|Cer 18:1;O2/24:0(2OH)	[M-H]-	Sphingolipids	Cer	0.737829	0.00015738	0.000534469	0.00110968	0.630839	7.0318e-08	1.09632e-06	4.55679e-06	0.854994	0.11339	0.582951	0.12834
Cer 40:0;O3|Cer 18:0;O3/22:0	[M+CH3COO]-	Sphingolipids	Cer	0.793234	0.0022147	0.00538753	0.001732	0.791146	0.0031578	0.00703328	0.00162218	0.997368	0.87801	0.977784	0.932159
Cer 42:1;O3|Cer 19:1;O3/23:0	[M+CH3COO]-	Sphingolipids	Cer	0.774259	0.00076663	0.00215536	0.00219661	0.669633	4.5579e-07	4.2253e-06	6.2322e-06	0.864869	0.096153	0.578605	0.0814294
Cer 38:1;O2|Cer 18:1;O2/20:0-2	[M+CH3COO]-	Sphingolipids	Cer	0.840658	0.00070092	0.00200346	0.00304128	0.847131	0.0018356	0.00443388	0.00428674	1.0077	0.66296	0.934818	0.866462
Cer 43:1;O2|Cer 19:1;O2/24:0-2	[M+H]+	Sphingolipids	Cer	0.860278	0.0033186	0.00821647	0.00693286	0.787268	2.2835e-05	0.000172525	1.57669e-05	0.915132	0.22584	0.856634	0.0774207
Cer 42:3;O2|Cer 18:2;O2/24:1	[M+H]+	Sphingolipids	Cer	1.1595	0.0071914	0.0155982	0.00747215	1.16436	0.0011223	0.00342925	0.00308408	1.00419	0.49503	0.991601	0.944729
Cer 43:2;O2|Cer 19:1;O2/24:1	[M+CH3COO]-	Sphingolipids	Cer	0.804296	0.012199	0.0250554	0.0130198	0.716028	0.00035557	0.0011727	0.00012715	0.890255	0.44413	0.879421	0.164984
Cer 40:0;O2|Cer 18:0;O2/22:0	[M+CH3COO]-	Sphingolipids	Cer	0.816528	0.0018765	0.0046981	0.014447	0.791286	0.0026222	0.0059961	0.00363695	0.969086	0.64839	0.934818	0.861699
Cer 40:1;O2|Cer 18:1;O2/22:0-2	[M+CH3COO]-	Sphingolipids	Cer	0.865623	0.010464	0.0218851	0.0150567	0.843241	0.003409	0.00754379	0.00406414	0.974144	0.81486	0.957181	0.582761
Cer 40:2;O2|Cer 18:2;O2/22:0-2	[M+CH3COO]-	Sphingolipids	Cer	0.857872	0.0049719	0.0111462	0.0201639	0.816501	0.00082076	0.00225217	0.00130246	0.951775	0.89393	0.979858	0.386946
Cer 42:2;O2|Cer 18:1;O2/24:1-2	[M+H]+	Sphingolipids	Cer	1.13744	0.00029714	0.00113266	0.0311149	1.13032	0.0020209	0.00561766	0.058996	0.993737	0.58224	0.99475	0.822475
Cer 42:0;O3|Cer 18:0;O3/24:0-2	[M+CH3COO]-	Sphingolipids	Cer	0.826916	0.027222	0.0494029	0.0324914	0.736447	0.0014745	0.00371878	0.000488857	0.890595	0.34263	0.839444	0.106213
Cer 42:1;O2|Cer 18:1;O2/24:0-2	[M+CH3COO]-	Sphingolipids	Cer	0.865264	0.026148	0.0482192	0.0342809	0.828708	0.0043726	0.00903495	0.00520045	0.957751	0.75289	0.935657	0.433317
Cer 42:2;O2|Cer 18:2;O2/24:0-2	[M+CH3COO]-	Sphingolipids	Cer	0.873281	0.017063	0.0336357	0.0584309	0.825695	0.0030858	0.00696335	0.00485356	0.945509	0.67601	0.934818	0.378203
Hex2Cer 32:1;O2|Hex2Cer 16:1;O2/16:0	[M+H]+	Sphingolipids	GSL	1.19268	0.0031545	0.00796382	0.00767859	1.01734	0.6565	0.702953	0.796245	0.852987	0.0041424	0.430601	0.0158138
SM 32:1;O3	[M+H]+	Sphingolipids	SM	0.743692	7.0754e-09	4.956e-07	6.27501e-08	0.767041	3.2137e-07	9.5175e-06	1.58175e-06	1.0314	0.51943	0.991601	0.408731
SM 43:1;O2|SM 19:1;O2/24:0	[M+CH3COO]-	Sphingolipids	SM	0.733711	6.8264e-10	2.60162e-08	9.33242e-08	0.737305	1.8079e-09	1.13533e-07	1.0154e-07	1.0049	0.70741	0.934818	0.826173
SM 39:1;O2	[M+CH3COO]-	Sphingolipids	SM	0.788226	6.0268e-09	1.13259e-07	1.56646e-07	0.795684	8.2571e-10	8.09703e-08	6.44409e-07	1.00946	0.77168	0.941944	0.747879
SM 34:3;O2|SM 18:3;O2/16:0	[M+H]+	Sphingolipids	SM	0.633586	2.1602e-08	9.625e-07	2.83494e-07	0.641776	5.5398e-08	2.66603e-06	1.61457e-06	1.01293	0.92947	0.99475	0.868799
SM 33:1;O2|SM 17:1;O2/16:0-2	[M+H]+	Sphingolipids	SM	0.822092	9.0196e-08	2.31513e-06	5.53317e-07	0.829955	1.2183e-07	4.4671e-06	1.75841e-06	1.00956	0.8393	0.99475	0.709919
SM 32:1;O2|SM 16:1;O2/16:0	[M+H]+	Sphingolipids	SM	0.83387	1.6516e-06	1.62885e-05	2.52312e-06	0.837755	1.138e-06	1.94724e-05	3.72231e-06	1.00466	0.87624	0.99475	0.762386
SM 43:2;O2|SM 27:0;O2/16:2	[M+CH3COO]-	Sphingolipids	SM	0.737916	5.7892e-07	3.67721e-06	1.01825e-05	0.713611	5.7652e-08	1.05467e-06	9.33889e-07	0.967063	0.9366	0.988473	0.727127
SM 38:1;O2	[M+CH3COO]-	Sphingolipids	SM	0.84378	2.3815e-06	1.33911e-05	1.22386e-05	0.857207	2.0325e-05	9.54997e-05	0.000110202	1.01591	0.61177	0.93154	0.58931
SM 33:2;O2|SM 17:2;O2/16:0	[M+H]+	Sphingolipids	SM	0.735577	3.8481e-06	3.05619e-05	1.24679e-05	0.717475	1.0091e-06	1.89512e-05	3.51326e-06	0.975391	0.92235	0.99475	0.785003
SM 42:1;O2|SM 23:1;O2/19:0	[M+CH3COO]-	Sphingolipids	SM	0.865878	9.6678e-06	4.48116e-05	7.14279e-05	0.860803	2.1206e-05	9.82927e-05	5.11291e-05	0.994138	0.88862	0.979858	0.898063
SM 35:1;O2|SM 18:1;O2/17:0	[M+H]+	Sphingolipids	SM	0.858981	2.2058e-05	0.000129901	0.000102775	0.870132	0.00013863	0.00069315	0.000253175	1.01298	0.75119	0.99475	0.639303
SM 35:2;O2|SM 18:2;O2/17:0	[M+H]+	Sphingolipids	SM	0.859029	6.5632e-06	4.67704e-05	0.000104487	0.843656	9.0515e-07	1.74241e-05	5.87213e-06	0.982104	0.72246	0.99475	0.677408
SM 40:1;O2|SM 28:1;O2/12:0	[M+CH3COO]-	Sphingolipids	SM	0.869024	1.7158e-05	7.26567e-05	0.000115478	0.856539	6.4002e-06	3.54076e-05	3.24336e-05	0.985632	0.98838	0.99127	0.684653
SM 37:5;O2|SM 18:2;O2/19:3	[M+H]+	Sphingolipids	SM	0.324714	1.7922e-09	1.75175e-07	0.000119514	0.602072	9.2208e-05	0.000510793	0.0980383	1.85416	0.0254	0.525415	0.0888083
SM 41:1;O2|SM 28:1;O2/13:0	[M+CH3COO]-	Sphingolipids	SM	0.879937	0.00011558	0.0004087	0.000184404	0.84936	3.6427e-07	3.76786e-06	1.10579e-06	0.96525	0.23987	0.734602	0.292406
SM 35:3;O2|SM 19:3;O2/16:0	[M+H]+	Sphingolipids	SM	0.471322	1.8189e-09	1.75175e-07	0.000351427	0.611477	7.4936e-05	0.000443852	0.0131591	1.29736	0.028334	0.525415	0.15946
SM 32:2;O2|SM 16:1;O2/16:1	[M+CH3COO]-	Sphingolipids	SM	0.841079	0.00056116	0.00167372	0.000386924	0.800527	9.13e-06	4.74483e-05	3.91449e-05	0.951786	0.17771	0.648452	0.445495
SM 34:1;O3	[M+H]+	Sphingolipids	SM	0.830322	0.00048698	0.00175222	0.00115989	0.852678	0.0049599	0.0116083	0.00342729	1.02692	0.59926	0.99475	0.663332
SM 42:5;O2|SM 27:2;O2/15:3	[M+H]+	Sphingolipids	SM	1.24626	0.00047488	0.0017248	0.0025811	1.08735	0.54291	0.598055	0.365418	0.87249	0.0052558	0.430601	0.0562507
SM 37:4;O2	[M+H]+	Sphingolipids	SM	0.413535	1.7329e-08	8.32563e-07	0.00371743	0.571277	0.0014153	0.00412796	0.050725	1.38145	0.0076376	0.430601	0.247473
SM 40:2;O2|SM 25:2;O2/15:0	[M+CH3COO]-	Sphingolipids	SM	0.908071	0.0042312	0.0098728	0.00373082	0.873804	0.00011997	0.000452195	6.11414e-05	0.962265	0.31706	0.811579	0.231437
SM 33:2;O3	[M+H]+	Sphingolipids	SM	1.22593	0.002299	0.00616805	0.00631616	0.990026	0.12226	0.169317	0.812886	0.80757	0.00058977	0.227061	0.018722
SM 42:4;O2|SM 26:3;O2/16:1	[M+CH3COO]-	Sphingolipids	SM	1.15068	0.0014238	0.00367191	0.00857251	1.11257	0.022428	0.0373437	0.0680846	0.966884	0.45218	0.879421	0.567607
SM 41:2;O2|SM 18:2;O2/23:0	[M+CH3COO]-	Sphingolipids	SM	0.919836	0.021438	0.0406256	0.00954441	0.8828	0.00035557	0.0011727	9.239e-05	0.959736	0.17061	0.645707	0.243192
SM 36:2;O2|SM 18:2;O2/18:0	[M+H]+	Sphingolipids	SM	1.08866	0.023008	0.0428963	0.0219563	1.04019	0.34575	0.408324	0.342146	0.955476	0.15639	0.768587	0.280548
SM 42:6;O2|SM 27:2;O2/15:4	[M+H]+	Sphingolipids	SM	1.1896	0.0083813	0.0177785	0.0422803	1.14403	0.36677	0.429199	0.202696	0.961689	0.17771	0.798785	0.859398
SM 40:3;O2|SM 27:2;O2/13:1	[M+H]+	Sphingolipids	SM	1.09292	0.025111	0.046368	0.0451146	1.0656	0.1311	0.179302	0.200374	0.975003	0.37549	0.941666	0.57141
ST 27:2;O	[M+H]+	Sphingolipids	ST	0.835539	0.0001278	0.000540692	0.00054381	0.828108	1.4746e-05	0.000127578	0.000589602	0.991106	0.41534	0.946189	0.982333
SE 28:2/20:4	[M+NH4]+	Others	SE	0.507301	9.8819e-07	1.10255e-05	3.54912e-05	0.648804	0.00050193	0.00184922	0.00629723	1.27893	0.1321	0.759469	0.0654169
SE 28:2/18:2	[M+NH4]+	Others	SE	0.719294	0.0015863	0.00467989	0.00446651	0.840581	0.021875	0.0400691	0.179128	1.16862	0.50859	0.991601	0.193937
CE 20:5	[M+NH4]+	Others	CE	0.673601	7.4055e-05	0.000335629	0.000126688	0.782376	0.0049966	0.0116458	0.0162209	1.16148	0.25452	0.883759	0.117639
CE 19:4	[M+NH4]+	Others	CE	0.545807	0.0011899	0.00373969	0.00468139	0.715124	0.26903	0.328891	0.0842012	1.31021	0.0093808	0.430601	0.0996733
CE 22:6	[M+NH4]+	Others	CE	0.888372	0.0065881	0.0143706	0.0154083	0.974398	0.23987	0.297423	0.530642	1.09684	0.11036	0.752374	0.0632303
CE 20:3	[M+NH4]+	Others	CE	1.10059	0.022606	0.0423519	0.0422788	1.02047	0.76052	0.798909	0.843747	0.927201	0.060563	0.635029	0.06909
VAE 25:1	[M+Na]+	Others	VAE	0.703269	0.00015738	0.000644588	0.00017984	0.787384	0.0042439	0.0102119	0.0126182	1.11961	0.40137	0.946189	0.161154
Vitamin E (Alpha-Tocopherol)	[M-H]-	Others	Others	0.782223	2.7238e-08	3.89276e-07	1.24089e-06	0.782922	2.8685e-08	6.5593e-07	1.63497e-06	1.00089	0.84455	0.959207	0.948296
CoQ10	[M+H]+	Others	Others	0.684715	7.7662e-06	5.2946e-05	8.09197e-05	0.683339	4.5579e-07	1.13212e-05	0.000341373	0.997989	0.34377	0.941666	0.990898

## Sheet: Supplementary Table 6
Statistics of differential proteins in non-RBD-PD group compared to Ctrl.
FC: fold change
#:The p values for the comparison between the two groups were calculated using the student's t test.
*: p values were adjusted for multiple comparisons using the Benjamini-Hochberg procedure.
&: A logistic regression model was used to adjust for confounding factors, including hyperglycemia, hyperlipidemia, depression or anxiety status, and the use of anti-Parkinson's disease medication.
Gene name	Uniprot ID	Protein name	Ctrl vs. non-RBD-PD					Ctrl vs. RBD-PD				non-RBD-PD vs. RBD-PD
			FC (non-RBD-PD/Ctrl)	#p value	*q value	VIP	&adjusted p value	FC (RBD-PD/Ctrl)	p value	q value	adjusted p value	FC (RBD-PD/non-RBD-PD)	p value	q value	&adjusted p value
FLT3LG	P49771	Fms-related tyrosine kinase 3 ligand	0.701502	1.58885e-09	5.76753e-07	2.23756	3.34646e-07	0.65364	2.27296e-14	8.25084e-12	1.41174e-10	0.931772	0.199081	0.890417	0.16847
ADGRE2	Q9UHX3	Adhesion G protein-coupled receptor E2	0.793577	2.76124e-08	5.01165e-06	2.01403	2.72109e-06	0.775861	1.80689e-10	2.18634e-08	1.35725e-08	0.977676	0.590277	0.931975	0.448022
MANF	P55145	Mesencephalic astrocyte-derived neurotrophic factor	0.552926	0.000131043	0.0026427	1.98533	0.00033007	0.59671	0.00124318	0.00752123	0.000119524	1.07918	0.627802	0.936744	0.831334
DAPP1	Q9UN19	Dual adapter for phosphotyrosine and 3-phosphotyrosine and 3-phosphoinositide	0.571018	0.00229755	0.0208019	1.76537	0.00336485	0.675054	0.0294848	0.0930696	0.00352847	1.18219	0.382292	0.931975	0.472073
CXCL3	P19876	C-X-C motif chemokine 3	0.609042	0.00142283	0.0147568	1.93628	0.00254737	0.57076	0.000256187	0.00185992	0.000293374	0.937144	0.701561	0.977514	0.52812
CTRC	Q99895	Chymotrypsin-C	0.680632	5.46771e-05	0.00132319	1.38806	0.000293048	0.700237	0.000125087	0.00117846	2.06021e-05	1.02881	0.765152	0.977514	0.805768
MPIG6B	O95866	Megakaryocyte and platelet inhibitory receptor G6b	0.682012	0.00722221	0.0451292	1.62642	0.00596019	0.667381	0.00675165	0.0306356	0.00201617	0.978548	0.883766	0.980134	0.76851
KYNU	Q16719	Kynureninase	0.720312	1.40055e-05	0.000602411	1.87532	5.38568e-05	0.706842	6.55947e-09	4.76218e-07	1.82346e-07	0.9813	0.786284	0.977514	0.83268
PLA2G4A	P47712	Cytosolic phospholipase A2	0.727973	0.00185791	0.0177479	1.89441	0.0032692	0.775565	0.0127945	0.0522309	0.00199999	1.06538	0.548831	0.931975	0.665934
NCK2	O43639	Cytoplasmic protein NCK2	0.740265	0.00459595	0.0347569	1.7492	0.00640067	0.797658	0.0312887	0.0957423	0.00544224	1.07753	0.490192	0.931975	0.625475
CXCL6	P80162	C-X-C motif chemokine 6	0.756111	0.00246414	0.0208019	1.47982	0.00590408	0.799614	0.0212073	0.0738984	0.00531905	1.05753	0.575176	0.931975	0.52057
FXYD5	Q96DB9	FXYD domain-containing ion transport regulator 5	0.759445	0.00157829	0.0154843	1.64001	0.00304576	0.89561	0.186576	0.347318	0.0147583	1.1793	0.0581233	0.725911	0.0808013
IL7	P13232	Interleukin-7	0.768547	0.00614607	0.0416031	1.61583	0.0124748	0.823366	0.0486763	0.132853	0.0141515	1.07133	0.513312	0.931975	0.615942
PAPPA	Q13219	Pappalysin-1	0.793872	0.00678715	0.0447952	1.1743	0.00733263	0.862217	0.0546502	0.140695	0.00652898	1.08609	0.319092	0.931975	0.42499
CLEC4G	Q6UXB4	C-type lectin domain family 4 member G	0.796818	1.84333e-05	0.000669129	1.57392	7.08203e-05	0.786019	9.1619e-08	3.02343e-06	1.29442e-06	0.986448	0.795356	0.977696	0.994027
CLEC4A	Q9UMR7	C-type lectin domain family 4 member A	0.796889	2.04349e-06	0.000148357	1.40682	2.03382e-05	0.806526	5.31931e-07	1.37922e-05	3.14714e-07	1.01209	0.785441	0.977514	0.611613
CDON	Q4KMG0	Cell adhesion molecule-related/down-regulated by oncogenes	0.800806	9.69863e-07	0.000104931	1.7822	1.63551e-05	0.822912	4.65011e-06	8.88416e-05	1.30768e-06	1.0276	0.550864	0.931975	0.592935
CSF3	P09919	Granulocyte colony-stimulating factor	0.804639	0.00244287	0.0208019	1.17366	0.0027464	0.721468	2.23437e-05	0.000302085	0.000104392	0.896635	0.170018	0.890417	0.238978
ITGA11	Q9UKX5	Integrin alpha-11	0.809639	0.000112416	0.00240041	1.17479	0.00058912	0.81072	5.16119e-05	0.000567731	3.6019e-05	1.00133	0.981516	0.996275	0.847211
LRRN1	Q6UXK5	Leucine-rich repeat neuronal protein 1	0.815835	0.000237325	0.00374561	1.27118	0.00038389	0.776802	7.09826e-07	1.71778e-05	5.41153e-06	0.952156	0.369777	0.931975	0.297922
ISM1	B1AKI9	Isthmin-1	0.828465	0.000190702	0.00314658	1.33516	0.000593419	0.818658	3.13256e-05	0.000400371	1.86039e-05	0.988164	0.81551	0.980134	0.923505
TGFA	P01135	Protransforming growth factor alpha	1.23864	3.86685e-06	0.000233944	1.89348	2.78782e-05	1.38637	4.19773e-12	7.61888e-10	1.36555e-08	1.11927	0.0159566	0.709708	0.018886
LY6D	Q14210	Lymphocyte antigen 6D	1.24018	2.07203e-05	0.00068377	1.96365	0.000109232	1.24552	9.12121e-06	0.000157667	3.65816e-06	1.0043	0.924671	0.984327	0.935241
CDSN	Q15517	Corneodesmosin	1.24314	0.000391832	0.00537456	1.65598	0.00111608	1.20946	0.00117552	0.00723245	0.000165636	0.972903	0.59562	0.931975	0.599553
PSMG3	Q9BT73	Proteasome assembly chaperone 3	1.24843	0.00444615	0.0347569	1.41794	0.00295333	1.6037	7.86123e-08	2.85363e-06	7.47682e-06	1.28457	0.00589788	0.69284	0.00850968
SERPINB8	P50452	Serpin B8	1.28507	0.00732247	0.0451292	1.5634	0.0120832	1.66623	1.06133e-05	0.000167506	0.000502802	1.29661	0.0473483	0.725911	0.0508344
PIK3AP1	Q6ZUJ8	Phosphoinositide 3-kinase adapter protein 1	1.29455	0.00246073	0.0208019	1.41889	0.00359555	1.60524	5.78882e-08	2.33482e-06	8.81109e-06	1.23999	0.0208638	0.709708	0.0230281
ITGA6	P23229	Integrin alpha-6	1.31049	1.15626e-06	0.000104931	2.07108	2.03947e-05	1.33933	2.35723e-08	1.14737e-06	8.00322e-08	1.022	0.678846	0.958837	0.767698
IL1RN	P18510	Interleukin-1 receptor antagonist protein	1.33657	0.000886482	0.0103804	1.45078	0.0014533	1.44359	8.76723e-05	0.000884029	9.00422e-05	1.08006	0.412983	0.931975	0.40789
OSM	P13725	Oncostatin-M	1.34065	0.00558599	0.0389945	1.12714	0.00429052	1.5429	4.1828e-05	0.000484585	0.000114033	1.15086	0.181045	0.890417	0.275041
PARP1	P09874	Poly [ADP-ribose] polymerase 1	1.34278	0.000399761	0.00537456	1.62671	0.00100187	1.35909	2.24691e-05	0.000302085	8.20938e-05	1.01214	0.899366	0.980134	0.892021
EGLN1	Q9GZT9	Egl nine homolog 1	1.41055	0.000530995	0.00664659	1.79198	0.0012726	1.80647	1.12183e-08	6.78707e-07	7.68094e-06	1.28068	0.0469869	0.725911	0.051487
IL1B	P01584	Interleukin-1 beta	1.52912	0.000300183	0.00454027	1.60597	0.0013212	1.84053	4.44672e-07	1.24166e-05	6.97552e-06	1.20366	0.12532	0.890417	0.174858
NCF2	P19878	Neutrophil cytosol factor 2	1.72543	0.000190701	0.00314658	1.94969	0.000319156	2.7035	6.47263e-10	5.87391e-08	9.47423e-07	1.56685	0.0107392	0.69284	0.015035

## Sheet: Supplementary Table 7
GO annotations for DEPs of non-RBD-PD.
Category	Term	Genes	Count	List Total	Pop Hits	Pop Total	P-Value	Benjamini	Fold Enrichment	Bonferroni	FDR	Fisher Exact
GOTERM_BP_DIRECT	immune response	0.2353	8	34	537	19478	2.67e-05	0.00995	8.53	0.0099	0.00979	3.06e-06
GOTERM_BP_DIRECT	cell adhesion	0.2059	7	34	559	19478	0.000311	0.0581	7.17	0.11	0.0571	4.23e-05
GOTERM_BP_DIRECT	positive regulation of cell population proliferation	0.1765	6	34	512	19478	0.00159	0.183	6.71	0.447	0.18	0.00023
GOTERM_BP_DIRECT	positive regulation of cell division	0.0882	3	34	49	19478	0.00311	0.183	35.07	0.688	0.18	8.47e-05
GOTERM_BP_DIRECT	positive regulation of transcription by RNA polymerase II	0.2353	8	34	1205	19478	0.00352	0.183	3.8	0.731	0.18	0.000896
GOTERM_BP_DIRECT	cellular response to lipopolysaccharide	0.1176	4	34	192	19478	0.00414	0.183	11.94	0.787	0.18	0.000337
GOTERM_BP_DIRECT	cell-cell adhesion	0.1176	4	34	196	19478	0.00438	0.183	11.69	0.806	0.18	0.000364
GOTERM_BP_DIRECT	neutrophil chemotaxis	0.0882	3	34	59	19478	0.00448	0.183	29.13	0.813	0.18	0.000148
GOTERM_BP_DIRECT	positive regulation of MAPK cascade	0.1176	4	34	204	19478	0.0049	0.183	11.23	0.84	0.18	0.000424
GOTERM_BP_DIRECT	positive regulation of phosphatidylinositol 3-kinase/protein kinase B signal transduction	0.1176	4	34	204	19478	0.0049	0.183	11.23	0.84	0.18	0.000424
GOTERM_BP_DIRECT	inflammatory response	0.1471	5	34	432	19478	0.00587	0.199	6.63	0.889	0.196	0.000858
GOTERM_BP_DIRECT	positive regulation of peptidyl-tyrosine phosphorylation	0.0882	3	34	77	19478	0.00752	0.234	22.32	0.94	0.23	0.000325
GOTERM_BP_DIRECT	integrin-mediated signaling pathway	0.0882	3	34	112	19478	0.0154	0.442	15.35	0.997	0.435	0.000973
GOTERM_BP_DIRECT	skin morphogenesis	0.0588	2	34	12	19478	0.0201	0.461	95.48	0.999	0.454	0.000193
GOTERM_BP_DIRECT	positive regulation of prostaglandin secretion	0.0588	2	34	12	19478	0.0201	0.461	95.48	0.999	0.454	0.000193
GOTERM_BP_DIRECT	cell surface receptor signaling pathway	0.1176	4	34	347	19478	0.0206	0.461	6.6	1	0.454	0.00301
GOTERM_BP_DIRECT	signal transduction	0.2059	7	34	1308	19478	0.021	0.461	3.07	1	0.454	0.00656
GOTERM_BP_DIRECT	cytokine-mediated signaling pathway	0.0882	3	34	142	19478	0.024	0.498	12.1	1	0.49	0.00192
GOTERM_BP_DIRECT	positive regulation of mitotic nuclear division	0.0588	2	34	30	19478	0.0496	0.974	38.19	1	0.959	0.00125
GOTERM_BP_DIRECT	cell-cell signaling	0.0882	3	34	232	19478	0.0586	1	7.41	1	0.987	0.0076
GOTERM_BP_DIRECT	negative regulation of extrinsic apoptotic signaling pathway in absence of ligand	0.0588	2	34	37	19478	0.0609	1	30.97	1	0.987	0.0019
GOTERM_BP_DIRECT	cell adhesion mediated by integrin	0.0588	2	34	39	19478	0.0641	1	29.38	1	0.987	0.0021
GOTERM_BP_DIRECT	positive regulation of actin filament polymerization	0.0588	2	34	50	19478	0.0814	1	22.92	1	0.987	0.00344
GOTERM_CC_DIRECT	extracellular space	0.3824	13	33	1867	20795	1.08e-05	0.000694	4.39	0.000693	0.000672	2.43e-06
GOTERM_CC_DIRECT	extracellular region	0.3824	13	33	2313	20795	9.28e-05	0.00297	3.54	0.00592	0.00288	2.57e-05
GOTERM_CC_DIRECT	plasma membrane	0.4706	16	33	5597	20795	0.0122	0.259	1.8	0.543	0.251	0.00654
GOTERM_CC_DIRECT	membrane	0.4412	15	33	5415	20795	0.0224	0.323	1.75	0.766	0.312	0.0124
GOTERM_CC_DIRECT	external side of plasma membrane	0.1176	4	33	413	20795	0.0252	0.323	6.1	0.805	0.312	0.00398
GOTERM_CC_DIRECT	cytosol	0.4412	15	33	5713	20795	0.035	0.373	1.65	0.898	0.362	0.0203
GOTERM_CC_DIRECT	integrin complex	0.0588	2	33	28	20795	0.0422	0.386	45.01	0.937	0.374	0.0009
GOTERM_CC_DIRECT	cell surface	0.1176	4	33	662	20795	0.0806	0.645	3.81	0.995	0.625	0.02
GOTERM_MF_DIRECT	cytokine activity	0.1765	6	33	194	19253	1.59e-05	0.00193	18.04	0.00193	0.00193	8.55e-07
GOTERM_MF_DIRECT	growth factor activity	0.1471	5	33	164	19253	0.000152	0.00917	17.79	0.0182	0.00917	8.26e-06
GOTERM_MF_DIRECT	interleukin-1 receptor binding	0.0588	2	33	14	19253	0.023	0.7	83.35	0.94	0.7	0.000256
GOTERM_MF_DIRECT	CXCR chemokine receptor binding	0.0588	2	33	17	19253	0.0279	0.7	68.64	0.967	0.7	0.000381
GOTERM_MF_DIRECT	integrin binding	0.0882	3	33	160	19253	0.0289	0.7	10.94	0.971	0.7	0.00256
GOTERM_MF_DIRECT	D-mannose binding	0.0588	2	33	26	19253	0.0424	0.854	44.88	0.995	0.854	0.000902
GOTERM_MF_DIRECT	pattern recognition receptor activity	0.0588	2	33	38	19253	0.0613	1	30.71	1	1	0.00193
GOTERM_MF_DIRECT	chemokine activity	0.0588	2	33	51	19253	0.0814	1	22.88	1	1	0.00345

## Sheet: Supplementary Table 8
KEGG pathway enrichment analysis for DEPs of non-RBD-PD.
Category	Term	Genes	Count	List Total	Pop Hits	Pop Total	P-Value	Benjamini	Fold Enrichment	Bonferroni	FDR	Fisher Exact
KEGG_PATHWAY	PI3K-Akt signaling pathway	0.2353	8	20	362	8534	7.55e-06	0.000808	9.43	0.000808	0.000793	7.81e-07
KEGG_PATHWAY	Cytokine-cytokine receptor interaction	0.2059	7	20	298	8534	3.18e-05	0.0017	10.02	0.0034	0.00167	3.09e-06
KEGG_PATHWAY	Hematopoietic cell lineage	0.1471	5	20	100	8534	6.01e-05	0.00214	21.33	0.00641	0.0021	2.69e-06
KEGG_PATHWAY	IL-17 signaling pathway	0.1176	4	20	95	8534	0.00114	0.0304	17.97	0.115	0.0299	6.09e-05
KEGG_PATHWAY	Rheumatoid arthritis	0.0882	3	20	95	8534	0.0185	0.336	13.47	0.865	0.33	0.00133
KEGG_PATHWAY	NF-kappa B signaling pathway	0.0882	3	20	105	8534	0.0224	0.336	12.19	0.911	0.33	0.00177
KEGG_PATHWAY	MAPK signaling pathway	0.1176	4	20	300	8534	0.0275	0.336	5.69	0.949	0.33	0.00464
KEGG_PATHWAY	Pathways in cancer	0.1471	5	20	533	8534	0.0275	0.336	4	0.95	0.33	0.0066
KEGG_PATHWAY	TNF signaling pathway	0.0882	3	20	119	8534	0.0282	0.336	10.76	0.953	0.33	0.00253
KEGG_PATHWAY	Necroptosis	0.0882	3	20	159	8534	0.0479	0.513	8.05	0.995	0.503	0.00573
KEGG_PATHWAY	JAK-STAT signaling pathway	0.0882	3	20	168	8534	0.0529	0.515	7.62	0.997	0.505	0.00668
KEGG_PATHWAY	Lipid and atherosclerosis	0.0882	3	20	216	8534	0.0823	0.734	5.93	1	0.72	0.0133
KEGG_PATHWAY	Ras signaling pathway	0.0882	3	20	238	8534	0.0971	0.799	5.38	1	0.784	0.0172

## Sheet: Supplementary Table 9
Statistics of differential metabolites in RBD-PD group compared to non-RBD-PD.
FC: fold change
#:The p values for the comparison between the two groups were calculated using the Mann-Whitney U test.
*: P values were adjusted for multiple comparisons using the Benjamini-Hochberg procedure (to control the False Discovery Rate, FDR).
&: A logistic regression model was used to adjust for confounding factors, including hyperglycemia, hyperlipidemia, depression or anxiety status, and the use of anti-Parkinson's disease medication.
metabolite	mode	Class I	Class II	Ctrl vs. non-RBD-PD				Ctrl vs. RBD-PD				RBD-PD vs. non-RBD-PD
				FC (non-RBD-PD/Ctrl)	#p value	*q value	adjusted p value	FC (RBD-PD/Ctrl)	p value	q value	adjusted p value	FC (RBD-PD/non-RBD-PD)	p value	q value	&adjusted p value
phenylacetylglutamine	ESI-	Amino acids and derivatives	Amino acids derivatives	1.40596	0.0029843	0.00955134	0.00341637	1.85663	3.1561e-10	5.25709e-09	9.10975e-08	1.32054	0.00013296	0.00608292	0.0114791
histamine	ESI+	Alkaloids	Amines	1.02569	0.27184	0.340531	0.185645	0.973754	0.074105	0.130807	0.120609	0.949361	0.0045587	0.0779269	0.0061075
2-hydroxyquinoline	ESI+	Alkaloids	Others	1.64324	0.20878	0.281189	0.1587	2.87637	1.0619e-06	6.57179e-06	0.000188122	1.75043	0.00018455	0.03321	0.0361367
Alanine	ESI-	Amino acids and derivatives	Amino acids	0.963654	0.47484	0.549973	0.405734	0.83934	0.00026977	0.000949383	0.000430817	0.870997	0.0025878	0.0494082	0.00806145
Homocysteine	ESI+	Amino acids and derivatives	Amino acids	0.929999	0.11879	0.177065	0.120871	0.847075	0.00016	0.00060129	0.00025027	0.910835	0.03215	0.178356	0.0157505
Homoserine	ESI-	Amino acids and derivatives	Amino acids	1.06058	0.24061	0.332213	0.33297	1.20281	0.0014451	0.00394706	0.00198982	1.13411	0.018723	0.140251	0.0336695
Threonine	ESI-	Amino acids and derivatives	Amino acids	1.05956	0.23537	0.328799	0.346535	1.20057	0.0012	0.00337846	0.00224721	1.13308	0.017363	0.140251	0.0344038
Tyrosine	ESI+	Amino acids and derivatives	Amino acids	1.3131	2.6331e-09	3.4084e-08	1.49013e-07	1.46413	1.0569e-14	6.1745e-13	1.43783e-10	1.11501	0.0072261	0.0886148	0.0374452
Methionine	ESI+	Amino acids and derivatives	Amino acids	1.15603	0.0016239	0.00439964	0.00241573	1.27946	3.7103e-08	2.78848e-07	4.36434e-07	1.10677	0.0049077	0.0779269	0.0450204
Glycine	GC-MS	Amino acids and derivatives	Amino acids	1.00882	0.88566	0.905233	0.764286	0.939267	0.035996	0.064653	0.105794	0.931057	0.028382	0.511432	0.0781491
Glutamine	GC-MS	Amino acids and derivatives	Amino acids	0.930609	0.13064	0.198951	0.231322	0.831511	0.00065368	0.00198247	0.00462129	0.893513	0.017262	0.511432	0.0433417
5-Aminovaleric acid	ESI-	Amino acids and derivatives	Amino acids derivatives	0.970759	0.70816	0.771389	0.662791	1.17293	0.011077	0.0247206	0.0148171	1.20826	0.0025695	0.0494082	0.00195603
5-oxo-L-proline	ESI+	Amino acids and derivatives	Amino acids derivatives	1.33415	0.00079149	0.00236432	0.000949819	1.64908	1.7812e-10	3.24408e-09	1.93813e-08	1.23605	0.00045293	0.03321	0.00893208
1-Aminocyclohexanecarboxylic acid	ESI+	Amino acids and derivatives	Amino acids derivatives	0.424108	2.2328e-08	2.16768e-07	0.000314182	0.705425	0.0014684	0.00415526	0.10963	1.66332	0.02599	0.171053	0.0294714
L-Thyroxine	ESI+	Amino acids and derivatives	Amino acids derivatives	0.96594	0.13289	0.192319	0.177896	0.914758	0.0010615	0.00309162	0.00386554	0.947013	0.038501	0.196039	0.0878859
phenylpropionylglycine	ESI-	Amino acids and derivatives	Amino acids derivatives	0.881741	0.0033675	0.00993956	0.047288	0.80529	1.0013e-06	7.625e-06	0.000849405	0.913296	0.041841	0.196331	0.0879957
N-acetyl-L-glutamic acid	GC-MS	Amino acids and derivatives	Amino acids derivatives	0.855481	0.00013281	0.00066405	0.00108466	0.739167	9.2708e-10	1.90566e-08	6.09281e-08	0.864037	0.0023762	0.219799	0.00347706
N-Acetyl-L-phenylalanine	ESI-	Amino acids and derivatives	Amino acids derivatives	0.890089	0.0051055	0.0135407	0.0593591	0.81795	4.5901e-06	2.89645e-05	0.00162554	0.918954	0.037702	0.192427	0.0909176
myo-inositol	ESI+	Carbohydrates and conjugates	Others	0.555442	5.4843e-08	4.85071e-07	4.49866e-06	0.763209	0.021119	0.0450092	0.0124258	1.37406	0.00067991	0.03321	0.0018758
P-cresyl glucuronide	ESI-	Carbohydrates and conjugates	Others	1.6579	0.0045138	0.0121474	0.0161093	2.53079	6.3771e-11	1.45943e-09	7.44653e-07	1.5265	2.3676e-05	0.00216855	0.00782477
Heptadecanoic acid	GC-MS	Fatty Acyls	Fatty acids	0.980118	0.60667	0.673367	0.687178	0.824273	3.1785e-05	0.000150775	3.36539e-05	0.840993	0.00015145	0.0280183	0.000116
Arachidonic acid	GC-MS	Fatty Acyls	Fatty acids	0.923455	0.030158	0.0606438	0.02264	0.838223	1.4397e-06	1.06538e-05	5.17571e-06	0.907704	0.0064737	0.399211	0.00556027
docosahexaenoic acid	ESI-	Fatty Acyls	Fatty acids	0.570305	7.4065e-10	1.56973e-08	1.1528e-06	0.673755	0.00017075	0.000643637	8.43623e-05	1.18139	0.0019999	0.0494082	0.0308814
Palmitic acid	GC-MS	Fatty Acyls	Fatty acids	0.880935	0.00063263	0.00272178	0.00162019	0.92906	0.1353	0.21034	0.0889292	1.05463	0.047309	0.540364	0.0611325
Propanoic acid	GC-MS	Fatty Acyls	Fatty acids	0.891431	0.00086348	0.00350016	0.000573304	0.847517	7.7149e-07	6.48753e-06	5.229e-06	0.950738	0.038703	0.511432	0.097959
FFA 14:0	ESI-	Fatty Acyls	Fatty acids	0.944863	0.11319	0.188307	0.477362	1.05074	0.43891	0.531924	0.312975	1.11205	0.018941	0.140251	0.0588357
FFA 18:1	ESI-	Fatty Acyls	Fatty acids	0.901254	0.063417	0.118422	0.261246	1.06089	0.44997	0.534705	0.27647	1.17713	0.010039	0.114821	0.0380853
FFA 18:2	ESI-	Fatty Acyls	Fatty acids	0.91388	0.072339	0.13238	0.276808	1.041	0.48553	0.565936	0.3294	1.13909	0.014724	0.134725	0.0437422
FFA 20:1	ESI-	Fatty Acyls	Fatty acids	0.847163	0.0030272	0.00955134	0.0515209	0.991769	0.40016	0.491472	0.831214	1.1707	0.020998	0.14232	0.0711812
FFA 20:5	ESI-	Fatty Acyls	Fatty acids	0.518243	3.2283e-11	1.18218e-09	2.01895e-06	0.595686	2.0129e-06	1.41473e-05	5.16038e-05	1.14943	0.016962	0.140251	0.0915763
FFA 22:6	ESI-	Fatty Acyls	Fatty acids	0.570334	7.7207e-10	1.56973e-08	1.12299e-06	0.673198	0.00015271	0.000613209	8.07119e-05	1.18036	0.0021036	0.0494082	0.031522
FFA 24:5	ESI-	Fatty Acyls	Fatty acids	0.731831	0.00036176	0.00143918	0.00491331	0.858402	0.24444	0.324149	0.184145	1.17295	0.0084755	0.103401	0.0328162
FFA 9:0	ESI-	Fatty Acyls	Fatty acids	1.09384	0.26332	0.349185	0.165093	0.94909	0.1001	0.153935	0.28777	0.867671	0.011999	0.1281	0.0295581
FFAD C22:2	ESI+	Fatty Acyls	Fatty amides	1.04212	0.6806	0.73758	0.529886	1.17259	0.012637	0.0297416	0.0221926	1.12519	0.038703	0.196039	0.0941855
1-Hexadecanol	ESI+	Fatty Acyls	Others	0.899965	0.014767	0.0299192	0.0382855	1.00955	0.85725	0.883655	0.820715	1.12177	0.026571	0.171053	0.0208079
LPC 22:4	ESI+	Glycerophospholipids	Lysophosphatidylcholine	1.40865	8.6445e-09	9.32328e-08	4.64198e-07	1.18049	0.0014802	0.00415526	0.00291542	0.838027	0.0028562	0.0665495	0.00276348
LPC 18:3	ESI+	Glycerophospholipids	Lysophosphatidylcholine	1.32183	0.00033544	0.00108552	0.000546758	1.11178	0.22614	0.313635	0.19791	0.841091	0.018723	0.140724	0.0230723
LPC 20:0 sn-1	ESI+	Glycerophospholipids	Lysophosphatidylcholine	0.90157	0.03999	0.0700577	0.0206167	0.813983	1.2516e-06	7.28125e-06	1.86482e-05	0.90285	0.0071337	0.0886148	0.0190828
LPC 20:3	ESI+	Glycerophospholipids	Lysophosphatidylcholine	1.28597	9.647e-06	4.01384e-05	2.75462e-05	1.14587	0.085255	0.146062	0.0257178	0.891056	0.020642	0.145745	0.0337528
LPC 20:4 sn-1	ESI+	Glycerophospholipids	Lysophosphatidylcholine	1.26538	3.751e-06	1.8208e-05	4.21566e-05	1.12147	0.092662	0.155326	0.0671856	0.886276	0.0052458	0.0779269	0.0285207
LPC 20:4 sn-2	ESI+	Glycerophospholipids	Lysophosphatidylcholine	1.24062	3.9547e-06	1.8805e-05	5.61181e-05	1.12893	0.023856	0.0491898	0.0204531	0.909971	0.020642	0.145745	0.0298505
LPE 18:0 sn-1	ESI+	Glycerophospholipids	Lysophosphatidylethanolamine	1.1261	0.0013336	0.00378938	0.0016129	1.05019	0.34249	0.436067	0.180604	0.932592	0.029008	0.172694	0.0574366
LPE 18:0 sn-2	ESI+	Glycerophospholipids	Lysophosphatidylethanolamine	1.13516	0.00018729	0.000651322	0.000519395	1.0662	0.087812	0.148262	0.0773001	0.93925	0.040984	0.198943	0.0826927
LPE 22:6 sn-2	ESI+	Glycerophospholipids	Lysophosphatidylethanolamine	0.903526	0.019897	0.0396239	0.0196128	1.00386	0.87003	0.88911	0.942385	1.11104	0.027163	0.171053	0.0157592
PC 34:2	ESI+	Glycerophospholipids	Phosphatidylcholine	0.981768	0.29348	0.358015	0.566606	1.05066	0.050537	0.0957327	0.0335274	1.07017	0.0072261	0.0886148	0.00593567
PC 34:3	ESI+	Glycerophospholipids	Phosphatidylcholine	0.958002	0.21767	0.284928	0.192092	0.874302	0.00021301	0.000763559	0.000544483	0.912631	0.0077539	0.0903329	0.0317676
PC 34:4	ESI+	Glycerophospholipids	Phosphatidylcholine	0.832934	0.0028384	0.00696155	0.00161784	0.705402	7.7714e-09	7.54338e-08	6.07288e-07	0.846889	0.0053512	0.0779269	0.00866094
PC O-34:1	ESI+	Glycerophospholipids	Phosphatidylcholine	0.889203	0.00027608	0.00093227	0.00967315	0.960276	0.64834	0.719349	0.318369	1.07993	0.0022928	0.059358	0.0492123
PE O-38:7	ESI+	Glycerophospholipids	Phosphatidylethanolamine	0.837107	0.00031889	0.0010465	0.000991818	0.925815	0.22348	0.311801	0.139006	1.10597	0.0043485	0.0779269	0.0222927
PI 40:6	ESI-	Glycerophospholipids	Phosphatidylinositol	0.826805	2.9844e-05	0.000154533	0.000138292	0.912842	0.036617	0.0670091	0.0581267	1.10406	0.032847	0.183128	0.0273514
Guanine	GC-MS	Nucleotides and derivatives	Purines and derivatives	0.876301	7.7205e-05	0.000396748	9.37101e-05	0.821213	1.5378e-08	2.03209e-07	2.0067e-07	0.937136	0.023775	0.511432	0.0338016
3,5-Dihydroxybenzoic acid	ESI-	Organic acids	Benzene and substituted derivatives	0.705043	0.0053902	0.0140915	0.0202242	0.525188	1.5436e-06	1.12728e-05	0.000196774	0.744903	0.044962	0.205701	0.0214222
Hippuric acid	ESI-	Organic acids	Benzene and substituted derivatives	0.567965	0.016961	0.0360914	0.00400133	0.770422	0.7426	0.813747	0.160885	1.35646	0.0133	0.1281	0.0365914
Indolelactic acid	ESI-	Organic acids	Indoles and derivatives	0.858817	0.0002171	0.000945936	0.00645105	0.774159	8.7503e-08	7.27841e-07	1.51176e-05	0.901425	0.024178	0.153354	0.0665844
P-cresol sulfate	ESI-	Organic acids	Others	1.20312	0.18229	0.271212	0.107603	1.78367	8.7957e-09	9.47294e-08	1.99918e-07	1.48253	6.0789e-06	0.00111264	0.000127
CMPF	ESI-	Organic acids	Others	0.558256	1.2293e-06	1.12545e-05	2.67076e-05	0.727469	0.018893	0.0399887	0.00807133	1.30311	0.0058691	0.0767175	0.011632
Edetic acid	GC-MS	Organic acids	Others	0.87801	0.030493	0.0606581	0.0365266	0.758507	2.13e-05	0.000109458	3.52992e-05	0.863893	0.032671	0.511432	0.0167335
3-Hydroxycinnamic acid	ESI+	Organic acids	Others	1.30086	1.274e-08	1.29062e-07	4.73239e-07	1.44399	3.2994e-14	1.5378e-12	3.74127e-10	1.11003	0.0085293	0.0946346	0.0534235
Phenyl sulfate	ESI-	Organic acids	Others	0.841953	0.75106	0.799093	0.17692	0.670731	2.6722e-05	0.000132057	0.00410377	0.796637	0.00087225	0.0319243	0.0541695
Lauryl sulfate	ESI-	Organic acids	Others	0.938317	3.0424e-05	0.000154533	0.568722	0.72895	4.3153e-10	6.588e-09	3.12408e-07	0.77687	0.01916	0.140251	0.0575343
Glycerol 1-phosphate	GC-MS	Organic acids	Others	1.34351	1.5841e-08	2.66417e-07	2.56027e-07	1.22632	0.00043582	0.0014145	0.000355891	0.912772	0.036531	0.511432	0.0993229
p-cresol	ESI-	Others	Others	1.18852	0.25133	0.340692	0.150477	1.69737	1.4193e-07	1.12983e-06	2.43984e-06	1.42814	3.9391e-05	0.0024034	0.000717
Propylparaben	ESI+	Others	Others	0.57489	9.5179e-07	5.40895e-06	1.69118e-05	0.780793	0.053624	0.0999551	0.0219554	1.35816	0.0012475	0.0415239	0.00303295
thiamine	ESI+	Others	Others	1.37865	0.0016118	0.00439964	0.000997443	1.73402	3.5565e-10	5.52987e-09	2.631e-08	1.25777	0.00071266	0.03321	0.0101956
Biliverdin	ESI-	Others	Others	0.567622	1.5914e-07	1.9398e-06	0.0034849	0.322571	1.8551e-14	1.2627e-12	1.69518e-07	0.568285	0.012748	0.1281	0.0116601
prangolarine	ESI+	Others	Others	1.38324	0.0021539	0.00545499	0.00111561	1.72049	2.2647e-09	2.6329e-08	6.46459e-08	1.24381	0.001131	0.0415239	0.0129092
Cholesterol	GC-MS	Others	Others	0.908848	0.042836	0.078462	0.0229333	0.827919	3.6626e-05	0.000165264	2.11796e-05	0.910954	0.016473	0.511432	0.0290597
2-Phenylacetamide	ESI+	Others	Others	1.27103	1.5665e-06	8.48824e-06	6.63196e-06	1.42906	8.9527e-12	2.31706e-10	4.8706e-09	1.12434	0.01068	0.0995376	0.0380803
Acetanilide	ESI-	Others	Others	0.558996	0.011614	0.025919	0.00254409	0.738363	0.5439	0.614406	0.0981117	1.32087	0.024449	0.153354	0.0495647
SM 34:1	ESI+	Sphingolipids	Sphingomyelin	0.921808	0.0098584	0.0212686	0.00280024	0.874576	3.209e-06	1.59134e-05	3.24154e-05	0.948761	0.009792	0.0968562	0.0739657
LCA	ESI-	Steroids and steroid derivatives	Bile acids	0.777228	0.12194	0.199241	0.138864	1.16115	0.15081	0.222566	0.30662	1.49396	0.0026999	0.0494082	0.00852275
TLCAS	ESI-	Steroids and steroid derivatives	Bile acids	1.09868	0.78367	0.824205	0.620616	1.5703	0.0021238	0.00555222	0.00239886	1.42926	0.0058574	0.0767175	0.00994432
TLCA	ESI-	Steroids and steroid derivatives	Bile acids	1.18638	0.40043	0.482097	0.397373	1.81561	0.0042888	0.0104647	0.00547468	1.53038	0.020304	0.14232	0.0331949
GLCAS	ESI-	Steroids and steroid derivatives	Bile acids	1.13843	0.86662	0.876196	0.334266	1.48944	0.014295	0.0311427	0.00263202	1.30832	0.02885	0.170308	0.0438703

## Sheet: Supplementary Table 10
Statistics of differential proteins in RBD-PD group compared to non-RBD-PD.
FC: fold change
#:The p values for the comparison between the two groups were calculated using the student's t test.
*: p values were adjusted for multiple comparisons using the Benjamini-Hochberg procedure.
&: A logistic regression model was used to adjust for confounding factors, including hyperglycemia, hyperlipidemia, depression or anxiety status, and the use of anti-Parkinson's disease medication.
Gene name	Uniprot ID	Protein name	Ctrl vs. non-RBD-PD				Ctrl vs. RBD-PD				RBD-PD vs. non-RBD-PD
			FC (non-RBD-PD/Ctrl)	#p value	*q value	&adjusted p value	FC (RBD-PD/Ctrl)	p value	q value	adjusted p value	FC (RBD-PD/non-RBD-PD)	p value	q value	adjusted p value
TGFA	P01135	Protransforming growth factor alpha	1.23864	3.86685e-06	0.000233944	2.78782e-05	1.38637	4.19773e-12	7.61888e-10	1.36555e-08	1.11927	0.0159566	0.709708	0.018886
NCF2	P19878	Neutrophil cytosol factor 2	1.72543	0.000190701	0.00314658	0.000319156	2.7035	6.47263e-10	5.87391e-08	9.47423e-07	1.56685	0.0107392	0.69284	0.015035
EGLN1	Q9GZT9	Egl nine homolog 1	1.41055	0.000530995	0.00664659	0.0012726	1.80647	1.12183e-08	6.78707e-07	7.68094e-06	1.28068	0.0469869	0.725911	0.051487
PIK3AP1	Q6ZUJ8	Phosphoinositide 3-kinase adapter protein 1	1.29455	0.00246073	0.0208019	0.00359555	1.60524	5.78882e-08	2.33482e-06	8.81109e-06	1.23999	0.0208638	0.709708	0.0230281
PSMG3	Q9BT73	Proteasome assembly chaperone 3	1.24843	0.00444615	0.0347569	0.00295333	1.6037	7.86123e-08	2.85363e-06	7.47682e-06	1.28457	0.00589788	0.69284	0.00850968
DNPH1	O43598	2'-deoxynucleoside 5'-phosphate N-hydrolase 1	1.20087	0.0142699	0.0739998	0.00850608	1.50081	1.34627e-06	3.05435e-05	5.52716e-05	1.24977	0.0107224	0.69284	0.0135082
SIT1	Q9Y3P8	Signaling threshold-regulating transmembrane adapter 1	1.29354	0.01647	0.0842059	0.017334	1.69129	1.01298e-05	0.000167142	0.000388651	1.30749	0.0469282	0.725911	0.0486176
SERPINB8	P50452	Serpin B8	1.28507	0.00732247	0.0451292	0.0120832	1.66623	1.06133e-05	0.000167506	0.000502802	1.29661	0.0473483	0.725911	0.0508344
PKLR	P30613	Pyruvate kinase PKLR	1.19523	0.0319594	0.130634	0.0153759	1.47592	4.27182e-05	0.000484585	0.000306232	1.23484	0.0339738	0.725911	0.0382447
JUN	P05412	Transcription factor AP-1	1.21121	0.0117975	0.0639177	0.0157905	1.40161	5.35399e-05	0.000571617	0.000327716	1.1572	0.0496393	0.725911	0.0457685
WNT9A	O14904	Protein Wnt-9a	1.09456	0.0535228	0.175034	0.0683329	1.19938	0.000145522	0.0012884	0.00140114	1.09576	0.0428316	0.725911	0.0662408
RABGAP1L	Q5R372	Rab GTPase-activating protein 1-like	1.10491	0.235986	0.449753	0.122124	1.3611	0.000493431	0.00336313	0.00347338	1.23186	0.0182219	0.709708	0.0270497
GLOD4	Q9HC38	Glyoxalase domain-containing protein 4	1.06382	0.26487	0.480739	0.202711	1.21043	0.00138301	0.00809728	0.0123407	1.13781	0.0410983	0.725911	0.0479204
CD6	P30203	T-cell differentiation antigen CD6	0.970955	0.641113	0.797937	0.741462	1.1728	0.0138739	0.0531275	0.260963	1.20789	0.0114519	0.69284	0.0127854
ANGPTL2	Q9UKU9	Angiopoietin-related protein 2	0.88791	0.0289127	0.120636	0.0339941	0.799959	0.000126611	0.00117846	0.000774294	0.900946	0.0484431	0.725911	0.0578152
CXCL17	Q6UXB2	C-X-C motif chemokine 17	0.929562	0.141085	0.334731	0.132087	0.822784	0.000177239	0.00149623	0.00581815	0.885131	0.0299386	0.725911	0.0433354
TLR3	O15455	Toll-like receptor 3	0.905678	0.167115	0.376787	0.284102	0.721986	0.000187937	0.00155048	0.00743827	0.797178	0.00647667	0.69284	0.00569497
ENPP7	Q6UWV6	Ectonucleotide pyrophosphatase/phosphodiesterase family member 7	0.918305	0.426763	0.66275	0.468693	0.725673	0.00382551	0.0192869	0.0388728	0.79023	0.0259951	0.725911	0.0335966
IL12B	P29460	Interleukin-12 subunit beta	0.985893	0.83918	0.920309	0.850752	0.849112	0.0191595	0.0688604	0.155472	0.861261	0.039729	0.725911	0.0494044
TRIM21	P19474	E3 ubiquitin-protein ligase TRIM21	0.958788	0.652674	0.797937	0.763547	1.19347	0.0522434	0.140695	0.347702	1.24477	0.0392464	0.725911	0.0586153
SPINK4	O60575	Serine protease inhibitor Kazal-type 4	0.906733	0.282251	0.504715	0.448514	1.15965	0.110503	0.233212	0.531739	1.27893	0.00856032	0.69284	0.0162494
CCL11	P51671	Eotaxin	0.931997	0.0777614	0.225819	0.170572	1.02499	0.541873	0.685365	0.859468	1.09978	0.0188975	0.709708	0.0337756
TPSAB1	Q15661	Tryptase alpha/beta-1	1.02337	0.751993	0.858977	0.6258	0.853589	0.0832581	0.188892	0.488465	0.834093	0.0215063	0.709708	0.0213571
SCG3	Q8WXD2	Secretogranin-3	1.04827	0.25895	0.478648	0.345726	0.958334	0.289839	0.469695	0.877187	0.914205	0.0268674	0.725911	0.0222325

[truncated: 11 more sheets: Supplementary Table 11, Supplementary Table 12, Supplementary Table 13, Supplementary Table 14, Supplementary Table 15, Supplementary Table 16, Supplementary Table 17, Supplementary Table 18, Supplementary Table 19, Supplementary Table 20, Supplementary Table 21]
