# Supplementary material for: Distinct metabolomic and proteomic signatures in Parkinson’s disease patients with REM sleep behavior disorder
Source: Signal Transduct Target Ther. 2026 Mar 30;11:115. doi: 10.1038/s41392-026-02613-8 (PMC13035852; doi:10.1038/s41392-026-02613-8)
Supplement: Supplementary file 3 — Dataset 1 [file 41392_2026_2613_MOESM3_ESM.xlsx]

## Sheet: Raw data of LC-MS ESI+
sample	C1	C2	C3	C4	C5	C6	C7	C8	C9	C10	C11	C12	C13	C14	C15	C16	C17	C18	C19	C20	C21	C22	C23	C24	C25	C26	C27	C28	C29	C30	C31	C32	C33	C34	C35	C36	C37	C38	C39	C40	C41	C42	C43	C44	C45	C46	C47	C48	C49
type	Ctrl	Ctrl	Ctrl	Ctrl	Ctrl	Ctrl	Ctrl	Ctrl	Ctrl	Ctrl	Ctrl	Ctrl	Ctrl	Ctrl	Ctrl	Ctrl	Ctrl	Ctrl	Ctrl	Ctrl	Ctrl	Ctrl	Ctrl	Ctrl	Ctrl	Ctrl	Ctrl	Ctrl	Ctrl	Ctrl	Ctrl	Ctrl	Ctrl	Ctrl	Ctrl	Ctrl	Ctrl	Ctrl	Ctrl	Ctrl	Ctrl	Ctrl	Ctrl	Ctrl	Ctrl	Ctrl	Ctrl	Ctrl	Ctrl
CA-d4	682700	668800	673800	709700	491300	800000	717400	666700	733700	754600	778800	741600	598100	695400	848600	636100	728200	735800	791200	729800	715200	541400	642200	698600	678200	749000	698700	760100	865900	697700	702100	839700	642100	777700	793100	778700	693600	824200	824800	826500	816900	783000	809500	726900	739000	779600	605900	826100	802600
CDCA-d4	1203000	1313000	1170000	1315000	962800	1351000	1313000	1153000	1406000	1353000	1293000	1426000	1071000	1250000	1511000	1100000	1395000	1284000	1366000	1241000	1298000	862100	1254000	1288000	1319000	1301000	1433000	1416000	1376000	1317000	1310000	1427000	1282000	1335000	1469000	1525000	1196000	1571000	1481000	1460000	1521000	1448000	1489000	1382000	1347000	1415000	1133000	1371000	1393000
Carnitine C16:0-d3	267900	343100	220000	239800	177000	379200	354200	335800	201700	254800	191000	237200	185600	283400	348600	201200	250100	173000	196800	166000	282100	180500	252000	156300	259800	279300	171600	202900	239900	257900	274700	190400	174100	147100	281200	186000	213800	194800	173600	317600	217300	229900	163000	168800	245100	245200	169200	149700	154100
Carnitine C2:0-d3	87600	80280	90430	95430	82260	94910	81380	101500	85360	91930	96420	87120	88760	86710	84370	95090	83590	86480	98440	76860	87130	93850	94550	82900	77290	83650	105200	105200	107900	80510	101300	90660	90760	91460	95470	93600	93020	88270	92100	88500	95150	91220	92630	100300	81720	94620	83240	91300	88960
LPC 19:0 sn-1	72250	93210	51650	56070	40490	100100	116400	96250	48770	59270	51480	71370	45810	74830	110000	57780	75280	47560	55610	36340	87960	57310	81300	41370	83770	91020	48500	55340	75210	104100	84050	51620	43270	51700	84910	49280	69550	48940	49710	100900	86310	60360	40990	48250	64740	90080	54120	62260	44090
LPC 19:0 sn-2	1083000	1372000	826700	804200	609800	1552000	1801000	1628000	830300	927500	820000	1135000	734300	1174000	1974000	830500	1199000	711700	924500	569700	1420000	955000	1112000	651800	1323000	1377000	750100	811000	1161000	1606000	1247000	812100	699300	797400	1464000	806500	1113000	862100	765400	1874000	1349000	1009000	676900	765900	1064000	1307000	705900	681200	643700
Phe-d5	485300	543700	546500	558400	398300	593300	595400	506400	563300	603600	593900	593700	471800	516900	610000	508900	572800	553000	599200	542000	517800	535400	524900	573700	525800	585900	574700	612100	609400	583100	612700	645700	617600	612300	624900	594000	558500	626300	639800	656600	646100	648400	648100	640900	623400	625200	529900	617100	637500
Trp-d5	533900	602700	613600	611400	432000	645600	633900	533700	634400	632700	580900	633800	516700	554800	656300	535900	604100	621000	662000	567500	549200	606000	547600	581200	549300	623900	630100	633900	655400	629700	625900	691700	641900	679500	673600	646800	579300	666900	681000	690200	685800	663900	707400	690000	649300	679200	525600	626900	660900
p-xylene	39190	43750	45790	45160	31850	44910	47260	40440	46450	50140	49380	48140	38240	43690	51290	37490	44940	44910	49400	44900	44910	45130	43570	46490	44720	47480	47010	55440	50360	46920	47390	54850	47470	53760	49430	49480	48690	52480	53450	51750	54040	52250	52640	57540	50910	54640	49390	51160	53630
(-)-anabasine	16590	19770	15480	13900	16940	12790	20580	14230	18050	16140	15370	14130	9575	17670	13410	12200	16360	19490	14090	22860	13710	16650	21850	13810	15220	15200	24350	11400	18640	13780	11460	19420	22860	20450	8605	13380	17980	13190	15340	17080	15520	20710	17180	19140	24320	17910	17480	19720	12290
(+/-)-epinephrine	18160	20030	14640	17470	15850	18290	23400	13920	26190	13850	14390	15430	12080	14450	25720	10910	17060	18530	20090	18700	17460	14750	17230	14210	14020	17990	26600	11460	18770	13480	21090	23010	21910	16380	8815	16650	19250	16990	11320	19840	17210	20410	18600	19320	22860	20700	17300	22080	9734
(S)Cotinine N-oxide	585400	644900	655800	676600	465800	712000	693400	583300	704400	694800	634700	677500	552000	609400	716300	585900	663300	668300	724400	623000	607900	651800	610800	627800	611500	688200	698000	701900	733000	687500	693600	762100	711800	758100	752700	738700	644900	734300	769300	753000	801300	734300	804200	782700	737900	752200	594300	694300	730400
1,7-Dimethylxanthine	107.1	84810	37040	49360	1728	2803	4329	211.3	187	183.4	30.36	182.4	109000	122800	35490	2159	21070	155800	73310	4577	206.2	22180	957	136.5	150400	22590	3519	4649	23430	217.2	52750	646.2	5605	133900	109600	157.3	12850	71590	196.6	41380	4393	10450	65.83	43.44	181100	2168	24050	61880	0
1-Amlnocydohexanecarboxylic acid	51240	13720	128100	118100	17770	146200	13540	8630	1147	12220	107700	5806	7406	16920	9856	15170	26170	12400	13790	170500	33860	213000	28170	138500	22760	81900	30840	67910	25980	33380	3614	35670	28420	68070	59650	9951	6260	7505	268900	5770	7449	92040	18360	23930	10020	6267	13500	4184	26240
1-Hexadecanol	307800	376000	180700	120900	154500	356300	671600	557000	241000	220600	295300	295000	265500	545300	970800	150100	211800	77890	266600	85560	349200	153800	368000	231600	295100	387600	153500	94810	344500	594100	329200	186000	151000	129100	296100	133800	268500	168300	147100	575000	249800	216700	251200	130600	353300	295200	154400	206100	111800
1-methylguanine	44190	53510	48150	49200	41310	56970	57160	55770	198400	75610	46320	58070	46440	61480	97590	47330	61570	62340	66310	66210	53320	54210	70860	56310	67100	62840	60830	77850	77050	75040	79690	68310	77880	63930	78830	86870	67400	86260	60900	75340	62750	75690	78020	92500	82250	65740	67880	77510	75440
2,6-diaminopimelic acid	67990	73120	74390	74660	51480	72830	77820	58540	81150	68680	67840	78540	59440	66090	83600	65880	75330	77730	82050	67890	66370	69760	69030	72910	66310	70780	71780	70470	76330	75430	72660	81000	76860	82950	82430	81330	70500	83770	87120	84590	93410	86890	90370	83340	77410	82740	66960	78530	84340
2-hydroxyhippuric acid	163.6	220.7	136.2	546.9	425.5	260.3	561.5	166.6	295	328.1	107.2	105.7	62.44	269.6	345.1	106.5	291	324.8	195.4	674	709.2	329.7	129.2	476.8	206.3	323.6	535.7	113.8	231.3	162	1032	380.8	308	180.3	1498	182.6	200.4	401.9	214.1	477.4	201.1	301.7	997.3	424.2	97.44	148.4	277.8	156	830.1
2-hydroxyisocaproic acid	2029	3432	2112	2636	2234	2899	2666	2183	3026	2543	2294	2627	2154	1703	2529	2152	2550	3269	2661	2457	2738	2289	2414	2270	2690	2522	2863	2675	3183	2350	2224	2929	3391	2886	1918	3441	3266	2840	2935	2374	3029	4101	3321	2849	2555	3210	3039	2750	3256
2-hydroxyquinoline	2316	7017	236.1	1163	568.7	519.8	7275	583.2	308.8	3989	1185	212.8	1203	4542	608.3	142.7	0	4680	12620	809.9	382.8	1120	1626	966.9	18400	2542	633	5704	289.9	924.6	785.5	465.2	570.5	811.2	219.1	470.2	651.5	1090	1415	233.1	396.8	1450	5364	943.3	0	4528	158.4	593.4	3616
2-Methylpyrrolidine	120300	171100	136000	124700	109000	114200	124400	119400	142800	116000	96850	124000	120600	124300	178100	114200	168600	152000	141500	138400	128000	149900	144800	112500	153500	120300	179500	136800	169800	151500	149300	132700	208500	165500	146700	165300	165000	208000	107700	168600	133200	159300	177900	228900	160900	159200	165000	195600	175400
2-Phenylacetamide	20680	16790	15170	17020	21620	18020	22400	31450	16600	17170	15360	17990	20830	24560	22050	21880	20130	23140	18820	12900	20270	16560	34300	13800	30420	19920	19390	23480	23350	17070	24840	21330	31380	19150	21360	16310	31250	26610	17450	19000	19980	29480	25110	32560	23810	19170	19670	23390	16480
2-Piperidone	14140	8153	16780	7311	1365	194700	7314	8528	13560	17920	2758	5137	8294	6669	22710	6793	3464	2741	12840	36530	76080	20070	2592	1625	6703	18670	2364	3659	15090	4895	27660	2785	24080	16560	31430	6658	73540	41190	10020	2901	16740	15530	9555	32060	34860	26440	32510	75760	2648
3-(1-Pyrazolyl)-L-alanine	4010	3171	3336	2328	3158	3965	3235	3133	4273	2967	3289	3491	2902	3419	3009	2857	3308	4626	3074	2777	3224	1751	3256	3501	3450	3716	4005	2181	3741	2938	2731	2783	4904	4772	3360	3580	3286	5224	3890	4145	3286	3166	3671	3937	3483	4424	3965	3485	3379
3-(2-hydroxyethyl)quinazolin-4(3H)-one	258000	279700	283400	287600	198800	308900	307900	261700	310100	301300	277100	302300	241600	264800	312700	255200	283900	291100	311200	273800	266300	284500	263800	273700	265900	298000	305100	303900	320500	298200	296400	322800	309800	323500	328000	311300	280800	319000	334300	318800	340800	320100	341600	336400	316200	330700	261400	295200	322400
3-(4-hydroxyphenyl) propionic acid	2664	2785	2138	2743	2165	2764	3040	2859	8757	3100	2725	2345	2393	2794	5936	2188	4279	3262	3859	3163	2154	3051	3679	2511	2874	3023	2733	3808	4890	4062	4633	3200	3763	3836	3814	4654	3528	3211	2084	3928	2797	4586	4033	4666	2998	3476	3378	3580	3971
3,4,5-trimethoxycinnamic acid	574900	1070000	291700	574200	479800	658600	188100	64070	495500	229900	268200	337300	212800	314100	642400	173200	215900	173400	133500	241400	170300	98850	401500	643100	181700	164400	149100	116000	269800	424800	409500	138800	302200	478500	147900	213900	461100	484000	315700	331000	121500	684800	181700	691900	180800	243700	138000	231300	172200
3-hydroxycinnamic acid	27480	27400	28680	27530	35640	27230	39730	54150	24970	29000	23050	29680	32800	39490	30430	32090	35340	36660	28890	23250	29760	28720	54670	25540	45140	32640	27520	35220	39030	26490	35550	31490	45160	28200	35900	32560	47250	42290	26410	29950	33570	38820	36460	47980	39250	29120	30410	33050	26210
3-Indoleacetic acid	9266	22270	12570	9804	8571	60330	37210	7217	10470	11280	16080	8032	8036	11510	4949	7154	8008	16830	12980	23740	14340	13170	12130	35320	11950	18990	9779	7606	8525	13820	34100	15960	38730	14160	8025	6910	10560	16100	14030	14940	7579	9027	18370	13560	9035	29220	7663	8358	14250
3-Indolepropionic acid	24360	9196	10780	36460	39960	24620	270700	27900	19830	15800	1765	30690	4327	14520	25250	15180	8163	14710	17820	9932	10690	61900	18150	31630	7730	22910	10620	11070	5793	11600	874.7	25600	310.8	20490	15550	24170	5886	51930	26030	93700	12120	48570	2060	15190	12050	12140	6333	11930	21290
3-Methylisoquinoline	24960	40510	34760	40190	27920	38570	38270	29070	45200	35440	28610	34620	22570	28150	32770	29890	39460	41680	44770	37720	29550	37760	37560	34190	34620	39570	40880	25180	46970	34590	45230	39200	49970	48050	28580	45400	44490	48670	33070	34380	39780	51340	42460	54750	33330	35120	38780	40530	46290
3-O-methylgallic acid	236.9	2288	2028	6814	137.7	2970	4355	38330	5714	608	305.4	17730	19830	23170	32570	12290	13220	2815	10680	1887	16340	23580	11340	1756	1060	11430	52810	6639	25990	13620	14420	1090	33040	2526	6364	14230	11920	8337	50870	16610	28110	1818	18840	16760	13030	254.8	3462	5045	3700
4-Dimethylaminobenzaldehyde	64610	71250	68580	76670	49670	76990	79880	66220	81750	75500	63070	75690	62200	67780	78090	69570	73730	65370	76160	72070	70610	70090	67490	62180	68210	77110	76860	80400	77100	74840	77770	78820	77520	80470	81100	78500	73470	83860	83830	83410	85130	84690	88300	88480	84300	84590	66610	72900	81400
4-hydroxymandelic acid	720.1	5625	2059	53110	568.4	1658	10930	149400	32710	812.8	462.7	39720	44850	40340	43640	30480	14350	5910	63360	6742	85970	56690	27680	12660	5861	72550	187300	12030	30600	79930	136900	10080	37840	4388	34430	79770	23650	20590	124700	23990	174000	20250	111200	21190	41330	1040	5370	44210	5190
4-methoxybenzoic acid	1004	2146	1243	1168	1668	2598	1927	734	2074	984.6	2055	1030	3098	1449	1660	1607	1066	804.8	1499	1758	1097	704.5	1630	1521	1288	2037	2158	2635	2097	1832	1942	1766	1324	3337	3551	2148	1834	2093	1354	1785	619.8	1905	2242	2086	1583	2543	1365	2389	5400
5-Formylsalicylic acid	361.5	5992	2774	4335	565.1	2097	7829	29350	3835	1738	644.9	4584	6014	12330	18180	18800	9331	5779	24470	1356	25380	33470	10970	1111	2050	13860	22190	5412	30400	8563	22670	1843	23670	2644	5880	27280	30480	12800	25380	26650	29590	3272	23580	18000	7263	295.7	5545	7417	5516
5-hydroxyindoleacetic acid	8209	12050	7745	8547	11790	9566	11820	7903	7261	6696	11010	7515	15430	10970	8388	6114	7748	6947	11620	11850	12940	7597	8581	8197	8144	8474	10310	16440	12580	11490	14700	10220	10220	10810	14410	9825	12830	11590	11470	8985	14720	13820	13170	11670	7880	9023	8618	11200	18150
5'-methylthioadenosine	1994	3250	2203	2483	2161	2655	3577	2138	2002	2420	2380	1458	2654	2417	2710	2039	1742	2467	1459	2556	2266	1620	2259	2407	2423	2887	2136	4396	2348	2015	2649	3026	3932	2409	3066	2623	2158	3226	3328	3110	3892	3312	3343	3955	2889	3127	1583	2421	4774
5-oxo-L-proline	7634	13980	3969	5394	5708	4174	14040	3472	3900	18410	17320	3085	1203	11700	14830	2888	1884	13690	10130	10630	10380	8308	8551	10090	15470	9174	8084	18920	5710	10980	3565	4519	3511	6730	5491	4799	13670	13510	9884	2462	7458	4390	22700	2697	10060	11220	7430	11540	23780
Abietic acid	25210	89090	24180	17800	13130	33800	40150	13500	79380	16790	15000	14090	9813	27560	88640	8288	11970	6959	16520	6045	25340	9434	42070	42280	70810	18850	16220	12840	40930	34120	22040	14420	16900	10070	15060	7204	30270	19000	18590	22060	11680	29450	10050	111800	23250	21150	40640	15980	26180
Acetylcholine	4928	5353	4380	1920	2448	3826	2907	3228	2122	2390	2717	1967	3722	3314	3207	1749	2874	3627	2245	3079	2445	2984	4733	2464	3746	2138	2360	3605	2215	2991	3494	2233	2863	4056	2985	2933	3819	3379	2967	3062	2614	2718	2451	5500	3962	2354	5106	4401	10260
Asp-phe	1685	1756	3346	1491	1293	3124	2776	1574	1822	1215	1520	1615	2228	2272	1878	1106	1487	2009	1473	1930	1605	1941	2290	1491	1392	1480	1447	3670	1534	1496	1884	1946	2647	2414	1569	1978	2000	2039	1576	1745	2908	1747	3084	3032	2208	1333	1137	2883	6968
bilirubin	298500	443400	176400	107400	132000	382500	383600	581500	224800	310500	346500	270300	145400	300800	672100	208400	529700	551100	193300	195000	696000	251200	281900	297300	397400	370200	227000	127200	711200	342800	659900	357600	140200	212400	296800	222200	401400	447100	243800	721500	329900	270800	166000	546400	314600	403000	368300	393500	223800
B-nicotyrine	31660	54630	44130	54380	38160	56310	50860	36480	58660	52010	35790	44310	28640	38450	42310	38820	50620	57600	58960	50250	38250	47810	47030	41620	50170	52160	50760	32670	59170	47020	56280	50450	62940	63710	37410	57240	56430	64020	42910	45700	54700	63490	52110	73760	40850	48340	42050	48060	60810
CA	5805	12770	15460	9648	8070	59550	81720	30940	75660	10060	9566	7350	4631	17040	3415	12540	24870	35550	7662	4203	6887	883600	6841	20100	12360	106700	4424	57270	22450	26250	3345	8404	497500	63700	18890	4437	33550	9041	105000	17130	6948	71130	5841	14970	112400	11040	11190	5379	7273
Caffeine	1046	160200	162400	78900	2014	12560	7383	81.32	239	75.18	201.3	134.7	255600	483700	103100	4870	116900	284000	147300	9764	88.31	160700	195.2	139.1	347400	79410	3380	12340	36140	159.9	54060	154.2	22590	415200	266000	273.2	24060	241900	665.2	86870	18020	41830	198.2	243.3	624200	4981	118500	70800	0
Carnitine	215200	254200	204100	204100	211900	216200	263300	204400	247600	215800	194500	190600	152000	227500	213900	174300	215000	255900	208100	296300	206600	210400	253200	182100	153400	220100	309000	138300	238800	188400	158800	281200	282800	287900	124500	215700	223700	153900	198200	211200	166600	278300	223000	228100	325100	247800	219900	265400	158000
Carnitine C10:0	249500	567400	285300	243400	384900	336300	530000	546700	435800	270100	347600	208400	463800	440200	354700	393500	294700	468900	203400	523500	597200	806000	828700	735000	1224000	617900	276000	394300	513600	242600	401200	268500	195900	544700	309300	452300	181500	326800	684400	595100	448200	316000	624000	273100	628900	398800	552300	778200	371200
Carnitine C10:1	327000	558800	331000	264800	334900	508200	719100	539100	469000	408900	380500	482700	356600	526800	356900	389100	347100	539100	258500	535200	591800	708300	684300	603200	1217000	426100	333100	515900	596300	237700	384800	370200	217400	684000	451400	480700	147800	365300	759800	472500	746800	370200	495000	232700	588700	362000	448600	704400	622900
Carnitine C12:0	103600	178400	125300	64820	152200	138100	223400	214100	123400	92990	113100	76690	346400	163400	309200	93710	96060	144900	60190	113600	184800	169600	210200	196800	275700	143500	65270	162700	124800	95720	117700	103000	60600	141600	88460	150800	78750	93480	127900	176700	158100	114200	211700	105300	200500	124300	98980	133100	153200
Carnitine C12:1	163900	222700	130700	84730	208800	165200	293800	255200	166500	179800	195300	102200	460800	250100	275100	119800	117500	190400	68540	218500	267600	186000	241900	288700	386600	179700	87760	344100	175500	122000	125300	145000	91720	179600	152900	165600	92060	126600	213900	312500	211300	145100	269100	139600	265600	130500	151000	172700	260800
Carnitine C14:0	31300	55060	27220	19410	29840	42260	75010	39880	28820	19030	23130	18200	64900	47210	106700	18420	25330	26020	16510	22990	36710	21590	41820	25240	43540	31670	14530	28740	33380	23690	22420	21180	14130	19280	18210	21680	27810	19940	23590	42920	32190	21440	34020	25330	40010	23700	18170	35070	27120
Carnitine C14:1	177400	188300	122200	66830	186300	215800	349500	271500	124100	157000	150900	98380	958300	198800	568200	109800	116200	185500	60640	134900	274000	194500	244000	240300	289800	147000	56560	262500	141200	128100	133200	150300	90710	154100	108400	162700	80770	91980	132100	298100	210800	144100	321300	114500	240300	152400	102900	98930	159100
Carnitine C14:2	247000	208100	163000	87700	204500	251000	376700	327900	175500	223700	212300	176100	655100	221400	440800	134900	145200	231800	82460	149100	318000	243100	242100	292600	449100	157000	113200	304900	169200	142500	170400	204400	81410	259400	183700	231100	74290	144800	246400	260300	320200	188200	315500	128700	296500	164600	128200	130500	353400
Carnitine C16:0	92060	191200	99310	87660	87930	139900	237500	144600	98280	66780	78680	57500	102900	147800	233400	77380	124100	77260	74180	72420	122400	63690	93020	63110	116100	139300	61490	71990	107800	138900	103500	72530	65240	51960	87950	72700	110200	80110	72620	172300	91230	96100	108400	75670	136100	111800	62630	105100	60300
Carnitine C16:1	52760	74420	37620	24930	42720	59040	118400	61900	45570	39370	41940	30890	119500	65510	117000	30080	37580	42930	25310	37880	72900	40320	55710	41970	73300	48840	21970	40740	48160	50210	38130	48310	24370	28120	39600	31490	38430	36720	33010	85660	56060	40900	59370	37260	65110	49710	35590	35230	33290
Carnitine C16:2	34700	26020	19070	9812	20220	37450	66640	38090	17580	24550	22360	22830	79630	26760	61510	15860	18000	26970	10900	16470	43350	23570	31980	25310	46020	18710	12970	25200	25890	18450	20110	26690	8308	28130	21000	29000	10720	18650	23680	32040	41580	21490	37630	15170	29230	19750	12040	11140	28740
Carnitine C18:0	18570	40030	25350	23050	21170	38430	59710	39850	23050	10680	20700	17200	23910	28510	74430	17900	52170	15100	20780	18100	24210	33760	28040	16540	30250	38730	19160	15950	30260	60070	21290	14770	12720	20880	21730	26880	24580	21420	21060	49760	31840	21220	24700	15050	31970	33130	17040	29340	12200
Carnitine C18:1	165400	317300	143200	164800	156300	286100	473400	287300	166000	120200	166800	122000	240800	289700	375900	130200	215900	163400	119600	155000	206500	193800	181500	164200	255600	237700	75790	128000	176800	297200	199500	145600	120700	102800	158500	126000	142600	108000	122600	344200	179600	160300	210400	127200	230000	166200	114800	147900	97300
Carnitine C18:2	217500	332900	233700	210700	200400	353000	536200	347000	174900	171600	208100	292300	218600	280200	297800	166200	284100	347000	178500	174500	237100	239100	218300	178800	433600	245800	176600	148500	232200	386500	296200	222400	114000	188400	217300	256400	203700	263100	247900	407200	453500	291900	244300	173400	371000	263200	174500	216800	303300
Carnitine C2:0	449600	313100	290800	233000	336400	418700	517400	409000	360000	324000	394200	218900	304200	505900	516000	207300	257600	248500	226900	409200	325200	275100	340800	291200	268400	346200	365100	221300	316700	304500	196900	260000	287500	332400	271200	290300	225100	237000	318400	400600	366300	286200	596600	261600	372700	257800	182300	314000	310000
Carnitine C3:0	49910	81140	54920	67240	83250	82800	96920	75750	72440	56240	68530	39650	47060	74910	58870	32760	50480	108900	55460	83660	50850	61440	75830	56140	53710	62430	87710	35740	70010	77840	31140	64060	89220	83210	55140	63040	70720	83210	64670	51380	64320	147500	76420	62780	107000	105100	67990	105000	76860
Carnitine C4:0	51930	95280	80510	54410	77560	91970	99650	54370	73750	55830	69360	56790	34440	101500	64860	31900	42800	68150	58150	80600	50150	53150	87100	76600	54260	78820	93020	36130	111000	69790	29900	48480	93490	89520	35520	67770	74430	78270	67380	48610	65480	76490	86730	71840	73800	102000	53690	89550	159300
Carnitine C5:0	25870	68500	46510	34520	37880	45590	56150	43920	37060	34600	23490	39740	48860	88690	57030	27790	47590	51590	32910	38000	20030	33240	54560	30770	40740	39200	50590	28750	61380	65490	28290	36520	90680	36450	39320	60300	56230	51270	35760	53760	49910	66360	53240	48870	63310	81270	64490	93810	91700
Carnitine C6:0	38360	67000	28810	30660	30320	46770	87110	55150	58820	35520	39910	25410	41750	53230	60740	42960	41280	48170	33520	63820	65000	63050	87150	57110	104100	54860	38720	31720	65410	40260	35880	33840	31970	53060	33360	42760	27410	31940	52340	56390	56760	37930	70390	25900	80840	40890	51240	119800	36570
Carnitine C8:0	137700	315400	160500	156500	188600	181500	288000	274100	221300	150700	175000	119300	210900	244000	163600	211900	153100	248500	111500	306500	288600	400400	473400	352300	680500	305900	163200	172500	302300	123000	211400	158000	98210	299300	168800	266400	90670	174000	327000	296100	240200	189700	229200	131900	332000	179600	323500	608000	209900
Carnitine C8:1	121500	244700	274300	251800	51700	241500	251700	119300	155100	253100	115500	383400	291000	289400	471200	303300	456100	358200	284100	201000	283200	108100	252300	89720	576800	130200	360300	183100	347400	132000	472000	73110	263200	221400	508600	232500	65430	128700	489700	212600	478400	189600	149100	195200	225600	212500	184600	177800	131400
CDCA	11510	19560	315200	16430	12020	377600	384600	71580	405000	21310	64270	58050	21990	28220	30090	30640	118600	153100	33270	16890	74500	7903000	9067	70980	188600	326500	38460	66360	82880	51480	74660	128900	963700	162800	90290	27500	129800	21480	177800	174500	25530	526500	9037	76950	396600	120900	297000	40300	28040
Choline	8067	9948	12650	9759	10790	11820	11410	9773	7344	9065	8494	9290	14780	10890	9652	9172	8118	8467	7516	11150	6253	11560	10890	11060	8876	9258	14130	15810	11940	8057	14390	12440	9052	10250	14610	9343	10340	13120	9341	11540	11350	10900	14930	19770	11880	11420	12970	14620	28450
Creatine	18410	21270	16610	21730	18120	23940	12870	18350	29310	20290	22660	15260	14290	14900	29220	14920	15820	12620	16280	17460	13850	12630	17740	18020	14830	17760	20210	7791	20260	13300	15020	20750	24640	16850	19060	20630	32850	17810	18430	13520	20840	26660	15580	29730	17790	13170	21260	21300	13980
DCA	49280	53460	35220	89770	35000	240800	113400	52990	408900	46270	22640	68730	12710	48170	143600	45870	27200	310600	83580	19400	2263	1884000	47010	89930	171300	110300	230700	47710	135700	72350	13610	1858	488400	171800	62460	31980	1769	220700	287900	31670	35720	327600	21490	43630	349100	177300	191800	122900	119700
Decadienoylcarnitine	48670	128100	157700	140900	18680	157600	113100	69160	71380	183600	70810	278100	217000	176800	363100	111400	162900	240100	104700	63490	205200	48960	100600	40190	335300	54610	154200	145200	202800	47480	389500	31170	135900	91990	248900	98400	29040	107600	293300	108100	273600	92910	36820	90250	118700	76010	82660	56610	74490
Diethyl-phthalate	13400	10260	10950	12630	13180	11200	10210	16800	11250	10400	9627	9612	15480	20670	12920	14460	15730	13910	11420	12400	11260	11460	10480	10940	11060	11250	11620	12820	12440	11470	10620	11530	10620	9890	10620	10400	8608	8952	9901	10050	9033	8890	8580	9375	9684	14440	12930	10860	10120
Dimethyl sulfoxide	3664	2438	2011	1273	2893	3327	3884	1914	2105	1981	1349	2384	2857	7103	6863	1906	3025	1545	2797	2418	3405	2128	4493	4350	3006	4535	2612	3678	3784	8607	11850	8179	7606	9514	10910	9408	9479	6122	8442	5980	7222	6335	9721	7177	28770	11840	8884	20960	9982
Dioctyl Phthalate	158600	161900	115900	123400	112100	149400	137900	180700	130400	124600	122700	141300	125800	164500	175100	105600	113100	112800	105800	101400	107100	109900	109900	98530	129800	108900	102100	107100	109500	107800	108600	98500	101400	105500	126000	101200	112600	117300	113500	133500	113500	121700	108100	117300	121300	143200	125800	132900	110500
D-Mannitol	3921	3481	1787	3199	4037	4299	4312	6000	2629	2889	2813	4424	2684	5782	4807	4125	3699	4319	3578	2107	3030	2693	6857	2808	5259	4167	3476	4064	5298	2317	4428	4445	5134	3170	5786	2959	5469	6524	2390	2701	3591	3273	3789	6686	3839	2830	4337	3584	2750
Dopamine	10270	10770	10250	11000	7903	11510	11470	9581	10840	9445	11320	12340	8963	11690	11990	10140	11400	11080	11930	11220	11920	11110	9518	10710	9694	12540	12090	12180	12870	11290	12070	12900	11600	13970	10870	11620	11720	12360	13630	12370	12590	13050	12360	12740	11290	13230	10680	10740	12450
Farnesylacetone	350500	314600	168400	113500	157900	292500	546400	405000	263700	314700	284000	298700	189100	363900	605700	136800	262100	116700	211500	77770	286400	179000	316800	226000	317200	271100	210600	91750	331600	339400	343400	188200	124200	146600	257600	141700	191900	200600	199100	364200	285500	241100	212000	137600	261300	225900	141100	175900	189000
FFAD C18:0	23700	17880	8872	7801	6239	8199	13590	13170	10320	7183	9097	13010	9073	12880	42900	5378	9295	5577	7901	6612	7858	15320	6352	5692	20300	9704	7800	5434	6956	12830	12370	10190	6794	6589	11500	6434	8342	8933	6390	9611	8707	8445	7690	7246	10270	11830	5637	7671	6393
FFAD C18:1	404000	228300	95200	108800	34200	86160	149500	84660	82550	58960	97600	137100	118000	174800	672700	57250	99430	43490	82210	65190	96810	214700	71030	79970	221900	124000	65490	37010	58800	220300	411400	144000	92560	95870	250900	45660	68320	122000	73160	124800	100900	101500	111400	99730	145100	261000	105200	196000	71160
FFAD C20:0	25860	17520	5440	7542	9621	12050	26910	11400	24930	8894	14280	32350	21240	19940	38520	4415	15940	5355	7265	10420	15230	10810	7400	11180	30140	20600	17920	10890	20010	24940	19770	15410	11610	8223	18710	3809	10170	10250	5792	14160	12900	14980	15180	14300	15800	15670	9586	17580	12220
FFAD C20:1	449800	299500	70850	91930	115600	196200	487200	120000	341800	82570	226600	417100	330000	355800	563900	56050	201900	60500	81200	112000	236300	153500	89030	144100	402900	208100	148300	106500	203000	349300	382600	209400	154200	120200	312400	35050	97580	172000	56660	201800	170900	234700	230400	191900	306400	236700	140500	375800	181700
FFAD C22:0	33650	28240	9986	14170	13700	18160	35970	24560	34090	14330	21250	46870	30540	31730	40020	12210	22670	18880	16430	18200	28690	14510	18840	17170	34790	34120	28250	18560	24670	46880	22200	21380	18310	14360	31880	11010	22270	19770	10100	24350	22190	18780	20790	21990	17520	21340	16250	20070	17920
FFAD C22:1(Erucamide)	4664000	3710000	1053000	1271000	1880000	2399000	4517000	2747000	4425000	1169000	2201000	4797000	3643000	3796000	4692000	1664000	2743000	2538000	1508000	2203000	3911000	1674000	1900000	1865000	4104000	3581000	3073000	2160000	2917000	5383000	2708000	2754000	2052000	1707000	3958000	845000	2477000	2220000	1030000	2598000	3083000	2748000	2678000	3158000	2377000	2514000	2337000	2939000	2295000
FFAD C22:2	66450	50460	14680	16330	31960	30480	59570	34820	52480	15860	25450	60090	50730	41940	66080	24360	26350	33780	21740	25860	50330	26850	24210	26810	56590	49290	38220	27110	38700	80490	43050	30960	27410	27460	56150	15200	33440	30940	11780	29490	37730	35240	29270	38350	33560	35210	32780	34650	25190
gamma-Glutamylleucine	17300	29440	22480	18250	14540	19260	20800	18140	21410	14260	14730	17850	26820	20670	28360	11790	22660	21120	14700	19650	16130	18190	19420	14880	20800	17650	23860	15250	34230	19870	23460	17290	39770	21650	23970	22340	20010	28590	15010	20230	20980	22990	28370	29540	20200	21380	20660	26750	31640
histamine	1873	2523	2163	2424	1859	2834	2850	2904	2316	2584	2459	2800	2523	1685	2239	2306	2849	3202	2174	2440	3184	2302	1970	3051	1690	2954	3028	3448	3114	2912	2082	3163	3258	3084	3065	2842	2640	3167	3383	3141	3690	4076	3061	3785	2817	2774	2439	3466	3090
Histidine	15720	14290	15310	26550	13630	15750	17280	13870	15620	15230	11360	14170	13550	13550	13980	10900	13480	19600	16120	12860	13140	9116	16640	14950	13830	16470	17030	8809	17690	10880	14350	41060	21120	17490	15770	13450	14300	20110	15360	19930	16510	17530	14790	18380	15880	17640	16700	15480	17820
Homocysteine	2483	3923	1979	2797	2850	2673	3970	3018	2920	2856	2908	1750	4521	2531	4138	1920	3775	3304	3370	3255	3478	3892	2259	2037	2670	3211	4096	4159	4433	2837	9092	2308	2576	1836	3686	3781	4128	4008	1501	3440	2685	2838	3191	5604	3763	2917	3611	4038	4619
Hydrocortisone/cortisol	49310	46280	97390	107800	62420	127900	91960	84730	70850	108200	115100	57080	67590	76380	100500	84270	92720	78930	169900	129700	139900	102100	103000	143900	124700	138400	89880	125300	128900	115500	142000	80930	94050	183000	114400	120400	89720	108300	73510	132900	61760	70510	93390	134400	150900	100900	60440	122100	143600
indole	4945	9021	6897	8575	5823	8171	8431	5510	10260	8927	6208	6988	4826	6310	6029	5902	8198	10240	10200	7302	6075	7957	8614	7567	8117	7768	8637	5574	9011	7894	10080	8233	10730	10390	6183	9936	9774	10350	7303	7997	7910	10210	8589	10690	7498	7557	8739	8337	11560
indole-3-acetamide	3375	4780	4507	4547	3032	4434	3941	3849	4985	4330	3726	4276	3925	3444	4426	3856	4382	4397	5717	4618	3582	4119	4046	3908	4347	4265	4584	3868	5541	4031	4457	4420	4183	4053	4384	4860	4347	4090	4595	4461	4753	4585	4934	3989	4250	4639	3770	4205	5084
Indole-3-carboxyaldehyde	69960	114900	90970	112000	78820	106200	101600	75960	120600	106000	71930	93170	64540	82560	81120	81970	108100	121500	121200	100000	80380	95430	98150	89690	100200	108800	109300	67950	122800	96790	115900	102900	133100	129500	76570	118200	113500	131500	86330	87490	101600	129600	108300	148500	86100	99510	91660	98760	124300
indole-3-carboxylic acid	3915	8690	8563	8835	4137	7202	6172	5744	8418	4928	6722	7947	4328	4784	9837	7566	7378	7551	6490	6024	5592	7271	5574	5285	4731	5803	11130	7830	9776	6351	7148	6996	7626	8949	6969	6791	5398	9308	5061	6873	5767	8574	7703	11990	6517	10430	5438	8176	7244
Indoxyl sulfate	4272	8875	1712	5526	1784	317.6	4604	3425	1776	7697	3606	678.3	1270	1636	3168	1480	1333	4148	2801	4673	5021	2909	4142	6442	3313	4347	5623	2826	6417	4644	1148	1580	3399	2981	5555	3816	9514	4063	5111	304.4	6388	6293	6818	2117	6243	5288	3113	7336	12960
inosine	1499	1635	1593	2000	1534	1844	2385	1750	1623	1328	2312	1419	1002	1383	2615	2048	1004	1384	1821	1800	1035	1626	2283	1537	1364	2094	1386	1146	2109	2026	1734	1836	1684	1578	1453	1197	1688	1507	1710	1978	2316	2443	1425	1590	1818	1846	1617	2102	2210
isoferulic acid/ferulic acid	191.5	387.6	92.49	715.4	324.2	363.9	6.391	81.22	348.2	174.5	541.1	240.8	842	1206	651.1	184.5	224.1	141.3	204.6	283	266.9	446.5	273.2	343.1	212.2	476.8	263.2	360.8	230.8	726.7	0	639.4	202	403.2	267.4	227.1	519.4	353.2	130.7	559.9	409.8	805.4	296.5	602.6	549.8	0	430.2	407.6	510.7
Kynurenic acid	1675	2359	1523	1368	1749	1783	2447	1996	1388	1419	1638	1913	2589	3362	2049	1046	1316	1451	1965	2065	1741	888.3	2123	1083	1653	1851	2132	1332	1847	1213	4525	1239	1862	1475	2257	1806	2240	1806	1658	1781	2096	2336	1611	2546	989.5	1353	1475	1674	5855
Kynurenine	8630	11070	8658	8316	12130	9462	13340	7914	9700	9133	13100	7718	16000	12220	12030	7728	9492	8838	12770	12230	14100	7995	10780	10540	11030	9113	11040	20380	11520	12660	14990	11090	9203	11270	14800	10720	13680	13130	11260	8027	15120	14930	15040	13750	7650	9593	8622	10750	21890
l-arginine	19230	18170	23910	24620	18240	9359	20850	24890	9662	16580	30380	16880	28600	15290	14620	15300	11690	27370	21770	12920	31170	25810	16830	13720	19840	7825	16280	15830	23010	15240	17800	20580	33800	35660	22390	15750	18980	23070	14750	15820	20700	20850	18400	24130	6747	15150	20170	13780	18060
LPC 14:0 sn-1	15700	23590	41420	21800	12040	23630	30650	23410	32260	18330	20030	20310	11450	17130	23560	19340	32740	22920	21350	16300	23910	22230	28890	14330	24190	36370	29510	14980	39570	13910	18720	21990	30150	20640	17540	15920	54330	41100	31250	29690	25670	32350	7453	32650	26220	36900	23270	34100	35340
LPC 14:0 sn-2	200700	350500	540300	292500	166100	325900	461900	335900	468100	233000	294900	245900	147800	229300	369600	239100	456400	249000	262900	160700	317200	329000	380900	177500	337400	522000	373800	181800	538400	211400	247100	273500	395500	250700	251200	216300	764800	492000	466100	435500	361400	479900	98480	440200	421800	473900	289500	389400	381200
LPC 15:0 sn-1	7763	21080	10070	9728	8754	14030	16190	21140	14920	4488	9684	8014	7474	6221	16890	8506	7135	9229	9965	6795	14520	8059	7619	9737	5282	23680	6820	10010	23960	8554	7557	10660	6944	7977	10960	5630	28860	9310	11740	20580	9701	12410	4588	10040	7731	13620	8643	11520	12600
LPC 15:0 sn-2	88270	188800	119200	119800	86690	196600	150600	206600	118600	65200	134300	110400	72670	117600	184700	79390	72550	85980	86110	82480	163900	74200	110800	83130	80880	197100	95180	69970	201900	129700	104900	104800	79210	138300	102300	77160	235900	119900	127500	195100	155100	150900	43810	113200	72350	148600	110900	140800	125500
LPC 16:0 sn-1	1253000	2298000	1825000	1590000	1162000	1989000	2398000	2050000	1508000	985100	1442000	1321000	1362000	1292000	2285000	1551000	1898000	1204000	1336000	1016000	1968000	1391000	1625000	982300	1508000	2114000	1467000	735000	1897000	2273000	1676000	1225000	1388000	1511000	1514000	1399000	1870000	1617000	1393000	2593000	1828000	1593000	907600	1364000	1591000	2390000	1524000	1535000	1294000
LPC 16:0 sn-2	21250000	29720000	29230000	25060000	20200000	34170000	35420000	32890000	25270000	17620000	25870000	23380000	23620000	21710000	34330000	25630000	30260000	17800000	22050000	15480000	30350000	23820000	26230000	16350000	23830000	32220000	24100000	11740000	30790000	32760000	25680000	19600000	22020000	24490000	26640000	22430000	30510000	27050000	24810000	37740000	30460000	26740000	14300000	22510000	26670000	32590000	22930000	24440000	20050000
LPC 16:1 sn-1	45460	52110	58180	46630	30670	46490	70660	49520	44940	44100	41310	38130	50780	31770	41000	42440	48960	48220	32230	34120	72340	49650	45190	32610	52050	54550	35390	25120	44080	50410	42640	49680	37490	37260	37760	39660	59630	68840	44230	64140	53610	46520	23940	55250	42010	72000	54660	42980	57080
LPC 16:1 sn-2	531400	676700	644300	566700	375100	613000	1001000	724900	562900	539300	606300	463200	700200	430400	594700	509500	589500	512800	385600	389500	917600	513700	561500	377400	653300	729400	422600	237000	575800	619400	547600	594000	444100	460500	482200	467900	786700	771900	550000	951300	693200	592800	274000	682600	575000	774300	680300	474500	657500
LPC 17:0	272800	499800	217000	320300	230700	549200	415800	457200	277400	143600	344300	274000	229400	302000	510300	253400	232100	201200	224600	223900	354100	227300	344300	231800	278000	497200	219200	163700	351000	464400	387200	254600	161900	354500	245700	216600	372000	219700	269900	494500	549600	234200	114400	234000	208800	359900	335900	531500	228300
LPC 18:0 sn-1	416800	721900	592800	496400	324800	678000	1011000	612800	456200	250600	645800	517800	412800	331800	582200	466000	594700	295600	432600	224500	465500	518600	506900	320700	387300	756900	459300	260500	551100	925800	448000	356600	379400	603300	475000	521500	580800	459600	471000	885600	753700	498700	221400	443700	431500	848400	507900	419200	344600
LPC 18:0 sn-2	8545000	13400000	11660000	10700000	6866000	15060000	21080000	13890000	10020000	5425000	14080000	10010000	9308000	7112000	13030000	9452000	11870000	5749000	8549000	4264000	10240000	10970000	11110000	6716000	7577000	14990000	9465000	5298000	11660000	19320000	8891000	7005000	8204000	11810000	11000000	10110000	12710000	9507000	9244000	19240000	16560000	10510000	4420000	8869000	8941000	15140000	9697000	7707000	6751000
LPC 18:1 sn-1	221800	296500	299500	277600	195300	332800	436100	396900	187900	144800	251900	289800	306900	190800	368000	250400	279900	179700	199500	179200	287300	347000	226200	198600	222800	323900	172600	118500	234400	462500	247200	270000	206000	308600	206100	241800	290600	239700	240100	551800	336100	166100	187100	239900	204100	353800	295000	219700	212800
LPC 18:1 sn-2	3744000	4998000	5085000	4875000	3452000	6181000	7709000	7375000	3179000	2254000	4835000	4775000	5673000	3114000	6773000	3830000	4396000	2612000	3494000	2675000	5133000	5924000	3928000	3238000	3966000	5696000	2795000	1854000	4156000	8228000	3884000	4647000	3443000	5858000	3566000	4148000	5319000	4238000	4284000	10090000	6256000	2762000	3059000	4085000	3810000	6139000	5023000	3624000	3243000
LPC 18:2 sn-2	9297000	11490000	15190000	11220000	7999000	17170000	14100000	19370000	7807000	7390000	12470000	20900000	10880000	7754000	14510000	10360000	14790000	11310000	10660000	6323000	8749000	15570000	9219000	7417000	10690000	11010000	10320000	4254000	11350000	18140000	8529000	11660000	8461000	21070000	9538000	14060000	11770000	10930000	12580000	13400000	15910000	9130000	9205000	7670000	9887000	13350000	10440000	10380000	11010000
LPC 18:3	135300	97590	324000	164600	57510	143700	211100	174900	141100	108700	122200	409700	140000	76310	159500	151400	228200	135400	172000	62090	125600	188300	170200	333000	217100	120900	267800	64700	123300	162800	175900	174600	169000	140300	117400	209400	217300	277600	265900	137100	376100	144500	44850	172500	135400	483600	171800	169900	153000
LPC 20:0 sn-1	7838	7739	8685	4915	4364	11650	10220	8061	6412	6078	9937	10280	5261	6061	10360	5657	9680	6660	4381	3144	8359	9378	7190	4910	10180	6934	5106	5524	11280	8706	7624	8180	6710	6292	7659	5693	5470	6346	8462	10130	12390	8189	3936	7046	6492	12160	6474	5396	4617
LPC 20:0 sn-2	37510	54400	51480	31830	36950	89880	67680	51830	30590	30370	101000	53580	37690	38050	52780	31340	38610	27950	24580	15560	37130	68830	30650	36090	32230	38760	27860	30570	45630	68730	31610	41410	29060	43060	36950	47330	33380	32190	39070	59530	57090	57570	23400	39390	37540	49690	31290	23080	43730
LPC 20:1 sn-1	5782	8638	6860	6339	6047	10390	13000	7659	7147	5071	8719	8679	7808	7530	9820	6155	5749	6371	4445	4831	9525	10440	5927	8835	5769	8722	4444	6893	11390	13220	7124	7508	5775	5354	4697	5279	9313	4493	5696	12940	9271	5826	7046	9921	3414	10640	8633	5884	6947
LPC 20:1 sn-2	62110	66740	47720	48970	49570	94160	94990	77330	32240	35040	84510	60560	82260	44490	65250	42050	50170	59650	39550	29330	62810	85150	39820	36860	50780	71180	30120	38600	62540	125800	49000	59280	33070	61840	49840	46980	61060	40390	43080	110400	70960	53190	47490	80550	43670	72210	74940	35780	54310
LPC 20:2 sn-1	7713	4644	7014	8095	2807	10160	10310	11010	4411	5236	7956	7047	6049	5986	9252	5948	7165	4438	6834	3638	8376	9999	4450	3607	3539	7236	4489	2933	9046	10450	6127	7130	4554	3116	7213	7191	5998	6258	5746	8772	9792	6268	3610	5815	7131	6291	5824	4414	6489
LPC 20:2 sn-2	91100	63970	73770	77390	50090	101500	125800	123900	46690	55050	78760	74080	71280	53640	97500	61240	67360	53860	62190	35420	68040	114700	56360	43410	60100	87080	44380	39640	69590	116700	57940	62640	36480	66630	63340	68840	64080	68310	63500	100100	113400	63010	38390	57980	66120	75260	69380	48960	70600
LPC 20:3	414800	373800	608900	643800	253500	458500	815000	787200	287200	299100	356500	245500	394300	301300	510300	409600	528000	269600	332000	198000	358800	354400	366100	282400	317000	600700	340100	221900	457000	434400	373100	356700	260800	286300	322900	430400	434100	401400	336600	530700	388900	206900	151200	190800	397300	475000	323700	375700	315000
LPC 20:4 sn-1	251700	231500	297300	196900	154000	212600	381400	268000	139900	119100	196500	189000	227200	166700	296000	199300	220700	170400	222800	188500	304800	198400	182600	189600	201300	256200	195800	92460	244800	290200	189600	358400	127000	191100	194500	257500	210100	170400	155900	237800	239800	89510	205200	170200	211500	353200	300500	295600	170500
LPC 20:4 sn-2	2644000	2424000	3095000	1958000	1802000	2091000	4265000	2894000	1241000	1204000	2250000	1941000	2847000	1670000	3011000	2088000	2147000	1463000	2282000	1764000	3377000	1977000	1708000	2073000	1829000	2362000	1853000	786800	2560000	2919000	2042000	4026000	1169000	2166000	2069000	2748000	2042000	1321000	1558000	2469000	2781000	806400	2257000	1510000	2457000	3693000	3359000	2948000	1599000
LPC 20:5 sn-1	25270	109800	65400	35180	23810	44030	32260	12340	67850	9846	13560	15280	19750	17580	57280	18510	23070	25050	17730	11370	31550	15300	36550	34090	60530	22240	25770	21040	77680	51440	12270	34540	41230	26610	17470	15670	59830	31250	20630	19710	19010	18530	12820	160700	20000	31750	104700	38580	59830
LPC 20:5 sn-2	252700	1279000	696200	366000	216900	436400	389600	130800	727600	92420	135400	132700	208500	189100	667300	178600	220700	220300	165100	103400	315500	127400	375100	333700	617800	210100	244100	180700	833200	508600	120500	336800	377500	240900	171900	143700	653000	282000	211600	209700	202500	167600	127900	1778000	211800	327700	1179000	350000	602100
LPC 22:4	17920	12120	24880	15390	13150	17090	40990	56070	8535	13250	20680	17670	24220	18560	33800	23980	24540	12640	23470	9291	22720	21980	15430	9264	18010	26840	20340	9286	18740	26470	17040	21730	9392	13830	15590	25830	18390	15990	15350	23480	25020	6793	16290	11020	22660	29230	18870	20100	17080
LPC 22:5	90570	109700	160900	105200	65680	120400	180300	137500	148900	48530	88980	84000	96420	75820	205700	79930	102300	72970	72110	42460	100600	72700	87900	52290	114900	97250	93530	29440	112900	145400	67130	68320	72260	65170	58310	84900	162800	92680	67340	99370	94620	49880	51750	69790	62660	94340	101800	85570	75420
LPC 22:6 sn-1	90850	125400	112000	75690	63450	95050	127900	71760	109200	33490	74380	63010	48110	60080	148200	61550	75610	67700	67560	44840	82200	54430	77490	70490	73130	69460	39610	31870	113800	108000	45790	64780	57650	72400	47700	51180	105500	61780	54430	109500	76760	44810	52210	58230	54750	74770	119000	75090	44510
LPC 22:6 sn-2	1002000	1386000	1242000	872700	744200	1026000	1450000	770900	1072000	379300	895400	597500	627700	653300	1765000	684900	811200	593700	702600	424500	924400	533300	829500	796100	767900	737600	400100	319100	1297000	1153000	535200	705600	605900	819800	543500	544800	1322000	626200	595300	1272000	834300	534200	560100	618200	658700	783400	1299000	793400	457800
LPC O-16:0	109100	170300	162400	117700	123400	315700	226500	192300	78900	56820	113500	133300	119000	100200	154600	157500	117700	92620	146400	72500	270900	98880	128900	77330	116400	269100	85820	71310	121900	277100	104500	108000	91630	110600	140600	144400	164200	143600	107800	214200	166600	79610	82720	148200	112800	170400	132800	102400	86950
LPC O-18:0	27350	41440	36620	28150	30610	59680	58280	54440	20760	20330	37760	44190	29520	27210	51460	43770	30140	23380	42410	17560	56560	35690	31850	21090	28800	68670	23080	26710	39930	71730	30800	25640	23360	33400	35830	38770	38660	29940	31230	56930	51960	21320	32600	31380	23280	47680	33050	28420	22770
LPC O-18:1	82230	96040	100600	66150	84060	171300	163900	149600	56060	51210	104700	95130	105000	80680	103200	96760	62620	63700	82990	49580	147700	102200	80800	61670	78290	151500	47300	62600	81730	170900	82380	90810	57490	75220	107500	77330	104500	91790	65650	158800	143600	64880	82900	103100	79100	125300	96180	67010	70650
LPE 16:0 sn-1	8186	11040	11030	15870	9276	13820	18920	12660	10790	10640	12860	9042	8171	7513	18990	10810	10790	10080	9546	6306	18870	10290	11270	5342	6304	11350	10490	6102	14660	15350	13750	14270	9902	10500	9220	7628	16980	12940	10470	13170	12080	11820	5997	8746	7606	18850	12780	9345	8331
LPE 16:0 sn-2	99900	151400	163500	148500	118200	166700	262100	161200	141500	109800	158100	123900	85780	98190	220600	125700	149600	94170	133400	88380	245300	117800	118200	80980	103100	121000	117700	60090	176200	172600	170000	142700	143800	139800	106100	76260	200200	147200	125900	145500	149000	116900	94570	90930	85930	193300	145900	78440	96830
LPE 18:0 sn-1	11640	18090	15480	15300	9479	19270	25750	16010	12910	4622	16510	13570	10320	10470	20270	11830	19880	8848	14360	7111	20760	7244	13450	8818	11380	16600	12420	7828	17300	22950	16310	12500	13070	13690	11790	10830	13950	14200	14530	15020	16200	12150	7110	9865	10000	24490	14880	8888	9133
LPE 18:0 sn-2	127300	193800	177900	189000	118300	235200	294500	206900	142300	122300	223900	155100	131900	122900	263700	146500	234800	86070	184500	82260	247900	153600	152700	104400	112700	188300	151400	82080	204800	243900	190600	139300	168700	181400	151000	131100	175500	156000	167800	187800	191600	150700	95510	112300	114700	272100	161300	95320	116700
LPE 18:1	129200	194300	177200	123900	142400	264300	275100	267400	101100	84920	168300	186400	148300	136800	199200	182800	122800	107000	187700	93600	250000	144000	136200	108900	170700	264000	91210	64320	150700	275100	142000	164700	93160	144400	155400	153700	204300	148800	143000	270600	232700	104500	97890	135700	132000	221200	136600	132100	127600
LPE 18:2 sn-1	34950	38920	56830	55520	27660	64260	65450	84360	33300	38350	47790	71130	36050	30750	57720	45810	60080	56240	47870	27900	37990	90650	39040	23400	50130	44540	61690	23000	45110	95900	52560	51660	46560	70160	41860	48280	54450	79310	53290	63750	87780	52400	47740	30470	33060	64950	34790	33640	49460
LPE 18:2 sn-2	300300	314000	528000	476200	226500	512000	543400	756600	324600	336200	499300	631600	340000	256500	472200	417200	512200	428600	393900	225600	332600	677900	342400	183000	371100	324500	535700	191500	364200	618000	426600	405700	394300	611400	389400	389600	419500	690200	438700	504400	774100	460700	442500	192700	289900	577400	284800	261200	370900
LPE 20:1	54770	116800	48740	60690	45390	84190	87240	78340	59370	32990	48100	47880	45710	46530	88440	53980	44820	51100	38490	37610	71940	58090	56830	51370	60440	65390	37890	30090	99200	72920	61670	55130	45310	58150	33720	42020	81540	47940	48470	86440	84240	39530	25720	63720	40170	60550	80630	65530	68820
LPE 20:4 sn-1	69550	62850	65580	62980	45540	96970	130900	89020	33950	37140	61310	53280	47940	53740	101000	58520	69970	41990	71120	38810	75000	63700	58450	41280	74910	93910	63100	29620	79220	154100	67020	95340	50700	51180	53580	59670	60760	58700	60730	90140	79750	38410	72000	58590	66930	101800	58130	73880	45960
LPE 20:4 sn-2	298300	302100	390000	310700	229100	329200	584000	491400	191200	221900	394300	247000	324900	260000	442300	347900	276100	228200	375300	207000	477200	346700	264200	224200	274800	305500	331300	176500	356100	476900	367100	529000	214700	250100	299000	334400	266900	286200	243900	375300	501700	163600	457100	158500	272800	494200	322600	264000	238200
LPE 22:5	41000	48180	64220	53530	38630	57920	80570	74500	52480	37860	45450	40640	43610	36360	71930	46860	48030	40270	41680	32940	53050	47650	47020	30130	53550	53470	59270	26320	50050	69710	50060	49700	39960	34350	45740	42100	63890	51580	43690	50750	57260	37820	37620	44480	39780	56060	41610	40990	37630
LPE 22:6 sn-1	58980	87390	66110	66530	48090	87760	115900	57080	68340	36660	56800	43270	30200	42910	135100	55080	50770	45810	57740	32600	82000	50520	56270	39840	71530	65270	38660	37230	104900	111700	54560	79420	54730	50850	53690	32400	89020	59760	47570	89760	77050	51590	48490	58910	48080	71070	76910	46220	37310
LPE 22:6 sn-2	339300	551700	491300	451900	322500	430500	779400	337100	450900	238500	410000	217800	243200	290700	764400	399000	266500	262300	386200	224700	598100	272300	356300	275100	379200	312000	259300	253100	629100	562000	354900	519100	315800	275700	318000	198900	565600	389900	273500	494100	527000	289900	374400	289700	295200	373800	459700	262500	230200
L-Thyroxine	29270	22980	28540	19450	21900	17870	38330	25600	33180	22530	30430	27110	38040	24190	43850	26180	33080	22420	37530	25380	25350	26140	29030	31100	24120	29300	27710	21490	32870	28940	38960	35100	26570	42410	32380	28150	21350	27220	26680	28120	35790	32420	12040	36330	32800	32910	22890	22220	24940
Methionine	6420	5646	5238	3886	7980	5344	4818	10830	5029	7627	4663	5185	6490	8276	5915	7361	6065	8691	6116	5355	6625	5826	9969	4817	9629	3972	6561	5769	7456	6446	6618	7252	9106	4828	7562	8685	7614	9539	4839	7476	5968	5904	5474	8079	6818	4628	5580	6891	5566
Monoethylhexyl phthalate	519300	491200	478300	445600	454700	445100	446100	733200	478000	428000	421000	402500	699700	930200	590200	623900	632800	593800	502700	478300	530400	455200	495600	436900	462400	465800	475200	605800	514500	478300	466000	468300	451500	491500	456200	412000	411300	467900	445800	416900	398100	394300	379800	382100	430900	558500	468000	431300	424800
myo-inositol	82160	216800	43020	56950	60910	148700	52920	10140	79930	19340	16470	51370	35470	91610	156700	10760	38940	48070	32990	110900	45410	21390	80590	58450	64360	23120	38180	89360	88790	75590	104500	36240	64780	62740	34570	9171	129900	69030	37890	64750	29480	102700	67040	192200	44130	50530	43780	41730	51960
N,N-dimethylglycine	265.9	507.2	362.3	75.51	424.1	329.1	414.4	564.9	288.3	58.59	193.7	86.93	73.62	491.4	146.2	611.1	604.7	56.83	469.3	281.3	525.8	194	161.3	453.3	378.7	1249	287.1	165.7	258.3	240.3	518.2	89.84	108.9	175.4	100.2	99.4	242.6	520.8	122.9	486.9	160.8	474.3	372.9	808.3	297.3	70.88	165.5	99.16	300.9
N-acetylhistamine	5295	6345	6044	6597	4933	6497	6617	5252	5819	5404	6965	6664	5789	5205	6596	5144	5836	6470	6828	6197	6611	6189	5864	6135	5099	7003	7200	7114	7162	5959	6297	7593	6224	7419	7549	5728	5848	6547	7799	7223	6973	7843	7255	7667	6465	7286	6299	6809	7489
Nicotinamide	4735	3180	3107	3557	4789	3135	4455	7037	4047	3509	2961	3847	4251	5167	3530	5207	3525	3371	3641	3363	3297	4298	6668	3692	7005	4609	3700	5279	4892	4766	4007	3840	6581	5360	5838	3541	7288	5914	3779	4323	4596	6173	5258	7406	6841	4143	4180	4256	4961
O-Phosphocholine	60490	81370	54060	71900	56330	78130	69120	83410	54730	67390	70560	70010	68380	80080	93790	68200	73840	49510	65900	49370	80960	56630	71530	70320	75500	89320	67440	71220	77710	83780	73560	58720	69500	81450	65220	77020	63560	61920	74840	87370	76620	84510	51920	68570	74510	68090	57070	68670	71690
PC 30:0	93000	251000	332400	219800	152700	215500	382900	347100	415500	284000	228200	143600	111200	261800	525000	140400	449200	120200	240700	92550	284300	137900	330500	118800	344800	482000	221800	220000	419400	175900	175800	185300	378700	106900	151600	95580	590900	270000	344500	286300	164900	297300	82540	296300	367000	242900	127700	307900	172100
PC 32:0	810800	1243000	1012000	866800	906300	1133000	1296000	1339000	1267000	1080000	1044000	1011000	1089000	1000000	1835000	760000	1474000	788100	814400	543600	1413000	869100	1237000	728800	1336000	1166000	821800	1121000	1131000	1255000	895900	1016000	1132000	769400	938300	736700	1164000	1074000	1131000	1301000	1017000	1282000	825400	1197000	1014000	970300	570100	880000	869400
PC 32:1	587100	923800	1057000	992000	574500	813900	1539000	1447000	1173000	1390000	830100	611600	903400	915300	1323000	750600	1519000	591800	742400	496900	1327000	727300	1175000	473400	1641000	1367000	812000	853200	927800	850400	1094000	871100	1113000	483200	860700	572200	1321000	1402000	994000	1101000	817400	1134000	443900	1087000	1441000	1004000	654600	789500	814100
PC 32:3	8810	13740	19440	18070	13230	25890	16110	14670	23600	15290	14020	10380	9182	16520	22680	8472	17940	14290	13810	12600	18210	7979	18510	15310	19020	22960	10610	15100	24160	12660	10330	12260	19370	8908	10940	5681	29980	16320	18630	12710	7724	18320	7534	18030	19640	10340	10620	16560	10660
PC 33:1	106700	219300	139100	180100	152100	197100	185300	237500	216100	141100	145000	121800	111900	201100	305100	109100	144400	117100	125000	125600	202300	104600	202200	115000	211700	247600	112500	166000	226400	171300	198800	127000	166700	118500	123200	110900	254600	168300	156200	204600	154200	173700	80080	173500	162300	131500	122400	200200	128900
PC 33:2	355200	682100	320000	332700	277100	710200	531200	869300	435100	426700	486800	456100	216500	644900	1051000	265900	411400	278800	368000	228900	493300	250300	459200	261400	432400	745500	423400	487200	694800	479100	458100	275400	274500	416000	483600	230600	570800	393700	536800	660300	575000	704400	149900	325400	353500	421600	207400	412300	366500
PC 34:1	7642000	11580000	9071000	10360000	7525000	10290000	13520000	14000000	10690000	10080000	8087000	7100000	11080000	10940000	16980000	8226000	13660000	7243000	7862000	7041000	11960000	10160000	10580000	6393000	12150000	13280000	8431000	8199000	10250000	10780000	10900000	7983000	11610000	7601000	8587000	8004000	10820000	10400000	10510000	14940000	9061000	11360000	7325000	10580000	11520000	9508000	7321000	9788000	7456000
PC 34:2	28150000	32880000	29190000	30840000	26620000	34620000	31620000	37230000	31510000	34890000	30370000	38660000	26910000	32470000	39460000	29230000	40790000	29990000	28920000	20030000	26860000	33060000	32830000	21930000	35080000	33950000	32430000	31450000	30050000	35900000	30180000	19930000	31460000	33200000	31550000	28300000	30750000	33130000	36730000	37310000	36490000	38350000	25090000	26700000	33190000	30110000	18210000	27320000	30430000
PC 34:3	2801000	2650000	2607000	2312000	1141000	2950000	5127000	4292000	2730000	3767000	2792000	4032000	1925000	2691000	4404000	2265000	5471000	1604000	2486000	999100	3644000	2128000	3193000	2510000	4004000	4184000	3400000	1748000	2516000	3141000	3605000	2137000	2431000	1820000	2905000	1855000	2698000	3286000	3915000	4121000	4405000	3204000	681600	1963000	3682000	4924000	1509000	1907000	1910000
PC 34:4	512800	630600	688100	357300	259300	530900	1125000	702100	471800	454200	562800	418400	191300	514600	884600	364200	938700	231500	574300	195900	653100	373400	645100	403300	628900	1082000	801400	280000	893100	414500	483200	896100	514900	293300	489100	317100	653200	392400	639600	680300	593800	407400	109200	511600	1150000	1136000	395000	596800	351100
PC 35:3	145600	210400	90790	136000	98980	207100	165100	199400	125000	137200	114300	156100	80750	144000	208600	123700	135600	104700	85760	81230	128700	141300	135200	114200	164400	177400	127700	128400	191400	168300	177100	110600	122900	130200	122700	98950	115200	117200	189500	160800	209800	146000	34940	134300	120100	131700	109600	118600	155200
PC 36:4	10510000	8476000	8274000	7134000	7435000	6489000	13060000	7999000	5818000	6731000	7638000	5492000	10280000	8806000	9879000	7442000	7079000	5030000	8422000	7958000	14480000	6030000	7254000	8182000	8370000	9615000	8519000	5454000	9256000	7727000	9546000	13250000	6768000	5704000	8535000	7732000	7511000	4833000	5637000	8467000	7017000	3879000	8770000	7080000	10160000	12250000	10230000	10590000	6226000
PC 36:5	4174000	22360000	6484000	4865000	3109000	7237000	7524000	2924000	10610000	2433000	2290000	1993000	3124000	5372000	17500000	2622000	5310000	2215000	2488000	1293000	6565000	1727000	6843000	3854000	12030000	5829000	3957000	3694000	13480000	9191000	3093000	4223000	7450000	2487000	3907000	1614000	8611000	3629000	3349000	5383000	3059000	3493000	1606000	21240000	5610000	5170000	8548000	4146000	6073000
PC 38:4	4969000	4368000	3786000	3122000	3277000	3521000	6580000	3722000	2884000	3445000	4291000	3199000	4955000	3770000	4633000	3553000	3681000	2391000	3942000	3394000	6842000	3034000	3598000	3876000	4158000	4718000	4001000	2918000	4322000	3881000	4792000	5804000	3090000	3083000	4939000	3835000	3358000	2189000	3008000	4142000	4054000	2283000	3635000	3105000	4404000	5227000	5176000	4916000	2500000
PC 38:5	3517000	5940000	3655000	3043000	2556000	3405000	5234000	2977000	4237000	2492000	2993000	2354000	3575000	3355000	5061000	2660000	2998000	1962000	2627000	2214000	4770000	2104000	3510000	3181000	4493000	3700000	3131000	2432000	4756000	4066000	3220000	3743000	3722000	2096000	2894000	2639000	3611000	1984000	2550000	3555000	3086000	2103000	2331000	6804000	3821000	4460000	4979000	3109000	2814000
PC O-34:1	134200	229200	156500	182800	167800	269200	201600	283100	219400	161200	161400	163600	120200	232300	324800	139500	178500	134200	177000	139300	223800	123000	219200	130300	239100	282300	126300	164800	210200	215100	203600	141600	168600	131600	149500	126800	276000	204900	192000	229400	187000	188800	93070	199700	166000	143300	139400	208400	146600
PC O-38:5	1370000	1190000	1185000	771800	1117000	2254000	1914000	1454000	773100	764700	1043000	1611000	1381000	1162000	1356000	1234000	1058000	892200	1178000	640300	1749000	1162000	1083000	1070000	1225000	1803000	815000	1141000	1057000	1879000	1157000	1353000	859100	1044000	1468000	990300	1279000	946200	980600	1605000	1301000	909900	1358000	1414000	1209000	1484000	964500	893000	809100
PE 34:2	51370	62480	26720	52180	51610	147200	25850	13380	29410	24450	13330	56880	10770	16960	19760	10940	51390	27600	30850	13690	25540	6900	40480	41150	111800	35710	14520	16370	28930	122900	11580	27720	32440	51410	11020	8368	47890	30800	63990	12550	17160	25690	8803	52560	40120	14520	33470	11760	10910
PE O-36:5	409900	304800	288400	264000	216100	516500	455700	243700	146200	178000	249300	287700	207000	300900	418800	238900	315800	123500	265700	170500	182400	147400	278600	220200	308200	421200	254300	116700	458700	375200	278800	230900	301800	258600	251700	251700	266500	222900	298100	350500	175400	204000	327000	365700	484000	320300	214500	391700	163600
PE O-38:7	276500	384600	233900	213100	220000	471800	272700	141800	270700	177800	189300	217000	132000	217000	341800	231800	177900	159700	218100	130500	220100	112000	209500	233800	340500	274600	147300	145800	385400	321000	212100	200100	318700	230800	226900	136900	324700	193100	199300	227700	154800	232400	142100	455400	276400	151000	263100	238400	151000
Phenylalanine	307300	400700	348700	351700	286800	364500	386100	351700	1305000	453000	298400	385100	282600	357900	595500	299500	409300	420000	376100	389400	307600	344100	430600	354500	391300	374900	355600	479100	475300	445700	433600	412000	437700	379500	496000	516700	396000	521600	340400	476500	385000	505300	444900	527600	431000	357600	375800	457300	450800
Phenylethanolamine	247200	318800	285900	284400	228200	289000	315900	296800	1014000	372700	245500	312900	231000	292800	482300	244700	350300	343800	316600	321500	259700	289700	361700	300600	323600	308600	290000	407000	393000	371500	358600	351400	375500	317100	417300	431900	336500	432400	286400	385700	322500	438800	374500	450400	378100	312500	325400	377900	386900
Phe-Phe	1832	2528	2479	1937	1698	2513	2533	1744	5290	2090	2300	2646	2813	1855	2198	1432	2009	2461	2700	2444	1764	2000	2062	2578	2265	2817	1849	1011	2635	2061	2273	2636	3226	2468	1681	3352	2203	2841	2053	2607	2365	2720	2611	2397	2240	2437	2035	2514	2367
phe-pro	4141	5883	5271	2879	4828	9264	6732	3702	5110	2427	3461	3451	7584	4231	3225	2649	4665	5376	2937	4705	3004	2514	4280	3069	3451	6332	3366	1516	3083	4639	7366	2604	4584	4537	4445	5619	5868	4539	3655	4772	4020	3823	4972	6623	5408	4057	3779	5563	8927
phloroglucinol/pyrogallol	49.46	453.4	131.5	3392	81.2	141.7	606.6	9030	2260	145.1	54.79	2542	1792	2376	2703	1499	1060	348.6	3970	504.1	5562	3827	1407	1008	422.9	4864	10570	762.9	1581	4707	7726	722.6	2429	184	2313	4744	1550	1312	6881	1734	10470	1233	7138	1342	2562	111.1	216.5	2886	289.1
prangolarine	10410	20760	4549	7503	5848	4389	24770	4189	5561	26940	27820	2552	972.8	21820	23520	2714	1472	23300	15110	16210	12950	10550	11260	16930	20490	14950	16020	27640	9301	20040	2847	5222	4097	12220	3787	5636	17570	21290	12710	2721	8084	6295	29850	1878	15270	20270	7870	16460	36650
pregn-4-ene-3,20-dione	57510	95300	57700	44230	59600	88760	124100	90550	80060	71560	65980	84670	60870	87010	62140	67020	59820	88040	44240	93390	101700	113900	117700	105100	216000	74340	58870	98460	100400	41610	63970	62430	36360	118300	78200	78950	25000	59060	131700	83730	123300	61650	85830	40220	106600	62270	77930	124800	107300
Pro Leu	74340	87840	67220	51780	90390	66790	95580	59800	62710	74240	60940	70160	103500	100900	81360	43090	54730	66880	42400	62360	72300	54200	64120	71730	69940	66030	73750	83100	71820	59460	98570	59710	59840	83680	84240	83930	68300	79890	64110	65650	59760	69820	74930	70530	70800	57120	56730	75100	172200
Propylparaben	693200	2019000	399200	615800	578500	1249000	377700	72480	661000	134800	120700	365900	269800	748000	1231000	77620	323400	393600	247600	843500	339500	158300	727400	518800	455200	180000	264400	502100	672000	634300	654500	271800	518400	483600	242600	55770	1071000	537300	243300	528800	225400	673300	462100	1416000	291300	375700	360100	350500	399600
Pyridoxamine	590.1	660.4	406.5	1125	128.8	781.3	719.6	872.8	485.4	721.9	1221	598.6	534.5	259.5	1284	506.7	681.5	134.5	524.7	648.1	561.5	413.6	828	434.9	754.4	505.6	884.3	523.1	812.3	204.8	1058	744.7	773.6	1168	704.4	446.4	434	1015	888.6	1031	559.1	1273	1183	1043	1239	960.5	775.5	983.2	827.1
pyrrolidine	14870	21280	15780	17300	15490	17220	12730	13920	18100	13520	15370	18130	15950	17110	22670	19500	15910	18080	14890	16200	17090	16180	23350	16830	16280	14400	20570	13540	20640	17850	19640	13060	19450	20220	19030	21270	26100	24450	14860	18280	16900	20680	19660	28610	24760	20900	19060	25920	19490
SM 32:1	1092000	2093000	1132000	1584000	867500	1636000	2258000	1578000	1492000	655000	1050000	1481000	816400	1520000	3214000	847900	2657000	750100	1005000	415000	1490000	721400	1247000	845300	1592000	2362000	916100	852800	1794000	1484000	1049000	1027000	1052000	1182000	1351000	897900	1430000	864200	1640000	2409000	994100	1382000	565300	1271000	1266000	1007000	681100	1026000	905200
SM 32:2	100900	133200	91980	91550	62150	81210	229200	147900	120900	90110	97100	118100	72990	100200	140600	77990	114300	46230	105600	34750	120500	57380	115200	71860	87430	267100	66520	49660	113600	72770	75710	91740	70510	82880	115000	42350	133800	59930	162100	159300	91300	112000	22970	56940	112400	97060	43650	70590	62300
SM 33:1	650100	1227000	485400	824200	490500	1173000	1237000	967200	760600	389800	621900	979100	542700	978200	1852000	470100	789500	432200	656900	281600	846600	424600	641000	601800	681900	1393000	479000	635900	829300	844300	651300	548900	439800	760500	738000	545500	684300	472000	726800	1448000	668200	904100	381300	649500	627800	544700	306100	604900	439200
SM 34:0	1697000	2140000	1479000	1445000	1324000	2779000	2337000	2147000	1554000	1630000	1809000	2118000	1762000	1781000	2599000	1425000	1854000	1355000	1769000	895700	1825000	1509000	1729000	1385000	1697000	2137000	1362000	1564000	1659000	2192000	1609000	1533000	1547000	1808000	1844000	1545000	1447000	1412000	1777000	2176000	1890000	2152000	1413000	1671000	1689000	1718000	901400	1332000	1350000
SM 34:1	17540000	24030000	15070000	16700000	13530000	26690000	24190000	22120000	14420000	16710000	17340000	21340000	17040000	18730000	27980000	14730000	20210000	12400000	16910000	8303000	19170000	17050000	16720000	14990000	17750000	24440000	14920000	15500000	17640000	24780000	16860000	13790000	14410000	17380000	18420000	16320000	13640000	12870000	18480000	24630000	19860000	22860000	13230000	19130000	18400000	16750000	8967000	13270000	12720000
SM 34:2	4364000	6374000	3885000	4176000	2846000	5386000	8687000	6204000	4028000	3645000	3449000	5223000	4009000	4192000	8234000	3786000	5416000	2177000	4164000	1439000	5552000	3871000	4323000	2748000	4679000	7585000	3367000	2677000	4579000	5888000	4321000	3150000	3186000	3281000	5561000	3236000	3673000	2713000	4804000	7137000	5297000	5868000	2238000	3001000	4221000	4363000	2069000	2675000	2245000
SM 35:2	64090	97890	40220	65990	38360	86500	103900	76530	61180	42400	41770	70160	43320	68890	126700	40810	51010	32130	58710	28510	68690	37990	60430	47540	56040	122300	44130	41610	54530	83970	68600	48490	34980	54350	66050	38970	53630	34140	55000	104700	72720	61720	24340	43630	43440	48040	30620	57550	32160
SM 36:1	1126000	1537000	1034000	1559000	964300	1376000	1500000	1419000	1270000	1031000	916000	1262000	1628000	1416000	2130000	1255000	1799000	1235000	1941000	769200	1641000	707500	1324000	962300	1291000	1946000	1342000	1042000	1013000	1608000	1601000	1096000	978800	1553000	1711000	1513000	1118000	1247000	1249000	1730000	1785000	1046000	991600	1283000	1060000	1104000	779400	1215000	812800
SM 36:2	2077000	2986000	1476000	2265000	1323000	2130000	3641000	2445000	2039000	1652000	1216000	1910000	2433000	1991000	3695000	1714000	2335000	1274000	3071000	1094000	2937000	1192000	2028000	1331000	1887000	4304000	1825000	1240000	1704000	2994000	2595000	1567000	1402000	1977000	2872000	1778000	1850000	1328000	1880000	3389000	2452000	1536000	1363000	1501000	1518000	1916000	1211000	1703000	900600
SM 36:3	266100	305700	198200	182700	161100	278300	333000	277300	214500	215000	205300	292300	220500	219300	340800	187000	262600	179900	212800	125500	242800	190700	217700	198900	232900	351200	194900	179900	248800	309400	237000	222000	198900	260000	304600	203400	205500	163900	243400	313100	272200	245100	164000	172800	256100	223000	132700	174800	158900
sphinganine 1-phosphate	22840	37620	32180	26780	25070	39630	42620	29270	28680	26720	30080	29820	22020	31090	40160	18350	28690	22770	21280	17440	20600	22890	25630	19370	30910	33010	20830	21220	20460	31000	27670	25840	20170	20070	29050	25410	21290	33890	25220	29240	25790	32110	16300	29730	45290	26610	16070	21310	26970
sphingomyelin	59930	58370	56010	77160	64970	57010	51420	57980	61800	62800	58030	70680	104600	64420	62990	76000	74110	92220	99050	55380	78030	51440	57530	56070	61470	72600	69590	68370	46620	61390	78840	61330	47150	84050	85570	91600	57390	63740	64360	62930	67490	56550	73480	53270	49200	50010	47390	69720	56700
Sphingosine-1-phosphate	115500	162300	141200	127500	107100	165300	151800	119200	98710	121800	114400	109200	109700	117600	171300	90180	130900	115000	110200	92850	89430	99610	115200	112100	152600	145400	106500	106600	109300	129300	145800	117100	94560	103600	128900	119800	113000	160900	108800	119200	125400	153700	91240	162200	137600	118600	83000	123200	126500
Theophylline	174.3	14560	5256	8966	547.9	569.4	19060	554.2	1432	672.5	664.2	453.1	18570	14000	6799	779.2	3940	23260	8066	17590	373.2	2296	562.3	642.7	21900	3074	1961	1835	5063	345.8	11490	544.9	1286	15380	17980	264.3	3120	11200	2301	7355	832.1	2173	831.6	221.6	36020	732	3770	12940	297.3
thiamine	13710	27470	6802	10490	10120	5472	29840	5461	7396	34320	34470	3735	2219	25020	25920	4775	2093	27970	18760	22340	19170	14870	16940	23140	28700	18540	18660	36380	11000	22740	4269	7036	6004	13310	5542	7526	26210	26550	17440	3406	10960	8318	38720	2861	20140	21550	11920	22740	50030
Tyrosine	41150	40420	39630	34350	48420	38840	48600	68050	30600	42720	32080	39950	38520	46500	43770	42600	43610	43260	39190	30610	34230	42180	75030	39880	55280	39600	38040	50930	55030	35960	47580	45660	67180	41150	44900	35860	54750	56560	33240	43450	40030	63690	55330	66140	48520	38000	38340	46160	31960
[truncated: 290 more columns]

## Sheet: Calibrated data of LC-MS ESI+
sample	C1	C2	C3	C4	C5	C6	C7	C8	C9	C10	C11	C12	C13	C14	C15	C16	C17	C18	C19	C20	C21	C22	C23	C24	C25	C26	C27	C28	C29	C30	C31	C32	C33	C34	C35	C36	C37	C38	C39	C40	C41	C42	C43	C44	C45	C46	C47	C48	C49
type	Ctrl	Ctrl	Ctrl	Ctrl	Ctrl	Ctrl	Ctrl	Ctrl	Ctrl	Ctrl	Ctrl	Ctrl	Ctrl	Ctrl	Ctrl	Ctrl	Ctrl	Ctrl	Ctrl	Ctrl	Ctrl	Ctrl	Ctrl	Ctrl	Ctrl	Ctrl	Ctrl	Ctrl	Ctrl	Ctrl	Ctrl	Ctrl	Ctrl	Ctrl	Ctrl	Ctrl	Ctrl	Ctrl	Ctrl	Ctrl	Ctrl	Ctrl	Ctrl	Ctrl	Ctrl	Ctrl	Ctrl	Ctrl	Ctrl
p-xylene	0.242263	0.241402	0.251363	0.242622	0.239895	0.227086	0.238126	0.239573	0.247382	0.249205	0.249436	0.243254	0.243154	0.253569	0.252246	0.221006	0.23537	0.243635	0.24733	0.248524	0.260197	0.252876	0.249019	0.243106	0.255154	0.243113	0.245398	0.27172	0.247916	0.241399	0.232039	0.25484	0.230586	0.2634	0.237302	0.249899	0.26154	0.251381	0.250625	0.236445	0.250921	0.241749	0.243666	0.26934	0.244995	0.262188	0.279619	0.248712	0.252376
(-)-anabasine	0.0757534	0.0985052	0.0684729	0.0582626	0.082373	0.0539037	0.101155	0.0560788	0.0845829	0.0702273	0.0637627	0.064876	0.0431501	0.0815131	0.0635771	0.0513198	0.0782869	0.090148	0.0572531	0.11897	0.0629404	0.0709643	0.0924379	0.0666345	0.0787683	0.0726838	0.0925856	0.043346	0.069101	0.0684635	0.0452517	0.0856828	0.100749	0.089438	0.0360532	0.0571795	0.0773167	0.0597712	0.0666232	0.0771977	0.0652444	0.0908134	0.0741876	0.076331	0.119041	0.0757134	0.0839981	0.0863965	0.0552608
(+/-)-epinephrine	0.11226	0.110521	0.080366	0.0938574	0.119382	0.0924827	0.117904	0.0824645	0.139482	0.068837	0.072689	0.0779687	0.0768122	0.0838654	0.126492	0.0643152	0.0893506	0.100524	0.100584	0.103506	0.101159	0.0826485	0.0984759	0.0743071	0.0799924	0.0921147	0.138855	0.0561673	0.0924024	0.0693535	0.103264	0.106907	0.106428	0.0802548	0.0423188	0.0840909	0.103402	0.0813827	0.0530791	0.0906488	0.0799102	0.0944324	0.0860978	0.0904353	0.11001	0.0993282	0.097943	0.107341	0.0458071
(S)Cotinine N-oxide	4.38584	4.28007	4.2751	4.42656	4.31296	4.4114	4.37545	4.37174	4.44136	4.3926	4.37046	4.2758	4.27327	4.39366	4.36569	4.3732	4.39199	4.30467	4.37704	4.39119	4.42753	4.30231	4.46165	4.32072	4.45294	4.41225	4.43104	4.42909	4.4736	4.36716	4.43266	4.40711	4.43558	4.46269	4.46971	4.56834	4.45296	4.40426	4.51865	4.36395	4.67367	4.42416	4.54736	4.53739	4.54582	4.42992	4.52283	4.43005	4.42064
1,7-Dimethylxanthine	0.000802397	0.562867	0.24146	0.322931	0.016	0.0173668	0.0273166	0.00158366	0.00117907	0.00115948	0.000209055	0.00115115	0.843817	0.885364	0.216304	0.0161149	0.139513	1.00354	0.442961	0.0322608	0.00150182	0.146403	0.0069905	0.000939436	1.09521	0.144831	0.0223393	0.0293359	0.142997	0.0013797	0.337115	0.00373688	0.0349276	0.788227	0.650831	0.000972789	0.0887278	0.42939	0.00115477	0.239815	0.0256226	0.0629613	0.000372236	0.000251826	1.11566	0.012768	0.183029	0.394832	0
1-Amlnocydohexanecarboxylic acid	0.233973	0.0683607	0.566626	0.495023	0.0864089	0.616163	0.066552	0.0340099	0.00537488	0.0531709	0.446795	0.0266575	0.0333754	0.0780533	0.0467275	0.0638132	0.12523	0.0573543	0.0560341	0.887328	0.155446	0.907832	0.119175	0.668275	0.11779	0.391632	0.117262	0.258213	0.0963114	0.165843	0.0142705	0.157379	0.125253	0.297704	0.249921	0.0425256	0.0269189	0.0340093	1.16786	0.0260791	0.0313148	0.403596	0.0792832	0.0954337	0.0490455	0.0264933	0.0648727	0.0183308	0.117986
1-Hexadecanol	0.0568421	0.0548105	0.043716	0.0300671	0.0506724	0.0459149	0.0745808	0.0684275	0.0580513	0.0475687	0.0720244	0.0519824	0.0723138	0.0928961	0.0983587	0.0361469	0.0353294	0.0218884	0.0576744	0.0300369	0.0491831	0.0322094	0.0661871	0.0710647	0.0446107	0.0562963	0.0409279	0.023381	0.0593454	0.0739851	0.0527987	0.0458072	0.043186	0.0323802	0.0404508	0.0331804	0.048248	0.0390442	0.0384374	0.0613661	0.0370348	0.0429534	0.0742207	0.0341037	0.0664098	0.0451721	0.0437456	0.0605109	0.0347367
1-methylguanine	0.273171	0.295255	0.264318	0.264327	0.311147	0.288067	0.288008	0.330391	1.05663	0.375795	0.233979	0.293431	0.295295	0.35682	0.479951	0.279014	0.322469	0.338192	0.331993	0.366476	0.308922	0.303754	0.404991	0.294457	0.382845	0.321761	0.31754	0.381555	0.379308	0.386074	0.390191	0.317376	0.378303	0.313229	0.378445	0.438737	0.362041	0.413189	0.285558	0.344228	0.291364	0.3502	0.361148	0.432985	0.395813	0.315451	0.384299	0.376811	0.355012
2,6-diaminopimelic acid	0.420297	0.403458	0.408362	0.40111	0.387748	0.368262	0.392106	0.346801	0.432185	0.341352	0.342684	0.396867	0.377957	0.383575	0.411148	0.388367	0.394536	0.421682	0.410798	0.375775	0.384531	0.390885	0.394532	0.381262	0.378338	0.362417	0.3747	0.345385	0.375763	0.388081	0.35577	0.376336	0.373348	0.406418	0.395727	0.410758	0.378693	0.401261	0.408503	0.386491	0.433725	0.40202	0.418315	0.390108	0.372522	0.397025	0.37909	0.38177	0.396894
2-hydroxyhippuric acid	0.000747032	0.00109965	0.000602455	0.00229236	0.00206905	0.00109704	0.00275989	0.000656552	0.00138238	0.00142761	0.000444721	0.000485308	0.000281388	0.00124369	0.00163613	0.000447997	0.00139251	0.00150231	0.000793986	0.00350768	0.00325582	0.00140522	0.000546589	0.0023006	0.00106767	0.0015474	0.00203688	0.0004327	0.000857461	0.000804869	0.00407502	0.00168012	0.00135743	0.000788541	0.00627632	0.000780342	0.00086175	0.00182123	0.000929859	0.00215774	0.000845402	0.00132296	0.0043066	0.00169172	0.000476946	0.000627352	0.00133494	0.000683461	0.00373246
2-hydroxyisocaproic acid	0.0125428	0.0189369	0.0115938	0.0141619	0.0168265	0.0146587	0.013433	0.0129325	0.0161157	0.0126392	0.0115878	0.0132744	0.0136965	0.00988392	0.0124377	0.0126862	0.0133554	0.0177342	0.0133228	0.0135996	0.0158633	0.0128259	0.0137969	0.0118703	0.015348	0.0129135	0.0149452	0.0131106	0.0156695	0.0120906	0.0108895	0.0136085	0.0164718	0.0141401	0.00920787	0.0173788	0.0175434	0.0136037	0.0137621	0.0108468	0.0140644	0.0189744	0.0153726	0.0133359	0.0122955	0.0154031	0.0172051	0.013369	0.0153224
2-hydroxyquinoline	0.0173516	0.0465704	0.00153911	0.00760877	0.00526574	0.00322057	0.0459063	0.00437099	0.00194704	0.0252189	0.00815975	0.00134301	0.00931295	0.0327469	0.00370745	0.00106512	0	0.0301449	0.0762538	0.00570855	0.00278806	0.00739274	0.0118773	0.00665451	0.133989	0.0162975	0.00401841	0.0359931	0.0017693	0.00587327	0.00501997	0.00269018	0.00355507	0.00477528	0.00130107	0.00290785	0.00449853	0.00653771	0.00831131	0.00135091	0.00231438	0.00873626	0.0303308	0.00546841	0	0.0266667	0.00120548	0.00378625	0.0218853
2-Methylpyrrolidine	0.743664	0.944087	0.746569	0.66995	0.820989	0.577448	0.626806	0.707346	0.760518	0.576541	0.489224	0.626579	0.76685	0.721416	0.875902	0.673217	0.883031	0.824593	0.708445	0.766052	0.741599	0.839933	0.827586	0.588287	0.875808	0.615975	0.937011	0.670479	0.835904	0.779455	0.731027	0.61654	1.01279	0.810877	0.704273	0.834848	0.886303	0.996328	0.505002	0.770332	0.61848	0.737045	0.823484	1.07146	0.774302	0.763916	0.934139	0.950899	0.825412
2-Phenylacetamide	0.0944292	0.0836572	0.0671016	0.0713402	0.10513	0.0759456	0.110101	0.123941	0.0777882	0.074709	0.0637212	0.0825987	0.0938711	0.113297	0.10454	0.0920391	0.0963273	0.107031	0.076473	0.0671351	0.0930564	0.0705807	0.145108	0.0665862	0.157433	0.095254	0.0737262	0.0892776	0.0865616	0.0848093	0.0980849	0.0941099	0.138299	0.0837525	0.0894941	0.0697009	0.13438	0.120585	0.0757872	0.0858757	0.0839937	0.12927	0.108431	0.12985	0.116544	0.0810399	0.0945219	0.102475	0.0741007
2-Piperidone	0.0874098	0.0449862	0.0921134	0.0392783	0.0102812	0.984494	0.0368525	0.0505213	0.0722173	0.0890656	0.0139316	0.0259576	0.0527384	0.0387057	0.111689	0.0400452	0.0181425	0.0148698	0.0642857	0.202196	0.440788	0.112458	0.0148143	0.00849747	0.0382446	0.0955965	0.0123404	0.0179333	0.0742862	0.0251844	0.135433	0.0129394	0.116969	0.0811367	0.150888	0.0336263	0.395022	0.197302	0.0469834	0.0132546	0.0777279	0.0718538	0.0442293	0.15007	0.167757	0.126871	0.184054	0.368303	0.0124612
3-(1-Pyrazolyl)-L-alanine	0.0183105	0.0157997	0.0147562	0.00975794	0.0153562	0.0167106	0.0159007	0.0123468	0.0200234	0.0129098	0.0136445	0.0160285	0.013078	0.0157721	0.0142657	0.0120181	0.0158296	0.0213969	0.0124909	0.0144523	0.0148009	0.00746297	0.0137747	0.0168926	0.0178548	0.0177693	0.0152281	0.00829278	0.0138684	0.0145969	0.0107838	0.0122788	0.021613	0.0208703	0.0140777	0.0152991	0.0141303	0.0236728	0.0168947	0.0187345	0.013814	0.0138829	0.0158523	0.0157009	0.0170485	0.0187022	0.0190533	0.0152683	0.0151933
3-(2-hydroxyethyl)quinazolin-4(3H)-one	1.93295	1.85631	1.84746	1.88158	1.84074	1.91388	1.94289	1.9614	1.95523	1.90485	1.90807	1.90786	1.87033	1.90916	1.90584	1.90483	1.87982	1.87504	1.88036	1.92987	1.93955	1.87789	1.92695	1.88369	1.93628	1.91056	1.93684	1.91765	1.95606	1.89424	1.89423	1.86671	1.93052	1.90434	1.94774	1.92517	1.93889	1.91333	1.96358	1.84758	1.98775	1.9286	1.93158	1.95014	1.94794	1.94759	1.98935	1.88355	1.95128
3-(4-hydroxyphenyl) propionic acid	0.0164682	0.0153669	0.0117365	0.0147367	0.0163068	0.0139761	0.0153174	0.0169372	0.0466377	0.0154076	0.0137649	0.0118494	0.0152162	0.0162159	0.0291934	0.0128984	0.022411	0.0176962	0.0193208	0.0175074	0.0124797	0.0170956	0.0210269	0.0131306	0.0163979	0.0154788	0.0142666	0.0186636	0.0240729	0.0208986	0.0226848	0.0148676	0.0182788	0.0187947	0.0183101	0.0235051	0.0189508	0.0153808	0.0097718	0.017947	0.0129872	0.0212184	0.0186684	0.0218412	0.0144273	0.0166795	0.0191244	0.017404	0.0186871
3,4,5-trimethoxycinnamic acid	4.30717	7.10138	1.90156	3.75662	4.44259	4.08055	1.18694	0.480195	3.12421	1.45345	1.84679	2.12875	1.64738	2.2646	3.91528	1.29278	1.42956	1.11691	0.806647	1.7015	1.24035	0.652475	2.9328	4.42602	1.32314	1.05402	0.946516	0.731977	1.64663	2.69843	2.61703	0.80266	1.88316	2.81678	0.878266	1.32282	3.18384	2.90298	1.85433	1.91828	0.708661	4.12592	1.02742	4.01101	1.11381	1.43522	1.05023	1.47583	1.04222
3-hydroxycinnamic acid	0.125479	0.136522	0.126861	0.115393	0.173304	0.114761	0.195281	0.213399	0.11701	0.126183	0.0956233	0.136272	0.147814	0.18217	0.144269	0.134988	0.169111	0.169565	0.117391	0.120999	0.136623	0.122408	0.231285	0.123233	0.233614	0.156079	0.104639	0.133916	0.14469	0.131611	0.140375	0.138937	0.19903	0.123333	0.150414	0.139145	0.203182	0.191639	0.114701	0.135367	0.141125	0.170226	0.157444	0.191346	0.192119	0.123103	0.146132	0.144797	0.117851
3-Indoleacetic acid	0.0694212	0.147802	0.0819426	0.0641413	0.0793611	0.373792	0.2348	0.0540903	0.0660151	0.0713134	0.110725	0.0506911	0.0622102	0.0829849	0.030163	0.053398	0.0530243	0.108406	0.078429	0.16733	0.104443	0.0869307	0.0886048	0.243083	0.0870198	0.12175	0.062079	0.047995	0.0520293	0.0877878	0.217926	0.0922943	0.241346	0.0833554	0.0476544	0.0427335	0.0729156	0.0965662	0.0824082	0.0865836	0.0442053	0.0543877	0.103873	0.0786087	0.0556599	0.172085	0.0583181	0.0533291	0.086246
3-Indolepropionic acid	0.182506	0.061032	0.0702738	0.238535	0.37	0.15254	1.70816	0.209106	0.125032	0.0998894	0.0121536	0.193689	0.0334972	0.104686	0.153893	0.113305	0.0540507	0.0947504	0.107674	0.0700053	0.0778587	0.408581	0.132579	0.217688	0.0562898	0.146883	0.0674179	0.0698533	0.0353555	0.0736859	0.00559003	0.148041	0.00193675	0.120618	0.0923397	0.149474	0.0406422	0.311471	0.152893	0.543031	0.0706912	0.292634	0.0116483	0.088058	0.0742338	0.0714959	0.0481963	0.0761206	0.128855
3-Methylisoquinoline	0.154296	0.223524	0.190814	0.21592	0.210294	0.195028	0.192828	0.172216	0.240724	0.176143	0.144519	0.174937	0.143514	0.163378	0.161164	0.176204	0.206669	0.226112	0.224149	0.208782	0.171205	0.21158	0.214669	0.178787	0.197528	0.202611	0.213398	0.123411	0.231227	0.177963	0.221462	0.182128	0.24273	0.235424	0.137206	0.229293	0.238979	0.233131	0.155064	0.157082	0.184708	0.237539	0.196544	0.25628	0.160395	0.168522	0.219551	0.197035	0.217835
3-O-methylgallic acid	0.00177486	0.015185	0.0132203	0.0445797	0.001275	0.0184015	0.0274807	0.287277	0.0360277	0.00384384	0.00210294	0.111896	0.153513	0.167051	0.198507	0.0917335	0.0875352	0.018132	0.0645317	0.0133004	0.119009	0.155644	0.0828342	0.0120853	0.00771891	0.073281	0.335248	0.041893	0.158621	0.0865174	0.0921553	0.00630331	0.205889	0.0148698	0.037791	0.0880025	0.0823062	0.0500045	0.298796	0.096262	0.163955	0.0109535	0.106531	0.0971594	0.0802711	0.00150059	0.026347	0.0321901	0.0223937
4-Dimethylaminobenzaldehyde	0.484061	0.472872	0.447066	0.501603	0.459907	0.477014	0.504054	0.496309	0.515448	0.477319	0.434292	0.47769	0.481517	0.488681	0.475941	0.519276	0.488197	0.421063	0.460181	0.507982	0.514275	0.46264	0.492988	0.427942	0.496705	0.494374	0.487923	0.507336	0.470552	0.475401	0.497012	0.455805	0.483066	0.473701	0.481591	0.485467	0.507302	0.502984	0.492394	0.483396	0.49653	0.510258	0.499293	0.512928	0.519329	0.498174	0.506925	0.465146	0.492662
4-hydroxymandelic acid	0.00445147	0.0310373	0.0113028	0.285333	0.0042812	0.00838362	0.0550722	0.885071	0.174206	0.00403976	0.00233726	0.200707	0.285184	0.234127	0.214623	0.179682	0.0751571	0.0320615	0.317223	0.0373173	0.498088	0.31765	0.158202	0.0662018	0.0334405	0.37148	0.977728	0.058961	0.15064	0.411233	0.670312	0.0468329	0.183808	0.0214993	0.16529	0.402879	0.127037	0.0986269	0.584714	0.10961	0.807924	0.0936922	0.514735	0.0991886	0.198893	0.0049904	0.030402	0.214925	0.0244235
4-methoxybenzoic acid	0.00458447	0.0106926	0.00549818	0.00489574	0.00811087	0.0109493	0.00947161	0.00289261	0.00971884	0.00428413	0.0085252	0.00472911	0.0139612	0.00668435	0.0078701	0.00675991	0.00510109	0.00372248	0.00609102	0.0091491	0.00503615	0.00300266	0.00689582	0.00733896	0.0066658	0.00974059	0.00820532	0.010019	0.00777386	0.00910197	0.00766831	0.00779175	0.00583517	0.0145944	0.014878	0.00917949	0.00788648	0.00948454	0.00588056	0.0080678	0.00260557	0.00835343	0.00968153	0.00831904	0.00774841	0.0107504	0.00655935	0.0104666	0.0242806
5-Formylsalicylic acid	0.00270837	0.0397677	0.0180834	0.0283611	0.00523241	0.0129926	0.0494021	0.219974	0.0241803	0.0109878	0.0044407	0.0289303	0.046557	0.0888969	0.110803	0.140325	0.0617845	0.0372238	0.147855	0.00955771	0.184851	0.220924	0.0801315	0.00764625	0.0149281	0.0888604	0.140867	0.0341505	0.185536	0.0543942	0.144879	0.0106578	0.1475	0.0155644	0.0349169	0.168707	0.210461	0.0767731	0.149075	0.154448	0.172587	0.0197138	0.133333	0.104348	0.0447436	0.00174146	0.0421994	0.0473249	0.0333848
5-hydroxyindoleacetic acid	0.00545902	0.00734196	0.00529573	0.0051997	0.00979643	0.00566454	0.00720183	0.00548343	0.00413144	0.0039592	0.00681206	0.00421599	0.0115257	0.0070208	0.00444103	0.00444655	0.0044433	0.00432835	0.00680527	0.007639	0.00797535	0.00704976	0.00547432	0.0050913	0.0049395	0.00521076	0.00575576	0.00928814	0.00731395	0.0069795	0.0089771	0.0057295	0.00637754	0.0064779	0.00784752	0.0051541	0.00858194	0.00590197	0.00619581	0.00492329	0.00774227	0.00763536	0.00707589	0.00675543	0.00468003	0.00510134	0.00608508	0.00653538	0.0104235
5'-methylthioadenosine	0.00132602	0.0019802	0.00150632	0.00151057	0.0017956	0.00157217	0.00217944	0.00148343	0.00113912	0.00143089	0.00147254	0.000817952	0.00198245	0.00154688	0.00143481	0.00148291	0.000998996	0.00153707	0.000854466	0.0016477	0.00139661	0.00150331	0.00144115	0.00149503	0.0014696	0.00177525	0.00119246	0.00248362	0.00136512	0.00122399	0.00161771	0.00169643	0.00245367	0.0014436	0.00166971	0.001376	0.00144348	0.00164278	0.0017977	0.00170411	0.00204707	0.00182983	0.0017961	0.00228944	0.00171581	0.00176792	0.00111774	0.00141269	0.00274171
5-oxo-L-proline	0.00559104	0.0104516	0.00294524	0.0038002	0.00580908	0.00260875	0.00978534	0.00260387	0.00265776	0.0121985	0.0111197	0.00207996	0.00100568	0.00841242	0.00873792	0.00227008	0.0012936	0.0093028	0.00640167	0.00728282	0.00725671	0.0076727	0.00665758	0.00722159	0.0114052	0.00612417	0.00578503	0.0124457	0.00329715	0.00786871	0.00253881	0.00269084	0.002734	0.00432686	0.00346173	0.00308142	0.00985438	0.00819583	0.00599176	0.00148941	0.00456482	0.00280332	0.014021	0.00185514	0.0068065	0.007196	0.00613137	0.00698463	0.0148144
Abietic acid	0.00465559	0.0129869	0.00584976	0.00442676	0.00430633	0.00435567	0.00445863	0.00165848	0.0191208	0.00362049	0.00365854	0.00248282	0.00267275	0.00469506	0.00898075	0.00199591	0.00199666	0.0019556	0.00357382	0.00212217	0.00356901	0.00197571	0.00756655	0.0129733	0.0107045	0.00273784	0.00432476	0.00316646	0.00705082	0.00424907	0.00353488	0.00355129	0.0048334	0.00252571	0.00205738	0.00178648	0.00543935	0.00440784	0.00485759	0.00235432	0.00173165	0.00583746	0.00296942	0.0291944	0.0043703	0.00323642	0.0115144	0.00469172	0.00813422
Acetylcholine	0.0225023	0.0266716	0.0193741	0.00804778	0.0119037	0.0161247	0.0142885	0.0127212	0.00994377	0.0103992	0.0112715	0.00903122	0.0167733	0.0152877	0.0152045	0.00735724	0.0137528	0.0167761	0.00912231	0.0160239	0.0112246	0.0127182	0.0200233	0.011889	0.0193867	0.0102236	0.00897338	0.0137072	0.00821131	0.0148603	0.0137966	0.0098522	0.0126179	0.0177389	0.0125065	0.0125342	0.0164223	0.0153121	0.012886	0.0138395	0.010989	0.0119184	0.010584	0.0219342	0.019393	0.00995138	0.0245363	0.0192815	0.0461331
Asp-phe	0.00123407	0.0013128	0.00248293	0.00105044	0.0013159	0.0019525	0.00193476	0.00118044	0.00124165	0.000805062	0.00097586	0.00108886	0.00186256	0.00163359	0.00110653	0.00086936	0.00102101	0.00136518	0.000930865	0.00132228	0.00112206	0.00179257	0.00178293	0.00106713	0.00102625	0.000987984	0.00103549	0.00241416	0.000885784	0.00107209	0.00134169	0.00115875	0.00206121	0.00155201	0.000989156	0.00127007	0.00144175	0.00123696	0.000955383	0.00105566	0.0017799	0.00111558	0.00190488	0.00208557	0.00149391	0.000854926	0.000938274	0.00174495	0.00434089
bilirubin	0.198504	0.27016	0.120615	0.0653384	0.10968	0.226499	0.233724	0.403469	0.127909	0.183592	0.214385	0.151641	0.108609	0.192512	0.355844	0.151564	0.303771	0.343364	0.113206	0.125705	0.428968	0.233105	0.179841	0.184658	0.241031	0.22764	0.126727	0.0718644	0.413488	0.208231	0.402992	0.200477	0.0874883	0.127281	0.161634	0.116564	0.268495	0.227677	0.131695	0.395342	0.173517	0.149613	0.0891874	0.316295	0.186845	0.227845	0.260053	0.229613	0.128528
B-nicotyrine	0.237198	0.362568	0.287679	0.355774	0.353333	0.348885	0.320934	0.273412	0.369861	0.328813	0.246445	0.279647	0.221715	0.277217	0.25787	0.289756	0.335176	0.371014	0.356254	0.354185	0.278587	0.315578	0.343535	0.286442	0.365338	0.334413	0.322235	0.206152	0.361123	0.298682	0.359674	0.291745	0.392211	0.37504	0.22215	0.353989	0.389643	0.383986	0.252041	0.264851	0.319043	0.382527	0.294656	0.427594	0.251656	0.284688	0.320015	0.306652	0.368044
CA	0.0042515	0.00954695	0.0114722	0.00679724	0.0082129	0.0372188	0.0569557	0.0232038	0.0515606	0.00666578	0.0061415	0.0049555	0.00387143	0.0122519	0.00201214	0.00985694	0.0170764	0.0241574	0.00484201	0.00287956	0.00481474	0.816033	0.00532622	0.0143859	0.00911236	0.0712283	0.00316588	0.0376727	0.0129634	0.0188118	0.00238214	0.00500417	0.387401	0.0409541	0.011909	0.00284898	0.0241854	0.00548471	0.0636518	0.010363	0.00425266	0.0454215	0.00360778	0.0102972	0.0760487	0.00708055	0.0092342	0.00325566	0.0045309
Caffeine	0.000766076	0.119767	0.120511	0.0555869	0.00204966	0.00785	0.00514566	6.0987e-05	0.000162873	4.98145e-05	0.000129237	9.08172e-05	0.213677	0.347785	0.0607471	0.00382801	0.0802664	0.192987	0.0930865	0.0066895	6.1738e-05	0.148412	0.000151978	9.95563e-05	0.256119	0.0530107	0.00241878	0.00811735	0.0208685	0.000114591	0.0384988	9.18185e-05	0.0175907	0.266941	0.167696	0.000175421	0.0173443	0.146748	0.000403249	0.0525529	0.0110295	0.0267114	0.000122421	0.000167355	0.422327	0.00319459	0.0977884	0.042852	0
Carnitine	0.982648	1.26657	0.902798	0.855496	1.03039	0.911179	1.29418	0.805517	1.16026	0.938975	0.806887	0.875115	0.684993	1.04948	1.0141	0.7332	1.02883	1.18363	0.845591	1.54202	0.948468	0.89675	1.07118	0.878649	0.793893	1.05248	1.1749	0.525856	0.885264	0.936033	0.627048	1.24068	1.24636	1.25913	0.52163	0.921795	0.961944	0.697406	0.860803	0.954576	0.700368	1.22035	0.962971	0.909671	1.59129	1.04756	1.0567	1.16276	0.710432
Carnitine C10:0	0.18273	0.424193	0.21171	0.171481	0.391716	0.210187	0.369389	0.410004	0.296988	0.178969	0.223164	0.140507	0.387728	0.316508	0.208991	0.309307	0.202348	0.318633	0.128539	0.35866	0.417506	0.744366	0.645204	0.526052	0.902389	0.412483	0.19751	0.259374	0.29657	0.173857	0.285714	0.159879	0.152546	0.350199	0.194994	0.29042	0.130839	0.198253	0.414888	0.360012	0.27433	0.201788	0.385423	0.187853	0.425507	0.255772	0.455768	0.471008	0.231248
Carnitine C10:1	0.23949	0.417763	0.245622	0.186558	0.34083	0.317625	0.501185	0.404305	0.319613	0.270938	0.244286	0.325445	0.298111	0.378775	0.210288	0.305848	0.238327	0.366336	0.163359	0.366676	0.41373	0.654137	0.532778	0.431721	0.897228	0.284446	0.238371	0.339363	0.344324	0.170345	0.274035	0.220436	0.169288	0.439758	0.284579	0.308655	0.106546	0.221609	0.460597	0.285844	0.457094	0.236398	0.305744	0.160063	0.398309	0.23217	0.370193	0.426341	0.388051
Carnitine C12:0	0.0688944	0.108698	0.0856752	0.0394342	0.126464	0.0817765	0.136116	0.148552	0.0702134	0.054983	0.0699768	0.0430238	0.258749	0.104576	0.163706	0.0681527	0.0550882	0.0902804	0.0352504	0.0732313	0.113898	0.157383	0.134099	0.122236	0.167218	0.0882398	0.0364382	0.0919209	0.0725581	0.0581443	0.0718779	0.0577435	0.0378159	0.0848539	0.0481743	0.0791082	0.0526756	0.0476028	0.0690885	0.0968219	0.0831558	0.0630939	0.113741	0.0609551	0.119079	0.0702756	0.0698888	0.0776659	0.0879828
Carnitine C12:1	0.108994	0.135689	0.0893675	0.0515468	0.173494	0.0978238	0.17901	0.177069	0.0947368	0.106312	0.120835	0.0573352	0.344202	0.160064	0.145652	0.0871273	0.0673835	0.118629	0.0401406	0.140854	0.164931	0.172602	0.154322	0.179317	0.234481	0.1105	0.0489937	0.194407	0.102035	0.0741078	0.0765191	0.0812894	0.0572356	0.107625	0.0832675	0.0868721	0.0615786	0.0644685	0.115544	0.171233	0.111137	0.0801657	0.14458	0.0808104	0.157743	0.0737809	0.10662	0.100773	0.149777
Carnitine C14:0	0.0175252	0.0240717	0.0185591	0.0121414	0.0252881	0.0167168	0.031766	0.0178142	0.0214328	0.0112029	0.0181649	0.0115093	0.0524515	0.0249876	0.0459122	0.0137326	0.0151919	0.0225607	0.0125838	0.0207741	0.0195197	0.0179418	0.0248929	0.0242226	0.0251386	0.0170086	0.012701	0.0212469	0.0208712	0.0137786	0.0122424	0.0166859	0.012174	0.0196601	0.00971373	0.0174839	0.0195112	0.0153542	0.0203831	0.0202708	0.0222204	0.0139887	0.0313067	0.0225089	0.0244859	0.0144984	0.0161082	0.0351403	0.0263984
Carnitine C14:1	0.117972	0.11473	0.0835556	0.040657	0.154799	0.127787	0.212947	0.188378	0.0706117	0.0928307	0.0933643	0.0551921	0.715817	0.127232	0.300834	0.0798545	0.066638	0.115576	0.0355139	0.0869621	0.168875	0.18049	0.155662	0.149255	0.17577	0.090392	0.0315757	0.148305	0.082093	0.0778132	0.0813435	0.0842607	0.0566053	0.0923446	0.0590334	0.0853508	0.0540268	0.046839	0.0713572	0.163342	0.110874	0.0796133	0.172626	0.0662808	0.142717	0.0861625	0.0726567	0.0577272	0.0913711
Carnitine C14:2	1.85053	1.38112	1.06258	0.573765	1.89352	1.55514	2.37703	2.45756	1.10656	1.41426	1.46187	1.11139	5.07141	1.59625	2.68658	1.0069	0.96143	1.49308	0.498248	1.05093	2.3161	1.60462	1.76844	2.01376	3.27034	1.00657	0.718616	1.92396	1.03265	0.905193	1.08899	1.18202	0.507306	1.52701	1.09086	1.42919	0.512964	0.868496	1.44728	1.50855	1.8676	1.13391	1.784	0.746087	1.82658	0.969376	0.975647	0.832669	2.1389
Carnitine C16:0	0.0515454	0.0835908	0.0677114	0.0548332	0.0745169	0.0553402	0.100579	0.064592	0.0730887	0.0393132	0.0617906	0.0363617	0.0831627	0.0782287	0.10043	0.0576889	0.0744302	0.0669884	0.0565396	0.0654398	0.0650833	0.052928	0.055369	0.0605662	0.0670323	0.074812	0.05375	0.0532208	0.0674031	0.0807871	0.0565162	0.0571402	0.0562091	0.0529844	0.046915	0.058629	0.0773152	0.0616863	0.0627477	0.0813759	0.0629751	0.0627012	0.0997546	0.0672423	0.0832925	0.0683931	0.055523	0.105311	0.0586957
Carnitine C16:1	0.0295409	0.0325357	0.02565	0.0155942	0.0362034	0.0233544	0.0501412	0.0276504	0.0338894	0.023177	0.0329372	0.0195341	0.0965787	0.0346736	0.0503442	0.0224254	0.022539	0.0372225	0.0192912	0.0342289	0.0387629	0.0335069	0.0331607	0.0402783	0.042321	0.0262299	0.0192045	0.0301183	0.0301125	0.0292032	0.0208209	0.0380593	0.0209966	0.0286744	0.0211238	0.0253952	0.0269621	0.0282752	0.0285225	0.0404565	0.0386977	0.0266855	0.054635	0.0331102	0.039847	0.0304099	0.0315514	0.0353006	0.0324043
Carnitine C16:2	0.00640813	0.003793	0.00461352	0.00244019	0.00663168	0.00482603	0.00740033	0.00467936	0.00423461	0.0052938	0.00545366	0.00402291	0.0216887	0.00455877	0.00623202	0.00381939	0.0030025	0.00757904	0.00235803	0.00578199	0.00610563	0.00493613	0.0057518	0.00776619	0.00695692	0.0027175	0.00345821	0.00621455	0.00445995	0.00229763	0.00322534	0.00657308	0.00237609	0.00705543	0.00286885	0.00719157	0.00192633	0.00432664	0.00618761	0.00341942	0.00616457	0.00425966	0.0111183	0.00396135	0.00549436	0.00302219	0.00341125	0.0032707	0.00892963
Carnitine C18:0	0.00342936	0.00583528	0.00613282	0.0057324	0.00694326	0.00495232	0.00663076	0.00489558	0.00555221	0.00230296	0.00504878	0.00303084	0.00651232	0.0048569	0.00754103	0.00431066	0.00870225	0.00424336	0.0044954	0.00635422	0.00340986	0.00707016	0.00504317	0.00507518	0.00457294	0.00562527	0.00510865	0.00393342	0.00521275	0.0074807	0.0034146	0.00363748	0.00363792	0.00523702	0.00296858	0.00666584	0.00441689	0.00496926	0.005503	0.00531057	0.00472053	0.00420614	0.00729798	0.00393002	0.0060094	0.00506963	0.00482788	0.00861421	0.00379059
Carnitine C18:1	0.0926092	0.13872	0.0976364	0.103086	0.132458	0.113172	0.20048	0.128335	0.123451	0.0707614	0.130995	0.0771501	0.194612	0.153335	0.161747	0.0970676	0.129488	0.141676	0.0911585	0.14006	0.109801	0.161053	0.108036	0.157582	0.147575	0.127658	0.06625	0.0946279	0.110546	0.172858	0.108937	0.114706	0.103992	0.104827	0.0845484	0.101613	0.100047	0.0831622	0.105933	0.162563	0.123976	0.104589	0.19362	0.113033	0.140759	0.101672	0.101773	0.148196	0.0947112
Carnitine C18:2	0.121781	0.145541	0.159341	0.131797	0.169831	0.139636	0.227075	0.155003	0.130069	0.10102	0.163429	0.184844	0.17667	0.148306	0.128141	0.123907	0.170392	0.300867	0.136052	0.157681	0.126072	0.198698	0.12994	0.171593	0.250346	0.132009	0.154371	0.109783	0.145185	0.224796	0.16174	0.17521	0.0982194	0.192114	0.115914	0.206774	0.142914	0.202592	0.214199	0.192317	0.313046	0.190452	0.224816	0.154088	0.22705	0.161011	0.154699	0.217234	0.29523
Carnitine C2:0	2.05297	1.56004	1.2863	0.976632	1.63579	1.76462	2.54313	1.61182	1.68697	1.40977	1.63535	1.00505	1.37089	2.33376	2.44637	0.872016	1.23268	1.1494	0.921983	2.12959	1.49294	1.17251	1.44178	1.40507	1.38905	1.65547	1.38821	0.841445	1.17405	1.51286	0.777493	1.14714	1.26708	1.45375	1.13627	1.2406	0.967964	1.07398	1.38284	1.81062	1.53988	1.25499	2.57627	1.04327	1.82428	1.08983	0.876021	1.37568	1.39388
Carnitine C3:0	0.0331904	0.0494379	0.0375521	0.0409065	0.0691732	0.0490303	0.0590526	0.0525585	0.0412176	0.0332535	0.0424006	0.022244	0.0351522	0.0479424	0.0311688	0.0238255	0.0289491	0.0678505	0.0324802	0.0539307	0.0313405	0.0570143	0.0483764	0.0348696	0.0325762	0.0383889	0.0489658	0.0201921	0.0407035	0.0472832	0.0190168	0.0359131	0.0556755	0.0498637	0.0300286	0.0330702	0.0473043	0.042373	0.0349332	0.0281534	0.0338304	0.0814917	0.0410584	0.0363415	0.0635486	0.0594205	0.0480071	0.0612691	0.0441407
Carnitine C4:0	0.0380328	0.0712321	0.0597432	0.0383331	0.0789334	0.0574812	0.0694522	0.0407755	0.050259	0.0369931	0.04453	0.0382888	0.0287912	0.0729796	0.0382159	0.0250747	0.0293875	0.0463101	0.036748	0.0552206	0.0350601	0.0490857	0.0678138	0.0548239	0.0400029	0.0526168	0.0665665	0.0237666	0.0640952	0.0500143	0.0212933	0.0288675	0.0728002	0.0575543	0.0223931	0.0435148	0.0536548	0.0474824	0.0408463	0.0294071	0.0400783	0.0488442	0.0535701	0.0494153	0.0499323	0.0654182	0.044306	0.0542005	0.09924
Carnitine C5:0	0.0189468	0.0512111	0.0345132	0.0243201	0.0385508	0.0284938	0.0391344	0.0329384	0.0252556	0.0229261	0.0150809	0.0267934	0.040846	0.0637691	0.0336024	0.021844	0.0326765	0.0350571	0.0207975	0.0260345	0.0140031	0.0306982	0.042479	0.0220226	0.0300354	0.0261682	0.0362029	0.018912	0.0354429	0.0469328	0.0201467	0.0217459	0.0706121	0.0234345	0.0247888	0.0387184	0.0405349	0.0311029	0.021678	0.0325227	0.0305484	0.0423755	0.0328845	0.0336154	0.0428349	0.0521229	0.0532184	0.0567788	0.0571268
Carnitine C6:0	0.0255096	0.0408225	0.0196991	0.0186525	0.0251932	0.027695	0.0530754	0.0382654	0.033468	0.0210022	0.024693	0.0142553	0.0311858	0.0340672	0.0321588	0.0312436	0.0236731	0.0300125	0.019631	0.041141	0.0400616	0.0585083	0.0555981	0.035472	0.0631387	0.0337341	0.0216162	0.0179209	0.0380291	0.0244556	0.0219115	0.0189713	0.0199501	0.0317963	0.0181675	0.0224315	0.0183344	0.0162648	0.0282728	0.0308986	0.029854	0.0209558	0.0378187	0.0149928	0.0480119	0.023118	0.0361801	0.0699052	0.0210022
Carnitine C8:0	0.0915711	0.192171	0.109744	0.0952091	0.15671	0.107476	0.175476	0.190182	0.125917	0.0891057	0.108275	0.0669285	0.157535	0.15616	0.0866181	0.154109	0.0877993	0.154829	0.0653001	0.197583	0.177874	0.371558	0.30201	0.21882	0.412737	0.188101	0.0911096	0.0974576	0.175756	0.0747153	0.129099	0.0885774	0.0612855	0.179356	0.0919265	0.139751	0.0606488	0.088606	0.176637	0.162247	0.126338	0.104807	0.123143	0.0763531	0.197179	0.101541	0.22842	0.354778	0.120546
Carnitine C8:1	0.080798	0.149094	0.187556	0.153186	0.042958	0.143005	0.153359	0.0827754	0.0882504	0.149653	0.0714617	0.215091	0.217367	0.185216	0.249477	0.220582	0.261563	0.223178	0.166384	0.129573	0.174545	0.100313	0.160957	0.0557267	0.349841	0.0800615	0.201144	0.103446	0.201977	0.0801822	0.288244	0.0409867	0.164243	0.132674	0.276978	0.121967	0.0437659	0.0655379	0.264524	0.116493	0.251624	0.104751	0.0801075	0.112996	0.133987	0.120141	0.130344	0.103749	0.075463
CDCA	0.0076542	0.0119177	0.215521	0.00999544	0.00998754	0.223597	0.234334	0.0496652	0.230441	0.0126001	0.0397649	0.0325666	0.0164258	0.0180608	0.0159312	0.0222836	0.0680143	0.0953894	0.0194846	0.010888	0.0459168	7.33372	0.00578437	0.044087	0.11439	0.200769	0.021471	0.0374915	0.048186	0.0312711	0.0455939	0.0722635	0.601373	0.0975581	0.0491709	0.0144262	0.0868227	0.0109383	0.0960432	0.0956164	0.013428	0.290884	0.00485534	0.0445441	0.235546	0.0683534	0.209709	0.0235157	0.0161034
Choline	0.0368356	0.0495665	0.0559549	0.0409054	0.0524678	0.0498156	0.0560826	0.0385143	0.0344142	0.0394431	0.0352375	0.0426538	0.0666066	0.0502364	0.0457603	0.0385824	0.0388468	0.0391628	0.0305404	0.0580276	0.0287065	0.0492701	0.0460709	0.0533655	0.0459361	0.0442702	0.0537262	0.0601141	0.0442632	0.0400298	0.0568213	0.0548864	0.0398942	0.0448283	0.0612129	0.0399274	0.0444636	0.0594539	0.0405689	0.0521582	0.0477141	0.0477965	0.0644716	0.0788435	0.0581498	0.0482773	0.0623258	0.0640526	0.127923
Creatine	0.0840639	0.105979	0.0734712	0.0910825	0.0881109	0.100896	0.0632588	0.0723153	0.137348	0.0882846	0.0940054	0.0700643	0.0643984	0.0687349	0.138533	0.0627616	0.0757028	0.0583719	0.066152	0.0908665	0.0635832	0.0538306	0.0750502	0.0869481	0.0767499	0.0849253	0.0768441	0.0296236	0.0751066	0.0660787	0.059309	0.0915508	0.108594	0.0736934	0.0798575	0.0881624	0.14126	0.0807069	0.0800434	0.0611073	0.087609	0.116904	0.0672784	0.118564	0.0870778	0.0556753	0.102162	0.0933187	0.0628597
DCA	0.0327714	0.0325727	0.0240821	0.0546129	0.0290818	0.142591	0.0690937	0.0367667	0.23266	0.0273585	0.0140077	0.0385582	0.00949393	0.0308288	0.0760291	0.03336	0.0155986	0.19352	0.0489488	0.012506	0.00139476	1.74829	0.0299904	0.0558571	0.103897	0.0678248	0.128793	0.0269548	0.0788953	0.0439484	0.00831145	0.00104163	0.304774	0.102951	0.034015	0.0167764	0.00118328	0.112387	0.155517	0.0173534	0.0187876	0.180994	0.011546	0.0252562	0.207335	0.10024	0.135428	0.0717141	0.0687437
Decadienoylcarnitine	0.0323658	0.0780503	0.107829	0.0857186	0.0155214	0.0933235	0.0689109	0.0479861	0.0406145	0.108559	0.0438113	0.156017	0.162092	0.113152	0.192244	0.0810182	0.0934194	0.149595	0.0613177	0.0409283	0.126471	0.0454332	0.0641786	0.0249627	0.203366	0.0335803	0.0860851	0.0820339	0.117907	0.0288413	0.237863	0.0174744	0.084805	0.0551251	0.135548	0.0516197	0.0194247	0.0547931	0.158433	0.0592329	0.143905	0.0513315	0.0197824	0.0522431	0.0704974	0.0429739	0.0583654	0.0330328	0.0427796
Diethyl-phthalate	0.0075028	0.00448557	0.00746591	0.00790033	0.0111695	0.00443038	0.00432383	0.00750447	0.00836639	0.00612245	0.00756047	0.00607841	0.0125108	0.0109404	0.00555938	0.0107803	0.00943423	0.0120607	0.00870427	0.0112048	0.00598724	0.00952355	0.0062381	0.010499	0.00638568	0.00604189	0.0101573	0.00947758	0.00777824	0.00667119	0.00579905	0.00908351	0.00914991	0.010085	0.00566501	0.0083871	0.00603929	0.00689322	0.00855501	0.00474654	0.00623539	0.00580035	0.00789571	0.00833086	0.00592656	0.00883361	0.0114628	0.0108818	0.00985075
Dimethyl sulfoxide	0.0167306	0.0121475	0.00889528	0.00533585	0.0140676	0.0140217	0.0190907	0.00754286	0.0098641	0.0086196	0.00559635	0.0109458	0.0128752	0.0327667	0.0325376	0.00801767	0.0144754	0.00714616	0.0113653	0.0125839	0.0156318	0.00906979	0.0190079	0.0209891	0.015557	0.0216856	0.00993156	0.0139848	0.0140278	0.0427624	0.0467917	0.0360865	0.0335214	0.0416094	0.0457107	0.0402051	0.0407611	0.0277422	0.0366645	0.0270282	0.0303605	0.027779	0.0419778	0.0286221	0.140822	0.0500528	0.042691	0.0918291	0.0448831
Dioctyl Phthalate	0.116156	0.121038	0.0860047	0.0869381	0.114085	0.093375	0.096111	0.135518	0.0888647	0.0825603	0.078775	0.095267	0.105166	0.118277	0.10317	0.0830058	0.0776572	0.0766513	0.0668605	0.0694711	0.0748742	0.101496	0.0855652	0.0705196	0.0956945	0.0726969	0.0730643	0.0704513	0.063229	0.0772538	0.0773394	0.0586519	0.0789597	0.0678282	0.0794351	0.0649801	0.0811707	0.0711599	0.0688046	0.0807623	0.0694699	0.0777139	0.0667696	0.0806851	0.0820704	0.091842	0.103813	0.0804382	0.0688388
D-Mannitol	0.0179041	0.0173443	0.00790446	0.0134088	0.0196304	0.0181182	0.0211944	0.0236453	0.0123196	0.0125704	0.0116698	0.0203122	0.0120955	0.0266728	0.0227901	0.017352	0.0177007	0.0199769	0.0145388	0.0109654	0.0139102	0.0114779	0.029009	0.0135489	0.027217	0.0199259	0.0132167	0.0154525	0.0196404	0.0115116	0.0174847	0.0196117	0.0226267	0.013864	0.0242422	0.0126453	0.0235175	0.0295638	0.01038	0.0122079	0.0150962	0.0143521	0.0163619	0.026664	0.018791	0.0119636	0.0208409	0.0157021	0.0123651
Dopamine	0.0634865	0.0594262	0.0562672	0.0590974	0.0595255	0.0581999	0.0577931	0.0567595	0.0577312	0.0469433	0.0571813	0.0623547	0.0569924	0.0678468	0.0589672	0.059776	0.0597067	0.0601085	0.0597296	0.0621033	0.0690614	0.0622525	0.0543989	0.0560049	0.05531	0.0642089	0.0631112	0.0596961	0.0633574	0.0580861	0.0590991	0.059935	0.0563472	0.0684468	0.0521843	0.0586869	0.0629543	0.0592049	0.0639106	0.0565184	0.0584584	0.0603794	0.0572134	0.0596349	0.0543311	0.0634837	0.0604642	0.052212	0.0585882
Farnesylacetone	0.0647276	0.0458601	0.0407403	0.0282268	0.0517875	0.0376933	0.0606774	0.0497543	0.0635192	0.0678598	0.0692683	0.0526344	0.0515048	0.0619932	0.0613678	0.032944	0.0437198	0.0327947	0.0457545	0.0273021	0.040338	0.0374869	0.0569784	0.0693464	0.0479516	0.0393755	0.0561525	0.0226264	0.0571232	0.0422665	0.0550762	0.046349	0.0355212	0.0367695	0.0351913	0.0351395	0.0344834	0.0465375	0.0520251	0.0388687	0.0423277	0.0477899	0.0626385	0.0359316	0.0491165	0.0345677	0.0399773	0.0516442	0.058723
FFAD C18:0	0.0132699	0.00781696	0.00604909	0.00487969	0.00528729	0.00324328	0.00575522	0.00588297	0.00767476	0.00422861	0.00714424	0.00822723	0.0073327	0.00681722	0.0184596	0.00400944	0.00557477	0.00483555	0.0060221	0.0059747	0.00417831	0.0127313	0.00378095	0.00546257	0.0117206	0.0052116	0.00681818	0.00401725	0.00434931	0.00746219	0.00675464	0.00802784	0.00585353	0.0067189	0.00613442	0.00518871	0.00585267	0.00687859	0.00552131	0.0045392	0.00601035	0.00551	0.00707669	0.00643898	0.00628519	0.00723695	0.00499734	0.00768637	0.00622291
FFAD C18:1	0.295884	0.170679	0.0706441	0.0766521	0.0348056	0.05385	0.104196	0.0634918	0.056256	0.0390671	0.0626605	0.0924353	0.0986457	0.125683	0.396359	0.0450008	0.0682711	0.0295529	0.0519527	0.0446629	0.0676804	0.198282	0.0553021	0.0572359	0.163595	0.082777	0.0468656	0.0243455	0.0339531	0.157876	0.292978	0.0857449	0.072076	0.0616369	0.158177	0.0293181	0.0492503	0.0740112	0.0443501	0.0754991	0.0617579	0.0648148	0.0688079	0.0685995	0.0981732	0.167394	0.086813	0.11863	0.0443309
FFAD C20:0	0.15986	0.096671	0.0298628	0.0405193	0.0724655	0.0609304	0.13559	0.0675355	0.132771	0.0442048	0.0721334	0.163466	0.135057	0.115728	0.189443	0.0260267	0.0834846	0.0290506	0.0363735	0.0576753	0.0882387	0.0605715	0.0422938	0.0584626	0.171967	0.105479	0.0935445	0.0533736	0.0985067	0.128314	0.096801	0.0715967	0.0563957	0.0402891	0.0898224	0.0192374	0.0546285	0.0490979	0.0271585	0.0646969	0.0598978	0.0693091	0.0702669	0.0669371	0.0760346	0.0751919	0.0542706	0.0854643	0.0575059
FFAD C20:1	0.299119	0.182483	0.0484444	0.055927	0.0960532	0.116181	0.296847	0.0832611	0.194481	0.0488219	0.140201	0.233997	0.246499	0.227712	0.298557	0.0407636	0.115785	0.0376947	0.0475549	0.0721998	0.145639	0.142443	0.0567974	0.0895031	0.244367	0.127963	0.0827913	0.0601695	0.118023	0.212179	0.233649	0.117393	0.0962246	0.07203	0.170129	0.0183869	0.0652709	0.0875875	0.0306063	0.110575	0.0898882	0.129669	0.123788	0.111085	0.181975	0.133823	0.0992056	0.219285	0.10435
FFAD C22:0	0.00621422	0.00411662	0.00241587	0.003524	0.00449328	0.00234021	0.00399445	0.0030172	0.00821149	0.00309003	0.00518293	0.00825903	0.00831813	0.00540545	0.00405471	0.0029404	0.00378148	0.00530561	0.00355435	0.00638933	0.00404085	0.00303874	0.00338849	0.00526849	0.00525926	0.0049557	0.00753233	0.00457707	0.00424978	0.00583811	0.00356055	0.00526536	0.00523667	0.00360171	0.00435519	0.00273032	0.0040018	0.00458647	0.00263914	0.00259872	0.00328984	0.0037225	0.00614271	0.00574226	0.00329323	0.00326549	0.00460405	0.00589254	0.00556781
FFAD C22:1(Erucamide)	28.8317	20.4708	5.78042	6.82844	14.1602	12.1305	22.7595	16.2737	23.5665	5.81014	11.118	24.2395	23.1645	22.0313	23.0754	9.80939	14.3663	13.7685	7.55007	12.1937	22.6593	9.3799	10.8592	9.75248	23.4157	18.3359	16.0414	10.5865	14.36	27.6951	13.2593	12.7954	9.96762	8.36355	19.0014	4.26768	13.3053	10.6339	4.82963	11.8702	14.3151	12.7144	12.3962	14.7823	11.4389	12.0633	13.2308	14.2878	10.8
FFAD C22:2	0.410777	0.278426	0.0805855	0.0877328	0.240723	0.154121	0.300151	0.20628	0.279496	0.078827	0.128557	0.303638	0.322573	0.243413	0.324984	0.143604	0.138006	0.183255	0.108845	0.143137	0.291599	0.150448	0.138369	0.140195	0.322879	0.252381	0.199513	0.13287	0.190515	0.414114	0.210788	0.143844	0.133144	0.134542	0.269563	0.0767677	0.179624	0.148204	0.055236	0.13474	0.17519	0.163048	0.135488	0.179513	0.161501	0.168954	0.185582	0.168449	0.118541
gamma-Glutamylleucine	0.0115046	0.0179375	0.0153709	0.0111027	0.0120814	0.0114049	0.0126733	0.0125863	0.0121821	0.00843163	0.00911369	0.010014	0.0200336	0.0132288	0.0150152	0.00857455	0.012995	0.0131589	0.00860908	0.0126672	0.00994145	0.0168797	0.0123892	0.00924224	0.0126156	0.0108532	0.0133203	0.00861582	0.0199012	0.0120699	0.0143267	0.00969306	0.0248175	0.0129738	0.0130538	0.0117193	0.0133846	0.0145589	0.00810804	0.0110849	0.0110348	0.0127017	0.0152424	0.0170999	0.011997	0.0120876	0.0145878	0.015609	0.0181709
histamine	0.0115784	0.0139213	0.0118737	0.0130229	0.014002	0.01433	0.0143601	0.0172038	0.0123345	0.0128429	0.0124213	0.0141486	0.0160428	0.00977945	0.0110115	0.013594	0.0149214	0.0173707	0.0108845	0.0135055	0.0184473	0.0128988	0.0112593	0.0159543	0.00964245	0.0151254	0.0158065	0.0168992	0.0153298	0.014982	0.0101942	0.0146957	0.0158258	0.0151102	0.0147144	0.0143535	0.0141808	0.01517	0.0158628	0.0143512	0.0171336	0.0188587	0.0141691	0.0177173	0.0135563	0.0133109	0.0138083	0.0168498	0.0145412
Histidine	0.0717808	0.0712008	0.0677209	0.111286	0.0662777	0.0663787	0.0849349	0.0546601	0.0731959	0.0662678	0.0471272	0.0650597	0.0610635	0.0625072	0.0662795	0.0458513	0.0645053	0.0906568	0.0655018	0.0669269	0.0603237	0.0388535	0.0703966	0.0721351	0.0715746	0.0787567	0.0647529	0.0334943	0.0655792	0.0540554	0.0566634	0.18116	0.0930807	0.0764925	0.0660731	0.0574786	0.0614922	0.0911295	0.0667101	0.0900791	0.0694062	0.0768691	0.063867	0.0733001	0.0777288	0.074572	0.0802499	0.0678204	0.0801259
Homocysteine	0.0113379	0.0195466	0.00875373	0.0117238	0.0138585	0.0112654	0.0195134	0.0118936	0.0136832	0.0124268	0.0120639	0.00803489	0.020374	0.0116757	0.0196183	0.00807656	0.0180644	0.0152821	0.0136936	0.0169399	0.0159669	0.0165882	0.00955685	0.00982871	0.0138181	0.0153545	0.0155741	0.0158137	0.0164337	0.0140951	0.0359013	0.0101831	0.011353	0.00802974	0.0154436	0.0161581	0.017751	0.0181625	0.006519	0.015548	0.0112874	0.0124446	0.0137796	0.022349	0.018419	0.0123314	0.0173522	0.0176911	0.0207689
Hydrocortisone/cortisol	0.0327914	0.028198	0.0665915	0.0655817	0.0518654	0.0757365	0.0560305	0.0587892	0.0403129	0.0639763	0.0712142	0.0320224	0.0504874	0.0488832	0.0532098	0.0612873	0.0531728	0.0491776	0.0995022	0.08361	0.086225	0.0947454	0.0657097	0.0893789	0.0756331	0.0851038	0.0501773	0.070791	0.0749419	0.0701595	0.0867176	0.0453707	0.0586895	0.109663	0.0623009	0.0631607	0.0600134	0.0551496	0.0397083	0.0728219	0.0324839	0.0389558	0.050176	0.0778003	0.0896214	0.0570459	0.0426761	0.0712473	0.0824695
indole	0.0305687	0.0497756	0.0378609	0.0460691	0.0438589	0.0413164	0.0424807	0.0326422	0.0546423	0.0443688	0.0313588	0.0353108	0.0306867	0.0366222	0.0296508	0.0347927	0.0429365	0.0555515	0.0510681	0.040417	0.035197	0.0445854	0.0492322	0.0395695	0.0463123	0.0397747	0.0450861	0.0273191	0.04436	0.040614	0.0493553	0.0382515	0.0521211	0.0509064	0.0296831	0.0501818	0.0525013	0.0495769	0.0342435	0.0365382	0.0367281	0.0472394	0.0397578	0.050039	0.0360828	0.036262	0.0494754	0.0405299	0.0544
indole-3-acetamide	0.0208634	0.0263748	0.0247411	0.0244287	0.0228371	0.0224204	0.0198572	0.0228021	0.0265489	0.0215209	0.0188214	0.0216069	0.0249576	0.0199884	0.0217672	0.0227314	0.0229504	0.0238535	0.0286232	0.0255609	0.0207532	0.0230799	0.0231244	0.0204358	0.0248022	0.0218382	0.023929	0.0189577	0.0272777	0.0207392	0.0218231	0.0205359	0.020319	0.0198579	0.0210466	0.0245455	0.02335	0.0195913	0.0215458	0.0203823	0.0220693	0.0212138	0.0228391	0.0186722	0.0204524	0.0222601	0.0213436	0.0204424	0.0239247
Indole-3-carboxyaldehyde	0.524143	0.762568	0.593025	0.732745	0.729815	0.657993	0.641111	0.569309	0.760404	0.670144	0.4953	0.588009	0.499632	0.595242	0.494408	0.611831	0.715776	0.782609	0.732326	0.704846	0.585433	0.629901	0.716947	0.617275	0.729656	0.697548	0.693858	0.428774	0.749466	0.614832	0.740693	0.595056	0.829413	0.762325	0.454691	0.730983	0.783704	0.788724	0.507078	0.507041	0.592593	0.78084	0.612383	0.86087	0.530417	0.586042	0.697565	0.630148	0.752307
indole-3-carboxylic acid	0.0178767	0.0432985	0.0378768	0.0370324	0.0201167	0.030353	0.0303367	0.0226365	0.039447	0.0214424	0.0278863	0.0364876	0.0195043	0.022069	0.0466374	0.0318267	0.0353057	0.034926	0.0263714	0.0313505	0.025672	0.0309899	0.0235812	0.0255006	0.0244844	0.027749	0.0423194	0.0297719	0.036241	0.0315538	0.0282251	0.030867	0.0336095	0.0391384	0.0291987	0.0290214	0.0232122	0.0421797	0.0219805	0.0310644	0.0242438	0.037597	0.0332635	0.0478166	0.0318992	0.0440922	0.0261317	0.0358204	0.0325719
Indoxyl sulfate	0.0028409	0.00540746	0.0011706	0.00336183	0.00148234	0.000188068	0.00280518	0.00237641	0.00101053	0.00455107	0.00223109	0.000380533	0.000948646	0.00104704	0.0016773	0.00107636	0.000764444	0.00258442	0.00164041	0.00301241	0.00309461	0.00269945	0.00264242	0.00400124	0.0020094	0.00267302	0.00313915	0.00159661	0.00373081	0.00282096	0.000701069	0.000885774	0.00212106	0.00178637	0.00302519	0.00200184	0.00636388	0.002069	0.00276084	0.000166795	0.00335989	0.0034768	0.00366313	0.00122547	0.0037078	0.00298968	0.00219806	0.00428067	0.00744293
inosine	0.00684475	0.00814649	0.00704633	0.00838311	0.00745928	0.00777157	0.0117228	0.00689655	0.00760544	0.00577831	0.00959137	0.00651515	0.00451555	0.00637989	0.0123978	0.008615	0.0048044	0.00640148	0.00739943	0.00936768	0.00475152	0.00693021	0.00965838	0.00741616	0.00705913	0.0100132	0.00526996	0.00435741	0.00781835	0.0100658	0.00684699	0.0081006	0.00742177	0.00690138	0.00608778	0.00511538	0.00725865	0.00682905	0.00742671	0.00894011	0.00973621	0.0107126	0.00615351	0.00634098	0.00889868	0.00780385	0.0077703	0.0092092	0.00993705
isoferulic acid/ferulic acid	0.000874429	0.00193124	0.000409112	0.00299864	0.00157646	0.00153366	3.14131e-05	0.000320079	0.00163168	0.000759273	0.00224476	0.0011056	0.0037945	0.00556337	0.00308688	0.000776107	0.00107238	0.000653562	0.000831369	0.00147281	0.0012253	0.00190304	0.00115579	0.00165549	0.0010982	0.00227998	0.00100076	0.00137186	0.000855607	0.00361048	0	0.00282109	0.00089026	0.00176339	0.00112035	0.000970513	0.0022335	0.00160054	0.000567644	0.00253062	0.00172275	0.00353168	0.00128036	0.00240319	0.00269114	0	0.00206728	0.00178576	0.00229631
Kynurenic acid	0.00111388	0.00143732	0.00104137	0.000832243	0.00145326	0.00105581	0.00149094	0.00138491	0.000789758	0.000839024	0.00101346	0.00107321	0.00193389	0.00215168	0.00108484	0.000760727	0.000754695	0.00090405	0.00115081	0.00133118	0.00107304	0.000824313	0.00135439	0.000672671	0.00100258	0.0011382	0.00119023	0.000752542	0.00107384	0.000736826	0.00276336	0.000694604	0.00116193	0.000883895	0.00122914	0.00094741	0.00149833	0.000919669	0.000895611	0.00097589	0.00110243	0.00129061	0.000865547	0.00147381	0.000587676	0.000764947	0.00104148	0.000976805	0.00336253
Kynurenine	0.0533484	0.0610815	0.0475279	0.0446777	0.0913633	0.0478443	0.0672153	0.0468839	0.0516599	0.0453926	0.0661728	0.0389995	0.101738	0.0709228	0.0591639	0.0455571	0.0497137	0.0479458	0.0639352	0.0676937	0.0816918	0.0447983	0.0616117	0.0551159	0.0629327	0.0466615	0.0576301	0.0998856	0.0567115	0.0651346	0.0733964	0.0515255	0.0447037	0.055218	0.0710514	0.0541414	0.0734825	0.0628932	0.0527977	0.0366753	0.0702059	0.0690777	0.0696189	0.0643626	0.0368142	0.0460317	0.048813	0.0522606	0.103012
l-arginine	0.118875	0.100257	0.131253	0.132271	0.137384	0.0473234	0.105055	0.147453	0.0514575	0.0824056	0.15346	0.0852956	0.181857	0.0887406	0.0719016	0.0901945	0.0612256	0.148481	0.108995	0.0715129	0.180591	0.144621	0.0961898	0.0717448	0.113199	0.0400666	0.0849835	0.0775854	0.113275	0.0784085	0.0871552	0.0956172	0.164184	0.174718	0.107489	0.0795455	0.101952	0.110506	0.0691622	0.0722814	0.0961152	0.0964682	0.085172	0.112951	0.0324687	0.0726967	0.114191	0.0669908	0.0849882
LPC 14:0 sn-1	0.00289935	0.00343878	0.0100206	0.00542154	0.00394884	0.0030451	0.00340366	0.00287592	0.00777069	0.00395256	0.00488537	0.00357885	0.00311862	0.00291823	0.00238703	0.00465744	0.00546122	0.00644092	0.00461871	0.00572231	0.00336761	0.0046555	0.00519604	0.00439705	0.00365684	0.0052825	0.00786828	0.0036942	0.00681654	0.00173225	0.00300241	0.00541559	0.00862291	0.00517682	0.00239617	0.00394792	0.0097628	0.00953486	0.00816567	0.00316862	0.00380578	0.00641229	0.0022021	0.00852592	0.00492857	0.00564652	0.006593	0.0100117	0.0109803
LPC 14:0 sn-2	0.0370637	0.0510933	0.130712	0.0727431	0.0544769	0.0419974	0.0512937	0.0412654	0.112754	0.0502426	0.0719268	0.0433304	0.040256	0.039063	0.0374468	0.0575798	0.0761301	0.0699733	0.056874	0.0564157	0.0446761	0.0689005	0.0685072	0.0544646	0.0510053	0.075817	0.0996667	0.0448335	0.0927476	0.0263263	0.0396311	0.0673562	0.113113	0.0628794	0.0343169	0.0536392	0.13743	0.11414	0.121793	0.0464781	0.0535804	0.0951239	0.0290974	0.11495	0.0792857	0.0725172	0.0820229	0.114328	0.11844
LPC 15:0 sn-1	0.00143361	0.00307289	0.00243619	0.0024193	0.00287111	0.00180799	0.00179789	0.00259705	0.00359388	0.000967763	0.00236195	0.00141216	0.00203568	0.0010598	0.00171125	0.0020484	0.00119016	0.00259351	0.00215576	0.00238547	0.00204507	0.00168775	0.00137032	0.00298773	0.000798488	0.00343936	0.00181842	0.00246856	0.00412748	0.00106526	0.00121203	0.00262529	0.00198599	0.00200075	0.00149727	0.00139616	0.00518598	0.00215984	0.00306768	0.00219637	0.00143825	0.00245986	0.00135559	0.00262175	0.0014532	0.00208416	0.00244879	0.00338227	0.00391487
LPC 15:0 sn-2	0.0494233	0.0825415	0.0812727	0.0749374	0.0734661	0.077769	0.0637775	0.0922871	0.0882003	0.038383	0.105471	0.0698145	0.0587311	0.0622442	0.079475	0.0591874	0.0435126	0.0745491	0.0656326	0.0745301	0.0871499	0.061662	0.0659524	0.0797793	0.0466975	0.105854	0.0831993	0.0517275	0.12624	0.0754362	0.0572807	0.082563	0.0682453	0.141027	0.0545697	0.0622258	0.165505	0.0923255	0.110167	0.0921442	0.107064	0.0984559	0.040316	0.100592	0.0442778	0.0909054	0.0983156	0.141082	0.122161
LPC 16:0 sn-1	0.231394	0.334985	0.441514	0.395424	0.381109	0.256314	0.266297	0.251843	0.363242	0.21242	0.351707	0.232775	0.370966	0.220102	0.23151	0.37351	0.316597	0.338345	0.289021	0.356679	0.277183	0.291309	0.292266	0.301411	0.227967	0.307044	0.391148	0.181258	0.326787	0.283064	0.268805	0.301687	0.396968	0.378982	0.206831	0.346931	0.336029	0.37513	0.363993	0.276734	0.271016	0.315758	0.268164	0.356182	0.29906	0.365723	0.431789	0.450675	0.402051
LPC 16:0 sn-2	159.206	197.246	190.548	163.952	187.037	211.71	223.505	246.506	159.332	111.396	178.137	147.554	182.853	156.525	209.234	191.304	200.364	114.654	133.233	109.11	221.049	157.228	191.6	112.526	173.53	206.572	152.992	74.0811	187.916	208.099	164.116	113.344	137.218	144.165	158.195	138.714	210.668	162.243	145.727	218.719	177.661	161.109	80.8595	130.493	164.3	191.932	174.505	155.942	121.35
LPC 16:1 sn-1	0.0083952	0.00759621	0.0140752	0.0115966	0.010059	0.00599098	0.00784675	0.00608354	0.010825	0.00950943	0.0100756	0.00671894	0.0138309	0.00541227	0.004154	0.0102203	0.00816681	0.0135507	0.00697242	0.0119782	0.0101887	0.0103979	0.0081277	0.0100061	0.00786848	0.00792302	0.00943608	0.00619482	0.00759345	0.00627771	0.00683881	0.0122349	0.0107222	0.00934537	0.00515847	0.00983509	0.0107152	0.0159703	0.0115574	0.00684525	0.00794811	0.00922101	0.00707342	0.0144275	0.00789662	0.0110176	0.0154866	0.0126189	0.017735
LPC 16:1 sn-2	0.0981348	0.0986443	0.155873	0.140935	0.123024	0.0789948	0.11116	0.0890541	0.13559	0.116291	0.147878	0.0816211	0.190712	0.073322	0.0602533	0.122697	0.0983319	0.144106	0.0834181	0.136739	0.129239	0.107581	0.100989	0.115802	0.0987604	0.10594	0.112678	0.0584464	0.0991904	0.0771357	0.0878268	0.146287	0.127013	0.1155	0.0658743	0.116032	0.141366	0.179074	0.143716	0.101526	0.102772	0.117502	0.0809573	0.178248	0.108083	0.118485	0.192747	0.139313	0.204288
LPC 17:0	0.0503786	0.0728571	0.0524979	0.0796568	0.0756642	0.0707732	0.0461743	0.0561671	0.0668192	0.030965	0.0839756	0.0482819	0.0624813	0.051448	0.0517021	0.0610235	0.0387156	0.0565407	0.0485884	0.0786028	0.0498732	0.0476021	0.0619245	0.0711261	0.0420257	0.072215	0.0584455	0.0403699	0.0604651	0.0578331	0.062101	0.0627016	0.0463034	0.088914	0.0335656	0.0537136	0.0668464	0.0509686	0.0705252	0.0527748	0.0814826	0.0464222	0.0338012	0.0611046	0.0392481	0.0550727	0.0951693	0.156048	0.0709337
LPC 18:0 sn-1	0.0769714	0.105233	0.143414	0.123452	0.106527	0.0873711	0.112271	0.0752826	0.109888	0.0540377	0.157512	0.0912423	0.112434	0.0565247	0.0589868	0.112222	0.0991993	0.0830687	0.0935857	0.0788134	0.0655634	0.108607	0.0911691	0.0984044	0.0585488	0.109935	0.122464	0.0642417	0.0949354	0.115293	0.0718524	0.0878217	0.108509	0.151317	0.0648907	0.129324	0.104367	0.106623	0.123073	0.0945144	0.111742	0.0988503	0.0654159	0.115864	0.081109	0.129824	0.143901	0.123077	0.107069
LPC 18:0 sn-2	1.57802	1.95335	2.82085	2.66103	2.25189	1.94072	2.34092	1.70639	2.41359	1.16981	3.43415	1.76388	2.5352	1.21158	1.32016	2.27622	1.97998	1.61557	1.84943	1.49693	1.44225	2.29738	1.9982	2.06075	1.14543	2.1772	2.52366	1.30654	2.00861	2.40598	1.42598	1.72516	2.34635	2.96213	1.50273	2.50713	2.28392	2.20554	2.41547	2.05336	2.45515	2.08325	1.30595	2.31597	1.68064	2.31676	2.74741	2.26277	2.09756
LPC 18:1 sn-1	0.0409603	0.0432216	0.0724568	0.0690376	0.0640538	0.0428866	0.0484287	0.0487592	0.0452607	0.0312237	0.061439	0.0510661	0.0835898	0.0325043	0.0372847	0.060301	0.0466889	0.0504988	0.0431585	0.0629103	0.0404648	0.0726702	0.0406835	0.0609389	0.033681	0.0470443	0.0460205	0.0292232	0.040379	0.0575965	0.0396472	0.0664943	0.0589161	0.0774016	0.0281557	0.0599628	0.0522192	0.0556084	0.0627384	0.0588901	0.0498295	0.0329237	0.0552814	0.0626453	0.0383647	0.0541393	0.0835812	0.0645038	0.0661178
LPC 18:1 sn-2	0.691413	0.728571	1.23019	1.21238	1.13217	0.796521	0.85608	0.90602	0.765747	0.486038	1.17927	0.84141	1.54515	0.530494	0.686221	0.922336	0.733278	0.734017	0.755868	0.939091	0.722958	1.24063	0.706475	0.993556	0.599546	0.827306	0.745234	0.457213	0.715935	1.02466	0.622935	1.14444	0.984699	1.46928	0.487158	1.02864	0.955795	0.983181	1.11941	1.07684	0.927502	0.547473	0.903826	1.06672	0.716165	0.939403	1.42315	1.064	1.00761
LPC 18:2 sn-2	5.20549	5.02332	10.3568	7.01835	6.77881	6.79193	5.9712	8.65247	5.8059	4.35047	9.79319	13.2167	8.7931	4.10409	6.24355	7.72366	8.87045	9.80636	8.125	5.71355	4.65207	12.9391	5.4875	7.11804	6.17206	5.913	9.02098	3.1449	7.09671	10.5506	4.65726	9.18592	7.28978	21.4854	5.08784	11.3387	8.25772	8.41632	10.8698	6.32872	10.9825	5.95694	8.47086	6.81576	6.0508	8.1668	9.25532	10.4008	10.7171
LPC 18:3	0.0249861	0.0142259	0.0783839	0.0409351	0.0188619	0.018518	0.0234425	0.0214865	0.0339877	0.0234394	0.0298049	0.0721938	0.0381316	0.013	0.0161601	0.03646	0.0380651	0.0380497	0.0372093	0.0217974	0.0176901	0.0394346	0.0306115	0.102179	0.0328193	0.0175599	0.0714038	0.0159556	0.0212403	0.020274	0.0282117	0.0429996	0.048334	0.0351894	0.0160383	0.0519281	0.0390476	0.0644009	0.06948	0.0146318	0.0557598	0.0286422	0.0132516	0.045045	0.0254511	0.0740015	0.0486754	0.0498826	0.0475377
LPC 20:0 sn-1	0.00144746	0.00112813	0.00210112	0.00122233	0.00143129	0.00150129	0.00113493	0.000990295	0.0015445	0.00131062	0.00242366	0.00181145	0.00143293	0.00103254	0.00104965	0.00136231	0.00161468	0.00187158	0.000947756	0.00110374	0.00117732	0.00196398	0.00129317	0.0015066	0.00153893	0.00100712	0.00136142	0.00136227	0.00194315	0.00108418	0.00122277	0.00201453	0.00191906	0.00157813	0.00104631	0.00141178	0.000982929	0.00147222	0.00221113	0.00108111	0.00183692	0.00162319	0.00116295	0.00183993	0.0012203	0.00186075	0.00183425	0.00158426	0.00143452
LPC 20:0 sn-2	0.00692705	0.00793003	0.0124543	0.00791594	0.0121187	0.0115825	0.00751582	0.00636732	0.00736842	0.00654879	0.0246341	0.00944141	0.0102656	0.00648211	0.00534752	0.00754726	0.00644037	0.00785443	0.00531747	0.00546252	0.00522958	0.0144147	0.00551259	0.0110739	0.00487226	0.00562963	0.00742834	0.00753884	0.00786047	0.00855915	0.00506977	0.0101983	0.00831117	0.0108001	0.00504781	0.0117371	0.0059982	0.00746781	0.010209	0.00635326	0.00846405	0.0114113	0.00691387	0.0102859	0.00705639	0.00760367	0.00886528	0.00677628	0.0135871
LPC 20:1 sn-1	0.00106777	0.00125918	0.00165961	0.00157647	0.00198327	0.00133892	0.00144364	0.000940909	0.00172155	0.00109348	0.00212659	0.00152934	0.00212665	0.00128279	0.000994934	0.00148224	0.000958966	0.00179036	0.000961601	0.00169598	0.00134155	0.00218639	0.00106601	0.00271095	0.000872109	0.00126681	0.00118491	0.00169988	0.0019621	0.00164633	0.00114258	0.00184903	0.00165165	0.00134286	0.000641667	0.00130911	0.0016735	0.00104234	0.00148837	0.001381	0.0013745	0.00115481	0.00208184	0.00259068	0.000641729	0.00162816	0.00244596	0.00172754	0.00215846
LPC 20:1 sn-2	0.01147	0.00972886	0.0115447	0.0121786	0.0162578	0.012134	0.0105486	0.0095	0.00776587	0.0075558	0.0206122	0.0106714	0.022405	0.00757922	0.00661094	0.0101264	0.00836864	0.0167627	0.00855598	0.0102966	0.00884648	0.0178325	0.00716187	0.0113102	0.00767649	0.0103384	0.00803093	0.00951911	0.0107735	0.0156663	0.00785886	0.0145992	0.00945803	0.0155104	0.00680874	0.0116503	0.0109721	0.00937014	0.0112569	0.0117823	0.0105204	0.0105431	0.0140316	0.0210341	0.00820865	0.0110497	0.0212325	0.010505	0.0168743
LPC 20:2 sn-1	0.00142438	0.000676968	0.00169687	0.00201318	0.00092063	0.00130928	0.00114492	0.00135258	0.00106251	0.00112906	0.00194049	0.00124176	0.00164756	0.00101976	0.000937386	0.00143239	0.00119516	0.00124715	0.00147842	0.00127716	0.00117972	0.00209403	0.00080036	0.00110678	0.000534996	0.00105098	0.00119691	0.000723305	0.00155831	0.00130137	0.000982678	0.00175594	0.00130245	0.00078154	0.000985383	0.00178326	0.00107781	0.0014518	0.00150144	0.000936179	0.00145174	0.00124242	0.00106663	0.00151847	0.00134041	0.000962663	0.00165009	0.00129595	0.00201616
LPC 20:2 sn-2	0.0168236	0.00932507	0.0178469	0.0192465	0.0164283	0.0130799	0.01397	0.0152211	0.0112465	0.0118706	0.0192098	0.0130537	0.0194144	0.00913799	0.00987842	0.0147477	0.011236	0.0151356	0.0134538	0.0124346	0.0095831	0.0240209	0.0101367	0.01332	0.00908541	0.0126478	0.0118331	0.00977559	0.0119879	0.014533	0.0092927	0.0154267	0.0104333	0.0167118	0.00865301	0.0170713	0.0115148	0.0158473	0.0165926	0.010683	0.0168125	0.0124896	0.0113429	0.0151404	0.0124286	0.0115164	0.0196572	0.0143746	0.0219357
LPC 20:3	0.076602	0.0544898	0.147309	0.160109	0.083142	0.0590851	0.0905053	0.0967076	0.0691798	0.064496	0.0869512	0.0432599	0.107395	0.0513288	0.0517021	0.0986394	0.0880734	0.0757623	0.0718226	0.0695103	0.0505352	0.0742199	0.0658453	0.0866523	0.0479214	0.0872476	0.0906812	0.0547226	0.0787252	0.0540971	0.0598396	0.0878463	0.0745889	0.0718084	0.044112	0.106733	0.0780054	0.0931214	0.087954	0.0566382	0.0576575	0.0410109	0.0446743	0.0498237	0.0746805	0.0726855	0.0917127	0.110305	0.0978717
LPC 20:4 sn-1	0.046482	0.0337464	0.0719245	0.0489679	0.0505084	0.0273969	0.0423542	0.0329238	0.0336987	0.0256819	0.0479268	0.033304	0.0618821	0.0283986	0.0299899	0.0479952	0.036814	0.0478853	0.048199	0.0661752	0.0429296	0.0415497	0.0328417	0.0581774	0.0304308	0.0372113	0.0522064	0.0228015	0.0421705	0.0361395	0.030409	0.088265	0.036322	0.0479308	0.026571	0.0638562	0.0377538	0.0395314	0.0407369	0.0253789	0.0355523	0.0177423	0.0606293	0.0444444	0.0397556	0.0540474	0.0851395	0.086788	0.052975
LPC 20:4 sn-2	1.4804	1.05975	2.11023	1.22477	1.52712	0.827136	1.80618	1.29273	0.922905	0.708791	1.76702	1.22745	2.30092	0.88391	1.29561	1.55666	1.28768	1.2685	1.73933	1.59398	1.79564	1.64294	1.01667	1.98944	1.056	1.26853	1.61976	0.581666	1.60067	1.69775	1.11503	3.17174	1.00718	2.2087	1.10366	2.21613	1.43265	1.0172	1.3462	1.16609	1.9197	0.526142	2.07699	1.34182	1.50367	2.25918	2.97784	2.95391	1.55646
LPC 20:5 sn-1	0.00466667	0.0160058	0.0158219	0.00874907	0.00780912	0.00567397	0.00358245	0.00151597	0.0163435	0.00212313	0.00330732	0.00269251	0.00537927	0.00299489	0.00580344	0.00445756	0.00384821	0.00703948	0.00383559	0.00399157	0.00444366	0.00320419	0.00657374	0.0104603	0.00915042	0.00323021	0.00687108	0.00518866	0.0133816	0.00640598	0.00196792	0.00850634	0.0117918	0.00667419	0.00238661	0.00388593	0.0107511	0.00724974	0.00539065	0.00210352	0.00281838	0.00367294	0.00378786	0.0419637	0.0037594	0.00485845	0.0296643	0.0113271	0.0185894
LPC 20:5 sn-2	0.0466667	0.186443	0.168429	0.0910221	0.0711381	0.0562371	0.0432649	0.0160688	0.175262	0.0199288	0.0330244	0.0233833	0.0567888	0.0322147	0.0676089	0.0430102	0.036814	0.0619081	0.0357166	0.0362998	0.0444366	0.0266806	0.067464	0.102393	0.0933938	0.0305156	0.0650847	0.0445623	0.143531	0.0633375	0.0193264	0.0829455	0.107965	0.0604214	0.0234836	0.0356355	0.117341	0.0654216	0.0552914	0.0223799	0.0300222	0.033221	0.0377899	0.46429	0.039812	0.0501454	0.334042	0.10276	0.187075
LPC 22:4	0.00330933	0.00176676	0.00601911	0.00382741	0.00431289	0.00220232	0.00455192	0.00688821	0.00205588	0.00285714	0.0050439	0.00311366	0.00659676	0.00316184	0.00342452	0.00577483	0.00409341	0.00355206	0.00507734	0.00326172	0.0032	0.00460314	0.00277518	0.00284259	0.0027226	0.00389833	0.00542328	0.00229001	0.00322825	0.00329639	0.00273296	0.00535156	0.00268611	0.00346877	0.00212978	0.00640546	0.00330458	0.00370955	0.00401097	0.00250587	0.00370941	0.00134648	0.00481312	0.00287766	0.0042594	0.00447284	0.00534637	0.00590135	0.00530682
LPC 22:5	0.0507111	0.0479598	0.109705	0.0658048	0.055661	0.0476266	0.0763552	0.0614205	0.110734	0.0285695	0.0698796	0.0531197	0.0779256	0.0401306	0.0885112	0.05959	0.0613555	0.0632688	0.0549619	0.0383675	0.0534917	0.0604155	0.0523214	0.0501823	0.0663395	0.0522288	0.081757	0.0217644	0.0705919	0.0845677	0.0366564	0.0538235	0.0622573	0.0664548	0.0311042	0.0684677	0.114219	0.0713655	0.0581855	0.0469317	0.0653152	0.0325446	0.0476227	0.0620172	0.0383476	0.0577121	0.0902482	0.0857415	0.0734134
LPC 22:6 sn-1	0.0167775	0.0182799	0.0270957	0.0188237	0.0208101	0.0122487	0.0142032	0.00881572	0.0263037	0.00722156	0.0181415	0.0111031	0.0131036	0.0102351	0.0150152	0.0148224	0.0126122	0.0190249	0.0146155	0.0157416	0.0115775	0.011399	0.0139371	0.0216293	0.0110552	0.0100886	0.0105613	0.00785943	0.0196038	0.0134496	0.00734403	0.0159537	0.0164879	0.018159	0.00651639	0.0126919	0.0189578	0.0143324	0.0142226	0.0116862	0.0113803	0.00888206	0.0154262	0.0152056	0.0102914	0.0114415	0.0337158	0.0220464	0.0138294
LPC 22:6 sn-2	0.56103	0.605946	0.846818	0.545892	0.630678	0.405854	0.61406	0.344357	0.797224	0.223293	0.703194	0.377846	0.507301	0.345783	0.759466	0.510611	0.486525	0.514769	0.535518	0.383584	0.491528	0.443186	0.49375	0.764012	0.44336	0.396133	0.349738	0.235904	0.810963	0.670609	0.292246	0.555882	0.522028	0.835962	0.289918	0.439355	0.927502	0.482187	0.514372	0.600756	0.575909	0.348543	0.515429	0.549348	0.403121	0.479241	1.1516	0.79499	0.44562
LPC O-16:0	0.0201477	0.0248251	0.0392887	0.0292713	0.0404723	0.040683	0.0251527	0.0236241	0.0190052	0.0122523	0.0276829	0.023489	0.0324118	0.0170698	0.0156636	0.037929	0.019633	0.0260278	0.0316712	0.025452	0.0381549	0.0207079	0.0231835	0.0237281	0.0175964	0.039085	0.0228823	0.0175857	0.0209991	0.0345081	0.0167602	0.0265977	0.0262062	0.0277402	0.0192077	0.0358091	0.0295058	0.033314	0.0281683	0.0228602	0.0246998	0.01578	0.0244408	0.0386996	0.021203	0.026075	0.0376257	0.0300646	0.0270157
LPC O-18:0	0.00505078	0.00604082	0.00885932	0.00700075	0.0100394	0.00769072	0.00647196	0.00668796	0.0050006	0.00438383	0.00920976	0.00778678	0.00804031	0.00463543	0.00521378	0.0105406	0.00502752	0.00657018	0.00917469	0.00616465	0.0079662	0.00747435	0.00572842	0.00647131	0.00435374	0.00997386	0.00615385	0.00658693	0.00687855	0.00893275	0.00493986	0.00631449	0.00668097	0.00837723	0.00489481	0.00961438	0.00694699	0.00694583	0.00816044	0.00607577	0.00770348	0.00422597	0.00963215	0.00819428	0.00437594	0.0072961	0.00936393	0.0083441	0.00707472
LPC O-18:1	0.0151856	0.014	0.0243377	0.0164511	0.0275697	0.0220747	0.018201	0.0183784	0.0135036	0.0110426	0.0255366	0.016763	0.0285987	0.0137445	0.0104559	0.0233016	0.0104454	0.0179008	0.0179535	0.0174057	0.0208028	0.0214031	0.0145324	0.018923	0.0118352	0.0220044	0.0126117	0.0154377	0.0140792	0.0212827	0.0132125	0.0223642	0.0164422	0.0188663	0.0146858	0.0191767	0.0187781	0.0212945	0.0171544	0.0169477	0.0212898	0.0128603	0.024494	0.0269226	0.0148684	0.0191737	0.0272503	0.0196741	0.0219512
LPE 16:0 sn-1	0.00151173	0.00160933	0.00266844	0.00394678	0.00304231	0.00178093	0.00210105	0.00155528	0.00259906	0.00229434	0.00313659	0.0015933	0.00222552	0.0012799	0.00192401	0.00260325	0.00179983	0.00283265	0.00206512	0.0022138	0.00265775	0.00215497	0.00202698	0.00163915	0.000952986	0.00164851	0.00279696	0.00150481	0.00252541	0.00191158	0.00220529	0.00351435	0.00283197	0.00263356	0.00125956	0.00189163	0.00305121	0.00300197	0.00273582	0.00140555	0.00179096	0.00234291	0.0017719	0.00228385	0.0014297	0.00288447	0.00362091	0.00274369	0.00258847
LPE 16:0 sn-2	0.0184488	0.02207	0.0395549	0.0369311	0.0387668	0.021482	0.0291061	0.0198034	0.0340841	0.0236765	0.038561	0.0218326	0.0233637	0.0167274	0.0223506	0.0302709	0.0249541	0.0264634	0.0288588	0.0310269	0.0345493	0.0246702	0.021259	0.0248481	0.0155858	0.0175744	0.0313825	0.0148187	0.0303531	0.0214944	0.0272654	0.0351435	0.0411268	0.035064	0.0144945	0.0189113	0.0359748	0.0341492	0.0328978	0.0155283	0.0220904	0.0231715	0.0279421	0.0237446	0.0161523	0.0295792	0.0413373	0.0230299	0.0300854
LPE 18:0 sn-1	0.00214958	0.00263703	0.00374501	0.00380502	0.00310889	0.00248325	0.00285952	0.00196683	0.00310972	0.000996658	0.00402683	0.00239119	0.00281084	0.00178365	0.0020537	0.00284889	0.0033161	0.00248644	0.00310654	0.0024964	0.00292394	0.00151707	0.00241906	0.00270574	0.00172033	0.00241104	0.00331156	0.00193046	0.00298019	0.00285803	0.00261588	0.00307844	0.00373802	0.00343366	0.00161066	0.00268568	0.00250674	0.00329428	0.00379671	0.00160299	0.00240178	0.00240833	0.00210075	0.00257605	0.0018797	0.00374751	0.00421589	0.00260951	0.00283766
LPE 18:0 sn-2	0.0235088	0.0282507	0.0430386	0.0470032	0.0387996	0.0303093	0.0327041	0.0254177	0.0342768	0.026372	0.0546098	0.0273304	0.0359254	0.020937	0.0267173	0.03528	0.039166	0.0241872	0.0399135	0.0288784	0.0349155	0.0321675	0.027464	0.0320344	0.017037	0.0273493	0.040368	0.0202417	0.0352799	0.0303736	0.0305694	0.0343061	0.0482482	0.0454979	0.0206284	0.0325108	0.0315364	0.0361907	0.0438464	0.0200427	0.0284062	0.0298712	0.0282198	0.029325	0.0215602	0.0416373	0.0457005	0.0279859	0.0362591
LPE 18:1	0.0238596	0.0283236	0.0428692	0.0308132	0.0467038	0.0340593	0.0305497	0.0328501	0.0243526	0.0183116	0.0410488	0.0328458	0.0403922	0.0233049	0.0201824	0.0440217	0.0204837	0.0300688	0.0406057	0.0328594	0.0352113	0.0301571	0.0244964	0.0334152	0.025805	0.0383442	0.0243194	0.0158619	0.0259604	0.034259	0.0227747	0.0405615	0.0266438	0.0362177	0.0212295	0.0381153	0.0367116	0.0345204	0.0373661	0.0288794	0.0344996	0.0207136	0.028923	0.0354354	0.024812	0.0338485	0.0387024	0.0387845	0.0396458
LPE 18:2 sn-1	0.00645429	0.00567347	0.0137486	0.0138075	0.00907183	0.00828093	0.00726818	0.0103636	0.0080212	0.00826954	0.0116561	0.0125339	0.00981888	0.0052385	0.00584802	0.0110319	0.0100217	0.0158044	0.0103559	0.00979463	0.0053507	0.0189843	0.00702158	0.00718012	0.00757823	0.00646914	0.0164485	0.00567201	0.00777089	0.0119427	0.00842983	0.0127226	0.0133162	0.0175972	0.00571858	0.0119727	0.00978437	0.0183993	0.0139247	0.00680363	0.0130141	0.0103865	0.0141055	0.00795665	0.00621429	0.00993879	0.00985692	0.00987669	0.0153674
LPE 18:2 sn-2	0.168141	0.137278	0.36	0.297873	0.191949	0.202532	0.230124	0.337969	0.241398	0.19792	0.39212	0.39941	0.274784	0.135762	0.203184	0.311034	0.307197	0.371618	0.300229	0.203855	0.176852	0.563352	0.20381	0.175624	0.214261	0.174275	0.468269	0.141572	0.22772	0.359442	0.232945	0.319617	0.339719	0.623453	0.207717	0.314194	0.294317	0.531468	0.379061	0.238224	0.534353	0.300587	0.407209	0.171238	0.177417	0.353222	0.252482	0.261723	0.361032
LPE 20:1	0.0101145	0.0170262	0.0117915	0.0150933	0.0148868	0.0108492	0.00968795	0.00962408	0.0143009	0.00711375	0.0117317	0.008437	0.01245	0.00792675	0.00896049	0.0129994	0.00747623	0.01436	0.00832666	0.0132034	0.0101324	0.0121654	0.0102212	0.0157625	0.00913681	0.00949746	0.0101027	0.00742047	0.0170887	0.00908095	0.00989094	0.0135771	0.0129587	0.0145849	0.00460656	0.0104203	0.0146523	0.0111217	0.0126653	0.00922519	0.0124893	0.00783548	0.00759935	0.0166392	0.00755075	0.00926549	0.0228446	0.0192396	0.0213826
LPE 20:4 sn-1	0.012844	0.00916181	0.0158655	0.0156628	0.014936	0.0124961	0.0145364	0.0109361	0.00817777	0.00800863	0.0149537	0.00938855	0.0130573	0.00915503	0.010233	0.0140927	0.0116714	0.0117999	0.0153856	0.0136247	0.0105634	0.0133403	0.0105126	0.0126665	0.0113243	0.0136398	0.0168244	0.00730456	0.0136469	0.0191905	0.010749	0.0234799	0.0145002	0.0128367	0.00731967	0.0147973	0.0109182	0.0136179	0.0158688	0.00962006	0.0118236	0.00761348	0.0212735	0.0152996	0.0125808	0.0155777	0.0164698	0.0216911	0.0142799
LPE 20:4 sn-2	0.167021	0.132075	0.265909	0.194349	0.194153	0.130222	0.247318	0.219506	0.142191	0.130632	0.30966	0.156197	0.262581	0.137615	0.190318	0.259369	0.165594	0.197861	0.286052	0.187048	0.25374	0.288116	0.157262	0.215163	0.158661	0.164071	0.289598	0.130483	0.222655	0.277375	0.200455	0.416754	0.18498	0.255031	0.159495	0.269677	0.187254	0.22038	0.210743	0.177251	0.346318	0.106742	0.420644	0.140847	0.166952	0.302325	0.285993	0.264529	0.231862
LPE 22:5	0.0229563	0.0210638	0.0437864	0.0334842	0.0327373	0.0229114	0.0341206	0.0332787	0.0390283	0.0222881	0.0356937	0.0256998	0.0352452	0.0192449	0.0309509	0.0349354	0.0288065	0.0349162	0.0317683	0.0297651	0.0282081	0.0395983	0.0279881	0.0289155	0.030918	0.0287164	0.0518094	0.0194579	0.0312943	0.0405448	0.0273353	0.0391544	0.0344285	0.0350272	0.024399	0.0339516	0.0448246	0.0397177	0.0377506	0.0239688	0.039526	0.0246759	0.0346196	0.0395261	0.0243452	0.0342945	0.0368883	0.0410721	0.0366288
LPE 22:6 sn-1	0.010892	0.0127391	0.0159937	0.0165456	0.0157724	0.0113093	0.0128706	0.00701229	0.0164615	0.00790512	0.0138537	0.00762467	0.00822552	0.00731005	0.0136879	0.0132643	0.00846872	0.0128734	0.0124911	0.0114446	0.0115493	0.0105801	0.0101205	0.0122246	0.0108133	0.00948003	0.010308	0.00918126	0.0180706	0.0139103	0.0087506	0.0195592	0.0156528	0.012754	0.0073347	0.00803472	0.0159964	0.0138638	0.0124301	0.00957951	0.0114233	0.010226	0.0143271	0.0153832	0.00903759	0.0108753	0.0217906	0.0135702	0.0115924
LPE 22:6 sn-2	0.189978	0.241198	0.334977	0.282673	0.273305	0.170293	0.330068	0.150581	0.335325	0.140404	0.32199	0.137732	0.196552	0.153864	0.328916	0.297465	0.159836	0.227428	0.29436	0.203042	0.318026	0.226288	0.212083	0.264012	0.218938	0.167562	0.226661	0.187112	0.393351	0.326871	0.193793	0.408955	0.272085	0.281135	0.16963	0.160403	0.396819	0.300231	0.236319	0.23336	0.363783	0.189147	0.34454	0.257435	0.180661	0.22867	0.407535	0.263026	0.224075
L-Thyroxine	0.219292	0.152514	0.18605	0.127249	0.202778	0.110719	0.241868	0.191868	0.209206	0.142437	0.209537	0.171095	0.294484	0.174405	0.267256	0.19541	0.219037	0.144412	0.226767	0.17889	0.184632	0.172541	0.212053	0.21404	0.175642	0.187851	0.175909	0.135605	0.20061	0.183834	0.248985	0.202978	0.165571	0.249654	0.19228	0.174088	0.147419	0.163263	0.156711	0.162967	0.208749	0.195331	0.0680803	0.210609	0.202064	0.193816	0.174201	0.141777	0.150946
Methionine	0.0293151	0.0281315	0.0231693	0.0162884	0.0388038	0.0225224	0.0236815	0.0426798	0.0235661	0.0331861	0.0193445	0.0238062	0.0292474	0.0381778	0.0280431	0.0309643	0.0290226	0.0401989	0.0248517	0.0278689	0.0304143	0.0248311	0.0421745	0.0232425	0.0498331	0.0189934	0.0249468	0.0219354	0.0276404	0.0320258	0.0261323	0.0319965	0.0401322	0.0211152	0.0316833	0.0371154	0.0327413	0.0432265	0.0210163	0.0337898	0.0250888	0.0258891	0.0236381	0.0322193	0.0333725	0.0195646	0.026814	0.0301906	0.025027
Monoethylhexyl phthalate	0.380328	0.367225	0.354927	0.313935	0.462752	0.278187	0.310914	0.549873	0.325746	0.283594	0.270288	0.271373	0.584936	0.668824	0.347749	0.49041	0.434496	0.403506	0.317682	0.327693	0.370805	0.420392	0.385861	0.312697	0.340902	0.310948	0.34006	0.3985	0.29709	0.342769	0.331862	0.27885	0.351581	0.315996	0.287606	0.264543	0.296497	0.283851	0.270247	0.252208	0.243665	0.251788	0.234589	0.262828	0.291543	0.358197	0.386202	0.261046	0.26464
myo-inositol	0.507892	1.19625	0.236157	0.305963	0.458775	0.751896	0.266644	0.0600711	0.425688	0.0961233	0.0831958	0.259576	0.22554	0.531689	0.770656	0.0634309	0.203946	0.260778	0.16517	0.613838	0.263094	0.119854	0.460602	0.305648	0.367212	0.118382	0.199304	0.437968	0.437102	0.388904	0.51167	0.168375	0.31467	0.307398	0.165963	0.0463182	0.697762	0.330656	0.177665	0.295842	0.136883	0.47517	0.310322	0.899672	0.212368	0.242466	0.247858	0.202868	0.244518
N,N-dimethylglycine	0.00121416	0.00252715	0.00160257	0.000316504	0.00206224	0.001387	0.00203686	0.00222621	0.00135098	0.000254933	0.000803568	0.000399128	0.000331771	0.00226687	0.000693137	0.00257062	0.00289365	0.000262858	0.00190695	0.00146396	0.00241386	0.000826851	0.00068239	0.00218721	0.00195989	0.0059725	0.00109163	0.000630038	0.000957553	0.00119389	0.0020462	0.000396382	0.000479947	0.000767111	0.000419818	0.000424786	0.00104322	0.00236003	0.000533768	0.00220068	0.000675985	0.00207981	0.00161028	0.00322353	0.00145521	0.000299641	0.000795291	0.000434436	0.00135297
N-acetylhistamine	0.0327323	0.0350101	0.0331784	0.0354423	0.0371554	0.0328518	0.0333406	0.0311137	0.0309906	0.0268588	0.0351827	0.0336736	0.0368101	0.0302089	0.0324393	0.0303242	0.0305656	0.0350995	0.0341856	0.0343007	0.0383024	0.0346787	0.033515	0.0320812	0.0290928	0.0358577	0.0375848	0.0348669	0.0352576	0.0306585	0.0308324	0.035278	0.0302332	0.0363498	0.036241	0.0289293	0.0314127	0.0313604	0.0365692	0.0330018	0.0323773	0.0362878	0.0335828	0.0358886	0.0311116	0.0349616	0.0356614	0.0331016	0.0352424
Nicotinamide	0.021621	0.0158445	0.0137432	0.0149094	0.0232871	0.0132125	0.0218973	0.027732	0.0189644	0.0152681	0.0122838	0.017663	0.0191573	0.0238358	0.0167358	0.0219035	0.016868	0.015592	0.0147948	0.017502	0.015136	0.0183186	0.0282094	0.0178142	0.0362531	0.0220395	0.0140684	0.0200722	0.0181353	0.023679	0.0158223	0.0169424	0.029004	0.0234419	0.02446	0.0151325	0.0313395	0.0267996	0.0164126	0.019539	0.0193211	0.0270686	0.0227054	0.0295354	0.0334851	0.0175143	0.0200865	0.0186462	0.0223067
O-Phosphocholine	0.373934	0.448979	0.296761	0.386282	0.424278	0.395062	0.34827	0.494135	0.291479	0.33494	0.356424	0.353765	0.434803	0.464771	0.461262	0.402044	0.386732	0.26859	0.32994	0.273266	0.469061	0.317314	0.408821	0.367718	0.430772	0.457348	0.352045	0.349061	0.382557	0.431041	0.360176	0.27282	0.337597	0.399069	0.313106	0.38899	0.341415	0.296599	0.350922	0.399193	0.355765	0.391009	0.240333	0.320971	0.358566	0.326727	0.323099	0.333836	0.337365
PC 30:0	0.0171745	0.0365889	0.0804161	0.054663	0.050082	0.0277706	0.0425208	0.0426413	0.100084	0.0612399	0.0556585	0.025304	0.0302873	0.0445997	0.0531915	0.033811	0.0749291	0.0337783	0.0520714	0.0324908	0.0400423	0.0288796	0.0594424	0.0364529	0.052124	0.0700073	0.0591388	0.054254	0.0722481	0.0219054	0.0281957	0.0456348	0.108308	0.0268121	0.0207104	0.0237024	0.106181	0.0626377	0.0900183	0.030555	0.0244477	0.0589296	0.0243876	0.077373	0.068985	0.0371691	0.0361808	0.0903993	0.0534721
PC 32:0	5.01216	6.85856	5.55535	4.65688	6.82626	5.72897	6.53006	7.93246	6.74774	5.36779	5.27362	5.10864	6.92454	5.80383	9.02459	4.48025	7.71997	4.27541	4.07744	3.00886	8.18656	4.86982	7.06992	3.81105	7.62267	5.9703	4.28989	5.4942	5.56777	6.45687	4.38665	4.72046	5.4987	3.76972	4.50456	3.72071	6.25246	5.1445	5.30322	5.94426	4.72218	5.93152	3.82071	5.60306	4.87969	4.65595	3.22759	4.27807	4.09129
PC 32:1	3.6293	5.0973	5.80238	5.32951	4.32714	4.11546	7.75445	8.57227	6.24712	6.90855	4.19313	3.09045	5.74438	5.31225	6.50656	4.42484	7.95566	3.21049	3.71696	2.75037	7.6883	4.07527	6.71556	2.47551	9.36288	6.99949	4.23873	4.18167	4.56744	4.37524	5.35662	4.04724	5.40641	2.36747	4.13202	2.8899	7.09579	6.71563	4.66083	5.03046	3.79539	5.24676	2.05478	5.08816	6.93455	4.81766	3.70598	3.83811	3.83106
PC 32:3	0.00585869	0.00837167	0.0132923	0.0109932	0.0109929	0.0153309	0.00981569	0.0101787	0.0134282	0.00904065	0.0086744	0.00582328	0.00685864	0.0105728	0.0120079	0.00616145	0.0102882	0.00890343	0.00808785	0.00812248	0.0112234	0.00740425	0.0118086	0.00950932	0.011536	0.0141184	0.00592324	0.00853107	0.0140465	0.00769021	0.0063084	0.00687316	0.0120874	0.00533813	0.00595779	0.0029802	0.0200535	0.00831063	0.0100635	0.00696438	0.00406259	0.0101215	0.00404782	0.010437	0.0116644	0.00584594	0.00749868	0.00966302	0.00612204
PC 33:1	0.659592	1.21004	0.763586	0.967586	1.14562	0.996629	0.933658	1.40699	1.1509	0.701292	0.732447	0.615462	0.71153	1.16715	1.50049	0.643152	0.756285	0.635262	0.625834	0.695203	1.17207	0.586104	1.15565	0.60136	1.20787	1.26779	0.587263	0.813593	1.11454	0.881324	0.973396	0.590057	0.809747	0.580598	0.591455	0.560101	1.36759	0.806163	0.732416	0.934816	0.715988	0.803671	0.370684	0.812139	0.781039	0.630998	0.692961	0.973262	0.606588
PC 33:2	0.0655956	0.0994315	0.0774162	0.0827406	0.0908823	0.0915206	0.0589895	0.106794	0.104805	0.0920108	0.118732	0.08037	0.0589677	0.109864	0.106484	0.0640337	0.0686239	0.0783476	0.0796106	0.0803581	0.0694789	0.0524188	0.0825899	0.0802087	0.0653666	0.108279	0.112892	0.120148	0.11969	0.0596638	0.0734723	0.0678242	0.0785071	0.104339	0.0660656	0.0571854	0.10257	0.0913351	0.140267	0.0704696	0.0852483	0.139623	0.0442901	0.0849719	0.0664474	0.0645142	0.0587619	0.121051	0.113873
PC 34:1	5.08196	7.0556	6.20239	6.30266	6.2526	6.09326	8.23762	9.71379	6.0825	5.96009	5.00356	3.98317	8.27638	7.0016	8.99007	5.98255	7.83369	4.51277	4.60439	4.53892	7.37134	9.42814	6.7496	3.97081	7.36922	8.16603	4.70677	4.6322	5.9593	6.54822	6.65649	4.4754	7.24493	4.55491	4.67638	4.19882	7.23746	5.29599	5.67725	8.1863	4.76581	6.27624	3.93553	6.12446	6.84187	5.37555	5.16929	5.71145	4.28198
PC 34:2	18.7199	20.0335	19.959	18.762	22.1188	20.5004	19.2658	25.8317	17.9289	20.6297	18.7904	21.6886	20.1008	20.7808	20.8921	21.2582	23.3921	18.6854	16.937	12.9122	16.5547	30.6786	20.9442	13.6211	21.2767	20.8762	18.1047	17.7684	17.4709	21.8071	18.4305	11.1731	19.6318	19.8951	17.1818	14.8459	20.5686	16.8708	19.8406	20.4438	19.1926	21.1878	13.4802	15.4559	19.712	17.0233	12.8579	15.9416	17.476
PC 34:3	0.517267	0.386297	0.6307	0.574981	0.374221	0.380155	0.56935	0.527273	0.657594	0.812291	0.680976	0.710485	0.524309	0.458433	0.446201	0.545455	0.912594	0.450752	0.537804	0.350746	0.513239	0.445654	0.574281	0.770175	0.605291	0.607698	0.906546	0.431073	0.433419	0.391158	0.578188	0.52629	0.695267	0.456484	0.396858	0.460012	0.484816	0.762325	1.02299	0.439808	0.653076	0.635084	0.201389	0.5126	0.692105	0.753481	0.427539	0.559894	0.593444
PC 34:4	0.0946999	0.0919242	0.166469	0.0888585	0.0850443	0.0684149	0.124931	0.0862531	0.113646	0.0979407	0.137268	0.0737269	0.052104	0.0876661	0.0896251	0.0877062	0.15658	0.0650555	0.12424	0.068773	0.0919859	0.078199	0.116025	0.12375	0.0950718	0.157153	0.213678	0.0690506	0.15385	0.0516189	0.077498	0.220687	0.147262	0.0735641	0.0668169	0.0786361	0.117376	0.0910335	0.167128	0.0726041	0.0880356	0.0807532	0.0322647	0.133594	0.216165	0.173833	0.111914	0.17522	0.109088
PC 35:3	0.0968246	0.128195	0.0620786	0.0827376	0.0822435	0.122635	0.100594	0.138352	0.0711238	0.0811234	0.0707193	0.0875736	0.0603175	0.09216	0.110443	0.0899636	0.0777634	0.0652336	0.0502255	0.0523642	0.079322	0.131122	0.086252	0.0709317	0.0997119	0.109085	0.071291	0.0725424	0.111279	0.102232	0.108153	0.0620042	0.0766927	0.0780225	0.066821	0.0519082	0.0770569	0.0596817	0.102363	0.0881096	0.110348	0.080663	0.0187723	0.0777424	0.0713289	0.0744594	0.0773875	0.069205	0.0891314
PC 36:4	64.9701	46.7684	45.4199	38.3274	56.0005	32.8114	65.8045	47.3874	30.9853	33.4543	38.5823	27.7514	65.3667	51.1085	48.5852	43.8711	37.0758	27.2875	42.1662	44.048	83.8934	33.7878	41.4593	42.7854	47.7558	49.232	44.4702	26.7309	45.5661	39.7548	46.7407	61.5611	32.8756	27.9471	40.9746	39.0505	40.3456	23.1502	26.4317	38.6857	32.5816	17.9473	40.5956	33.1409	48.8932	58.7812	57.9166	51.4827	29.2988
PC 36:5	0.770822	3.25948	1.56865	1.2099	1.01968	0.932603	0.835536	0.359214	2.5557	0.524636	0.558537	0.351189	0.850878	0.915162	1.77305	0.631427	0.885738	0.622453	0.538237	0.453923	0.924648	0.361675	1.23076	1.18257	1.81859	0.846623	1.05506	0.910974	2.32214	1.14458	0.496071	1.04002	2.1307	0.623777	0.533743	0.400248	1.54735	0.841898	0.875098	0.574493	0.453521	0.692369	0.474516	5.54642	1.05451	0.791125	2.42187	1.21726	1.8869
PC 38:4	3.30441	2.66139	2.58872	1.89932	2.72289	2.08497	4.00914	2.58248	1.64097	2.03695	2.65491	1.79467	3.70121	2.4128	2.45295	2.584	2.11097	1.48972	2.30864	2.18791	4.21695	2.81545	2.29537	2.40745	2.52191	2.90115	2.23364	1.64859	2.51279	2.35748	2.92641	3.25382	1.92824	1.84749	2.68972	2.0118	2.24615	1.1147	1.62485	2.26959	2.13228	1.26133	1.95299	1.7974	2.61559	2.95519	3.65472	2.86856	1.43575
PC 38:5	2.33882	3.61919	2.49915	1.85125	2.12381	2.01628	3.18903	2.06557	2.41081	1.47347	1.85182	1.32062	2.6704	2.1472	2.67955	1.93455	1.71928	1.22243	1.53851	1.42724	2.93991	1.95244	2.23923	1.97578	2.72509	2.27517	1.74794	1.37401	2.76512	2.46986	1.96641	2.09839	2.32262	1.25603	1.57604	1.38439	2.41538	1.01031	1.37745	1.94795	1.62314	1.16188	1.25238	3.93864	2.26934	2.52155	3.51562	1.81415	1.61608
PC O-34:1	0.82959	1.26467	0.859103	0.982092	1.26387	1.3612	1.01579	1.67713	1.16847	0.801193	0.815289	0.82668	0.764307	1.34823	1.59738	0.822362	0.934881	0.728029	0.886182	0.771033	1.29664	0.689204	1.25281	0.681367	1.36421	1.44547	0.659301	0.807711	1.03479	1.10667	0.996899	0.657891	0.818977	0.644782	0.717715	0.640404	1.48254	0.981479	0.900281	1.04813	0.868287	0.873535	0.430813	0.934779	0.798845	0.68762	0.789206	1.01313	0.689882
PC O-38:5	0.911056	0.725057	0.810256	0.469536	0.928126	1.33472	1.16618	1.00885	0.439886	0.452151	0.645321	0.903787	1.03156	0.74368	0.717935	0.897455	0.606738	0.555888	0.689898	0.412764	1.07797	1.0783	0.690909	0.664596	0.742987	1.10869	0.45499	0.644633	0.614535	1.14138	0.706565	0.758514	0.5361	0.625618	0.799455	0.519502	0.855518	0.481833	0.529696	0.879452	0.684287	0.502707	0.729617	0.818524	0.71804	0.839011	0.681024	0.52108	0.464666
PE 34:2	0.00948661	0.00910787	0.00646426	0.0129769	0.0169269	0.0189691	0.00287063	0.00164373	0.00708419	0.00527224	0.00325122	0.0100229	0.00293341	0.00288927	0.00200203	0.00263456	0.00857214	0.00775608	0.00667388	0.00480604	0.00359718	0.00144503	0.00728058	0.0126266	0.016901	0.00518664	0.00387148	0.00403699	0.00498363	0.0153051	0.00185726	0.00682675	0.00927785	0.0128944	0.00150546	0.00207514	0.00860557	0.00714534	0.0167207	0.00133938	0.00254411	0.00509217	0.00260098	0.013725	0.00754135	0.00222188	0.00948293	0.00345273	0.00338978
PE O-36:5	0.272585	0.185712	0.197197	0.160608	0.17956	0.305848	0.277654	0.169089	0.0831863	0.105248	0.154246	0.161403	0.154622	0.192576	0.221734	0.173745	0.181104	0.076947	0.155608	0.109911	0.112419	0.136782	0.177735	0.13677	0.186929	0.259001	0.141968	0.0659322	0.266686	0.227912	0.17026	0.129446	0.188331	0.154966	0.137073	0.132039	0.178261	0.113507	0.161026	0.192055	0.0922551	0.112707	0.175688	0.211693	0.287454	0.181088	0.151456	0.228563	0.0939555
PE O-38:7	1.70925	2.12213	1.28399	1.14488	1.65704	2.38564	1.37403	0.840047	1.44168	0.883698	0.956222	1.09651	0.839339	1.25943	1.68098	1.36648	0.931739	0.866365	1.09196	0.722325	1.2752	0.627568	1.19737	1.22259	1.94275	1.40604	0.768923	0.714589	1.89728	1.65152	1.03852	0.929689	1.54809	1.13082	1.08929	0.691414	1.74414	0.924956	0.934511	1.04036	0.718774	1.07526	0.657769	2.13169	1.33013	0.724568	1.48953	1.15897	0.710588
Phenylalanine	1.89965	2.21096	1.91418	1.88951	2.16018	1.84308	1.94541	2.08353	6.95012	2.25149	1.50732	1.94593	1.79695	2.07719	2.92869	1.76557	2.14368	2.27848	1.88301	2.15535	1.78216	1.92809	2.46104	1.85376	2.2326	1.91961	1.85627	2.34815	2.33984	2.29309	2.12306	1.9142	2.12613	1.85938	2.38118	2.6096	2.12713	2.49848	1.59612	2.17712	1.78765	2.33791	2.0594	2.46965	2.07411	1.71593	2.12757	2.22314	2.12141
Phenylethanolamine	1.52813	1.75906	1.56944	1.52794	1.7188	1.46132	1.5917	1.75829	5.40032	1.85239	1.24011	1.5811	1.46884	1.69936	2.37197	1.44252	1.83467	1.8651	1.58511	1.77952	1.50463	1.62327	2.06725	1.5719	1.84633	1.58013	1.51383	1.99477	1.93469	1.91134	1.75583	1.63265	1.824	1.55365	2.00336	2.18131	1.80752	2.07121	1.34292	1.76226	1.49745	2.03023	1.73353	2.10829	1.81954	1.49952	1.84223	1.83714	1.82071
Phe-Phe	0.00121829	0.00154029	0.00169504	0.0011784	0.00141088	0.00148808	0.00154334	0.00121006	0.00300996	0.00123577	0.00142305	0.00148443	0.00210121	0.0011872	0.00116373	0.00104145	0.00115211	0.00153333	0.00158126	0.0015755	0.00108721	0.00185593	0.00131547	0.00160124	0.00137377	0.00173221	0.00103224	0.000571186	0.00153198	0.00125194	0.00138809	0.00147779	0.0020131	0.00147895	0.000915453	0.00175843	0.00147358	0.00144672	0.00110898	0.00142849	0.00124392	0.00150276	0.00140282	0.00138755	0.00133036	0.00137781	0.00143689	0.00146696	0.00135937
phe-pro	0.0310245	0.0390443	0.0343611	0.0188355	0.0447037	0.0573978	0.0424799	0.0277459	0.0322194	0.0153438	0.023832	0.0217797	0.0587111	0.0305047	0.0196556	0.0197723	0.0308889	0.034628	0.0177462	0.033163	0.0218791	0.0165941	0.0312637	0.0211218	0.0251302	0.0405962	0.021368	0.00956618	0.018816	0.029468	0.0470746	0.0150586	0.0285652	0.0267079	0.0263955	0.0347495	0.0405179	0.0272245	0.0214684	0.0276558	0.0234471	0.0230336	0.0281142	0.0383942	0.0333159	0.0238928	0.0287595	0.0354953	0.0540294
phloroglucinol/pyrogallol	0.000305749	0.00250175	0.000721866	0.0182235	0.000611599	0.000716501	0.00305643	0.0534953	0.0120362	0.000721173	0.000276764	0.0128449	0.0113947	0.0137899	0.0132934	0.00883671	0.00555168	0.00189114	0.0198765	0.00279022	0.0322248	0.0214438	0.00804153	0.00527105	0.00241289	0.0249053	0.0551766	0.00373909	0.00778307	0.0242171	0.0378293	0.00335729	0.0117989	0.000901519	0.0111042	0.0239596	0.00832587	0.00628453	0.0322648	0.00792263	0.0486148	0.00570481	0.0330412	0.00628179	0.0123292	0.000533109	0.0012257	0.0140301	0.00136047
prangolarine	0.00762414	0.0155203	0.00337563	0.00528604	0.00595156	0.00274312	0.0172637	0.00314159	0.0037897	0.0178505	0.0178608	0.0017206	0.000813242	0.0156888	0.0138581	0.00213331	0.00101071	0.0158331	0.00954879	0.0111058	0.00905341	0.00974326	0.00876674	0.0121171	0.0151062	0.00997997	0.0114641	0.0181818	0.00537071	0.0143615	0.00202749	0.00310944	0.00319031	0.0078565	0.00238747	0.00361885	0.0126658	0.0129156	0.0077049	0.0016461	0.00494797	0.0040198	0.0184373	0.00129179	0.0103315	0.0130003	0.00649447	0.00996247	0.022832
pregn-4-ene-3,20-dione	0.0421195	0.071247	0.0428169	0.0311611	0.0606554	0.055475	0.0864929	0.0679091	0.0545591	0.0474158	0.04236	0.057086	0.0508861	0.0625611	0.0366132	0.0526804	0.0410739	0.059826	0.0279575	0.0639833	0.071099	0.10519	0.0916381	0.0752219	0.159245	0.0496262	0.0421282	0.0647678	0.0579744	0.0298194	0.0455562	0.037174	0.0283133	0.0760576	0.0493002	0.0506935	0.0180219	0.0358287	0.0798375	0.0506534	0.0754682	0.0393678	0.0530142	0.0276654	0.0721245	0.0399371	0.0643093	0.0755356	0.0668453
Pro Leu	0.459551	0.484679	0.369003	0.278188	0.680818	0.337721	0.481592	0.354265	0.333978	0.368986	0.30783	0.354522	0.658118	0.585607	0.400131	0.254018	0.286645	0.362821	0.212283	0.345166	0.418888	0.303698	0.36647	0.375092	0.399049	0.338095	0.384983	0.407286	0.353561	0.305917	0.482634	0.27742	0.290674	0.409995	0.404417	0.423889	0.366876	0.382676	0.30061	0.299954	0.27748	0.323041	0.346845	0.330145	0.340712	0.274088	0.321174	0.365095	0.810353
Propylparaben	4.28518	11.1403	2.1914	3.30838	4.35727	6.31552	1.90309	0.429384	3.52033	0.66998	0.609699	1.84891	1.71556	4.34127	6.0541	0.457575	1.69378	2.13526	1.23965	4.66882	1.96698	0.887	4.15736	2.71292	2.59719	0.921659	1.3802	2.46087	3.30817	3.26342	3.20467	1.26282	2.51813	2.36943	1.16467	0.281667	5.75291	2.57369	1.14083	2.41608	1.04659	3.11521	2.13902	6.62818	1.40183	1.80278	2.03869	1.70394	1.88047
Pyridoxamine	0.000392419	0.000402376	0.000277949	0.000684411	0.000107021	0.00046265	0.000438446	0.000605585	0.000276188	0.000426844	0.000755452	0.00033582	0.000399253	0.00016608	0.000679815	0.000368509	0.000390824	8.38006e-05	0.000307291	0.000417792	0.000346071	0.000383807	0.00052823	0.000270124	0.000457559	0.000310899	0.000493678	0.000295537	0.000472267	0.000124404	0.000646107	0.000417491	0.000482746	0.000699925	0.000383608	0.000234177	0.000290301	0.000516868	0.00048	0.000564932	0.00029407	0.000703315	0.000635594	0.000603763	0.000735857	0.000543039	0.000547573	0.000573713	0.000475004
pyrrolidine	0.0678995	0.106029	0.0697998	0.0725139	0.0753221	0.072574	0.0625707	0.0548571	0.0848172	0.0588274	0.0637627	0.0832415	0.0718792	0.0789298	0.107479	0.0820276	0.0761335	0.0836263	0.0605039	0.0843091	0.0784575	0.0689611	0.0987837	0.0812063	0.0842541	0.0688583	0.0782129	0.0514829	0.0765153	0.0886846	0.0775518	0.0576219	0.0857206	0.0884321	0.0797319	0.0908974	0.112234	0.110796	0.0645385	0.0826215	0.0710457	0.0906819	0.0848969	0.114098	0.121194	0.0883534	0.0915906	0.11356	0.0876349
SM 32:1	0.201662	0.305102	0.27386	0.393932	0.28452	0.210825	0.25075	0.193857	0.359388	0.14124	0.256098	0.260969	0.222361	0.258944	0.325633	0.20419	0.443203	0.210791	0.217415	0.145691	0.209859	0.151079	0.224281	0.259374	0.240665	0.343065	0.244261	0.210308	0.309044	0.184807	0.168244	0.252925	0.300872	0.296464	0.184563	0.222666	0.256963	0.200487	0.428534	0.257097	0.147383	0.273935	0.167026	0.331897	0.23797	0.154093	0.192974	0.301233	0.281249
SM 32:2	0.0186334	0.0194169	0.0222523	0.022768	0.0203837	0.0104652	0.0254525	0.0181695	0.029122	0.0194307	0.0236829	0.0208106	0.0198802	0.0170698	0.0142452	0.0187815	0.0190659	0.0129914	0.0228448	0.0121994	0.0169718	0.0120168	0.0207194	0.0220497	0.0132169	0.0387945	0.0177363	0.0122466	0.0195693	0.00906227	0.0121427	0.0225933	0.0201659	0.0207876	0.0157104	0.0105022	0.0240431	0.0139033	0.0423569	0.0170011	0.013536	0.0222002	0.00678682	0.0148688	0.0211278	0.0148523	0.0123672	0.0207252	0.0193568
SM 33:1	0.120055	0.178863	0.117431	0.204974	0.160872	0.15116	0.137368	0.118821	0.183211	0.0840539	0.151683	0.172529	0.147814	0.166644	0.187639	0.113209	0.131693	0.121456	0.142109	0.098859	0.119239	0.0889215	0.115288	0.184658	0.103084	0.202324	0.127716	0.156819	0.14286	0.105143	0.104459	0.13518	0.125783	0.190745	0.10082	0.135276	0.122965	0.1095	0.189914	0.154536	0.099066	0.179207	0.112661	0.169604	0.118008	0.0833512	0.0867262	0.177598	0.136461
SM 34:0	10.4904	11.808	8.11894	7.76325	9.97238	14.0519	11.7753	12.7192	8.27623	8.10139	9.1379	10.7024	11.2039	10.3366	12.782	8.40047	9.7102	7.35081	8.85681	4.95775	10.5736	8.45536	9.88188	7.24246	9.68239	10.9421	7.1098	7.66541	8.16705	11.2777	7.87824	7.1225	7.51457	8.8584	8.85262	7.80303	7.77261	6.76353	8.33229	9.94213	8.77573	9.95682	6.54066	7.82181	8.12801	8.24376	5.10323	6.47545	6.35294
SM 34:1	3.23915	3.50292	3.64582	4.1532	4.43752	3.43943	2.68629	2.71744	3.47344	3.60323	4.22927	3.76035	4.64115	3.1908	2.83485	3.54726	3.37114	3.48461	3.65819	2.91487	2.7	3.57068	3.00719	4.59957	2.6833	3.54975	3.97814	3.82244	3.03876	3.08593	2.70409	3.39613	4.12126	4.35917	2.51639	4.04712	2.45103	2.98573	4.82885	2.6286	2.9444	4.53122	3.909	4.99543	3.45865	2.56312	2.54059	3.89607	3.95215
SM 34:2	0.80591	0.929155	0.939881	1.03855	0.933421	0.694072	0.964686	0.762162	0.970252	0.785984	0.84122	0.920352	1.09192	0.71414	0.834245	0.91174	0.90342	0.611775	0.900811	0.505178	0.781972	0.810681	0.777518	0.843203	0.707332	1.10167	0.897747	0.660173	0.788803	0.73325	0.693023	0.775767	0.911197	0.822925	0.759699	0.80248	0.660018	0.629393	1.25529	0.761686	0.785322	1.16313	0.66125	0.783653	0.793421	0.667636	0.586202	0.785379	0.69753
SM 35:2	0.0118356	0.0142697	0.00973025	0.0164113	0.0125812	0.0111469	0.011538	0.00940172	0.0147368	0.00914286	0.0101878	0.012363	0.011799	0.0117359	0.0128369	0.00982781	0.00850876	0.00902909	0.0127009	0.0100088	0.00967465	0.00795602	0.0108687	0.0145873	0.00847166	0.0177633	0.0117664	0.0102614	0.00939363	0.010457	0.0110024	0.0119419	0.0100043	0.0136318	0.00902322	0.00966398	0.00963702	0.00792019	0.0143716	0.011174	0.0107813	0.0122339	0.00719161	0.0113931	0.00816541	0.00735119	0.00867545	0.0168967	0.00999223
SM 36:1	6.96064	8.48078	5.67612	8.37572	7.26312	6.95769	7.55794	8.4064	6.76371	5.12425	4.62704	6.37696	10.3518	8.21822	10.4754	7.39831	9.42214	6.69982	9.71796	4.25756	9.50753	3.96433	7.56716	5.03207	7.36592	9.96416	7.00539	5.10701	4.98687	8.27302	7.83907	5.09215	4.75453	7.60902	8.21411	7.64141	6.00537	5.97318	5.85652	7.90436	8.28819	4.83961	4.59003	6.00562	5.10106	5.2975	4.41253	5.90666	3.82494
SM 36:2	0.383564	0.435277	0.357082	0.563293	0.433913	0.274485	0.404331	0.300369	0.491148	0.356226	0.296585	0.336564	0.662672	0.339182	0.374367	0.412763	0.389491	0.358016	0.664359	0.384062	0.413662	0.249634	0.364748	0.408407	0.285261	0.625127	0.486602	0.305795	0.29354	0.372852	0.416199	0.385913	0.400972	0.495862	0.39235	0.440918	0.332435	0.308085	0.491246	0.361686	0.363529	0.30446	0.402718	0.391957	0.285338	0.293191	0.343108	0.5	0.27982
SM 36:3	1.64496	1.68678	1.08801	0.981554	1.21341	1.40721	1.67786	1.64277	1.14238	1.06859	1.03704	1.47701	1.40208	1.27278	1.67607	1.10238	1.37535	0.975949	1.06542	0.694649	1.40672	1.06855	1.24424	1.04009	1.32883	1.79826	1.0174	0.881719	1.22481	1.59184	1.16044	1.03144	0.966159	1.27389	1.46231	1.02727	1.10385	0.785087	1.14129	1.43055	1.26389	1.13402	0.759142	0.808863	1.23244	1.07006	0.751274	0.849781	0.747765
sphinganine 1-phosphate	0.0127884	0.0164471	0.0219409	0.0167515	0.0212458	0.0156764	0.0180491	0.0130747	0.0213287	0.01573	0.023623	0.0188575	0.0177963	0.0164555	0.0172806	0.0136804	0.0172071	0.0197428	0.0162195	0.015759	0.0109536	0.0190222	0.015256	0.0185893	0.0178464	0.0177282	0.018208	0.0156875	0.0127928	0.0180302	0.0151092	0.0203571	0.0173779	0.0204657	0.0154961	0.0204919	0.0149369	0.026096	0.0217915	0.0138098	0.0178026	0.0209504	0.015	0.0264188	0.0277173	0.0162785	0.0142465	0.0213527	0.0262524
sphingomyelin	0.0398537	0.0355644	0.0382974	0.0469414	0.0539842	0.0337587	0.0313298	0.040229	0.0351636	0.0371323	0.0359041	0.0396522	0.0781326	0.0412288	0.0333501	0.0552727	0.0425004	0.0574579	0.0580088	0.0357002	0.0480924	0.0477346	0.0367018	0.0348261	0.0372828	0.0446426	0.03885	0.0386271	0.0271047	0.0372908	0.0481466	0.0343826	0.0294228	0.050367	0.0466004	0.0480525	0.038388	0.0324583	0.0347657	0.0344822	0.0354977	0.0312431	0.0394788	0.0308365	0.0292205	0.0282742	0.0334616	0.0406827	0.0325628
Sphingosine-1-phosphate	0.0646697	0.070956	0.0962727	0.079754	0.0907627	0.0653877	0.0642857	0.053246	0.0734085	0.0717033	0.0898429	0.0690556	0.0886584	0.0622442	0.0737091	0.0672316	0.0785086	0.099711	0.0839939	0.0839006	0.0475523	0.0827784	0.0685714	0.107582	0.0881062	0.0780881	0.0930944	0.0788073	0.068341	0.0752036	0.0796141	0.0922532	0.0814704	0.105642	0.0687589	0.0966129	0.0792797	0.123896	0.0940092	0.0562972	0.0865624	0.100283	0.0839632	0.144135	0.0842105	0.072553	0.0735816	0.123447	0.123134
Theophylline	0.00107748	0.0803384	0.0288527	0.0481698	0.00412679	0.00287915	0.0960363	0.00328318	0.00762649	0.00334245	0.00335511	0.00228954	0.11808	0.0812536	0.0334377	0.00459344	0.0206355	0.126184	0.0403838	0.0973616	0.00216222	0.0128651	0.00321376	0.00336082	0.124952	0.0157399	0.0102366	0.00899363	0.0249245	0.00177911	0.0562592	0.00253167	0.00624676	0.0753552	0.0863178	0.00133485	0.0167592	0.0536484	0.0107893	0.0336049	0.00386364	0.010054	0.00384941	0.00103729	0.17334	0.00351248	0.0213436	0.0629071	0.00139906
thiamine	0.010041	0.0205368	0.00504749	0.00739045	0.0102992	0.00342	0.0207973	0.00409555	0.00504021	0.0227405	0.0221302	0.0025182	0.00185504	0.0179896	0.0152722	0.00375334	0.00143711	0.0190065	0.0118554	0.0153056	0.0134018	0.0137329	0.013189	0.0165617	0.021159	0.0123765	0.0133534	0.0239311	0.00635177	0.0162964	0.00304017	0.00418959	0.00467528	0.00855728	0.00349388	0.00483241	0.0188942	0.0161065	0.0105723	0.0020605	0.00670829	0.00531162	0.023916	0.00196795	0.0136265	0.0138212	0.00983661	0.0137635	0.0311675
Tyrosine	0.1879	0.201395	0.175296	0.14398	0.235449	0.163692	0.238879	0.268177	0.143393	0.185881	0.133084	0.183425	0.173592	0.214508	0.207515	0.179199	0.208685	0.200093	0.159244	0.159303	0.157144	0.179776	0.317419	0.192425	0.286091	0.18936	0.144639	0.19365	0.204004	0.178661	0.187878	0.201456	0.296078	0.179969	0.188122	0.153248	0.235433	0.256305	0.144365	0.196384	0.168282	0.279281	0.238929	0.263769	0.237494	0.160643	0.184238	0.202234	0.143705
[truncated: 290 more columns]

## Sheet: Raw data of LC-MS ESI-
	C1	C2	C3	C4	C5	C6	C7	C8	C9	C10	C11	C12	C13	C14	C15	C16	C17	C18	C19	C20	C21	C22	C23	C24	C25	C26	C27	C28	C29	C30	C31	C32	C33	C34	C35	C36	C37	C38	C39	C40	C41	C42	C43	C44	C45	C46	C47	C48	C49
type	Ctrl	Ctrl	Ctrl	Ctrl	Ctrl	Ctrl	Ctrl	Ctrl	Ctrl	Ctrl	Ctrl	Ctrl	Ctrl	Ctrl	Ctrl	Ctrl	Ctrl	Ctrl	Ctrl	Ctrl	Ctrl	Ctrl	Ctrl	Ctrl	Ctrl	Ctrl	Ctrl	Ctrl	Ctrl	Ctrl	Ctrl	Ctrl	Ctrl	Ctrl	Ctrl	Ctrl	Ctrl	Ctrl	Ctrl	Ctrl	Ctrl	Ctrl	Ctrl	Ctrl	Ctrl	Ctrl	Ctrl	Ctrl	Ctrl
CA-d4	712300	752500	628900	667700	582700	645900	653800	701300	684000	886800	684000	627100	609000	704600	770100	511300	695300	812300	644100	605900	721100	650200	694200	739600	886600	775400	663900	732500	957300	627800	739600	691400	743900	827300	793800	767900	658100	881600	819400	763800	809200	728100	665600	648500	692900	812300	670400	853100	709700
CDCA-d4	1074000	1217000	935300	988400	857900	1018000	980700	1083000	1041000	1344000	1046000	914100	978900	1099000	1207000	798500	1072000	1309000	976200	956500	1151000	907000	1069000	1166000	1391000	1179000	1018000	1108000	1423000	999600	1131000	1079000	1172000	1302000	1252000	1155000	995600	1366000	1216000	1209000	1184000	1119000	997000	1017000	1096000	1268000	987600	1298000	1192000
FFA C16:0-d3	1080000	1500000	884000	985700	728700	1294000	1310000	1275000	692300	1083000	794300	798300	757200	1105000	1382000	652100	1036000	865700	749200	598000	1304000	783300	1100000	828800	1391000	1322000	706700	863300	1242000	1317000	1291000	781800	702500	841400	1125000	896100	995900	918500	864400	1299000	1021000	898400	684400	739600	1055000	1034000	640000	769300	612600
Phe-d5	92800	102800	88360	88920	80480	77080	89910	97290	89620	113800	97690	88840	87470	102300	102700	75970	96640	116300	93880	87870	107200	98440	102000	104800	131900	110900	91050	101800	116600	93790	115900	102500	109400	123300	114500	109300	96880	118100	111500	112100	112500	107100	101000	87010	105300	113600	91300	119100	99740
Trp-d5	311400	323300	271100	306600	263000	277700	283300	319900	330300	403000	332300	266300	289100	337600	328500	253000	295600	355000	305600	303100	342800	315200	330200	333700	414200	377400	315700	349500	405800	309200	324800	345600	367900	387900	384000	343700	280200	369600	387900	351000	386900	344800	308500	329800	349200	381400	304300	363300	323700
Tridecanoic acid	1850000	2111000	1626000	1627000	1402000	1838000	1841000	1956000	1617000	2215000	1688000	1549000	1599000	2074000	2120000	1325000	1768000	2107000	1586000	1501000	2026000	1689000	1926000	1751000	2379000	1958000	1570000	1680000	2326000	1758000	2004000	1724000	1664000	1819000	2100000	1792000	1657000	2134000	1749000	2036000	1960000	1759000	1667000	1553000	1738000	1952000	1600000	2004000	1721000
1,3-dimethyluric acid	21830	32230	27090	29500	20930	33940	36690	25380	22580	27100	24460	25690	26520	30200	48170	21330	37490	26360	25550	24880	29140	38160	28020	25160	27870	28550	37520	31120	48590	24620	39600	28060	25840	31170	29410	26350	25100	31230	25180	26600	27810	31730	28010	32050	27020	30560	29610	43040	22670
12-Hydroxyoctadecanoic acid	10730	12810	10470	8290	8264	12240	14340	17900	9587	16880	13770	14560	16640	19160	19280	6286	12190	8289	9755	8591	12770	18830	14650	13300	28550	13000	8311	8734	13080	90700	11470	10670	17620	9805	15270	9699	10920	15990	10630	14990	19130	13110	11990	8298	19040	12380	11310	17070	8309
2,6-Dichlorobenzoic Acid	524800	496400	480500	520500	453500	535700	464000	498500	494500	534300	501100	512300	477900	505900	514100	483200	496100	521200	532300	514600	542500	502100	516700	533900	533300	565800	498000	565400	557200	487800	543700	531400	523800	545900	526800	532700	530800	536500	557600	515800	517100	481500	573700	500100	530400	576700	533600	527400	537600
2-hydroxyisobutyric acid	7936	7575	3752	3366	4411	7303	6227	5401	6333	4498	4060	3531	6313	12460	21840	3021	7767	4811	2850	3152	3495	2951	8891	5812	5722	4571	6453	5104	7264	6052	5668	4459	3773	3844	5639	4417	5562	4621	5866	7122	2980	5531	9979	6191	6421	9792	6881	9873	4643
2-phenylpropionic acid	3674	929.3	193.1	1730	2596	215.8	2816	283.9	394.6	384	243	502.1	411.6	1716	1823	407.2	459.1	2538	2196	1183	303.1	2882	847.3	4432	1843	1523	918.2	647.1	436	998.8	587.2	209.5	315.1	2141	651.7	488.1	198.3	3204	4957	367.5	1097	1764	969.4	696.5	495	1757	366.6	322.5	2025
3,5-dihydroxybenzoic acid	3744	6585	2668	2032	6947	1907	1651	8233	4350	3007	3396	8531	5612	5533	4600	946.9	1128	3242	1510	2938	5144	1203	4307	2950	4741	9661	2995	3118	4452	1626	15010	2785	39140	6179	1810	937	11400	3536	10520	14930	2430	2881	4306	5092	16520	2951	2606	2133	28300
3-hydroxybenzoic acid	686.4	254.2	251.1	271.3	301.3	439.5	33.32	213	919.6	587.2	174.6	351.4	691.5	1077	133.6	204.4	422.1	999.1	1906	188.1	8297	48.44	743.1	179.9	183.7	588.4	113.7	169.2	167.6	332.2	10120	452.5	440.7	195.9	248.8	227.3	943.1	483.8	561.4	726.8	97.94	276.3	131.3	403.1	360.3	611.4	1031	161.7	1221
3-indoleacrylic acid	2023	3557	2010	1904	2137	2075	2515	2137	2479	2894	1549	1550	2117	2214	1885	1463	1952	2998	1979	1947	2275	2394	2841	2664	3225	2571	3097	2030	2875	2260	3640	2563	3646	3079	2014	2747	3006	3362	2984	2739	2626	3281	2069	2793	2547	2520	2240	2900	4003
3-methoxybenzoic acid	5811	457.9	7573	9550	1346	617.8	87.06	1789	4340	163.7	5466	2495	7676	1113	263.9	2385	188.2	67.54	1260	9284	82.2	2027	623.2	789.7	721	3117	921.3	175.2	240.5	182.7	115.7	1296	2790	92.86	2579	471.2	946.6	4029	2015	535.5	539.5	382.7	60.43	1874	100.2	205.2	0	5655	2276
3-Methylhistidine	1863	1525	645.7	481.8	632.9	2283	962.3	526.3	719	698.1	1012	485.4	1235	1537	709.8	281.3	1046	1116	889.7	1802	1031	568.2	3398	748	1262	2395	1382	660.9	961.9	394.3	1491	892.8	1031	768.6	1201	4197	1196	1158	714.3	1231	849.1	641.7	1041	801.1	901.1	775.2	804.5	4600	2004
4-Pyridoxic acid	1595	1881	1201	1363	2192	6200	1387	1048	1846	1368	6055	799.4	2089	2166	1794	398.5	1032	943.5	847.1	3012	2018	1115	18280	2923	4682	2009	1276	1365	734.1	1124	1010	1782	1913	1823	2359	1194	1573	2494	1361	1668	984.8	1700	1574	2226	1532	1781	1427	2020	5016
5-aminovaleric acid	217300	269900	181600	269200	218100	279700	198500	192200	224200	214000	215800	323900	235500	313100	187800	220600	265800	218900	224500	375000	213100	213100	317900	261600	281300	250100	234400	186700	248900	241000	229900	277700	242300	196400	300100	174100	211600	203700	227600	214700	272400	260800	280800	335300	243800	326600	393100	243700	213600
5-Methyluridine	1155	1792	1602	2054	1990	1395	1549	1552	1870	2161	2209	1334	1576	2012	2113	1223	2142	1697	1869	1409	2266	1445	1908	2120	2648	2056	1529	1071	2978	1678	1969	1671	1957	1673	1592	2099	1982	2402	1766	2443	2381	1498	2196	1988	1958	2255	2048	2298	1811
8-Isoprostanes E1	300.3	4133	602.5	136.2	533.7	419.6	144.1	1462	69.29	50.17	36.55	472.8	228.5	205.2	285.7	307.9	514.9	208.4	147.7	365.7	156.8	286	105	93.06	1072	468.2	339.8	289.7	790.3	39.81	455.3	624.5	1467	275.5	717.1	639.1	852.8	3317	848.3	305.6	1424	2068	340	522.1	182.9	157.2	1455	618.9	106.4
Acetanilide	14650	3944	1731	12370	11120	1248	5169	8694	10870	2462	363.6	2596	1272	16340	11480	745	295.8	14150	7124	17960	10810	5621	5319	19800	6927	9581	66470	3292	1182	3675	3399	559.7	886.5	38670	2089	1966	985.5	17980	14490	2038	3106	21370	1898	3144	5534	15400	3604	8963	39140
Alanine	4043	6915	5255	3320	5068	6524	6063	5575	5297	6022	5663	5490	5552	10210	7830	5949	5852	7211	4937	7225	4406	4546	5758	4178	9694	6152	4787	1980	4693	4768	7789	6272	7265	6896	5818	7296	8096	6980	7155	5661	7560	8099	5193	9119	6969	7064	8778	7488	5504
aspartyl-leucine	732.7	1164	762.4	697.6	517.6	831	719.4	667.2	849.9	463.3	469.4	576.4	1003	651.9	676.5	435.3	681.4	762.3	472.8	659.6	624.9	622.3	640.3	444.3	774.9	656.5	574.7	449	1062	670.6	701.1	482.6	915.9	823.9	533.7	656	556.8	935.7	627.9	492.5	1237	602.8	768.7	1133	865.2	1116	865.7	912.7	1612
Biliverdin	40910	21260	77080	51940	20070	43060	34750	60350	42780	140800	45530	31650	17550	9344	54320	54780	86650	116400	151100	58730	171500	49520	62410	117200	24830	69410	26770	70950	58570	51890	11460	20620	50630	49190	12710	10880	166700	33600	32610	28370	4354	35740	79540	34310	12070	67830	49700	72840	35660
Canrenone	34020	59220	26810	42640	34910	51240	38100	50930	24240	41970	28720	48670	33100	61490	106400	49050	66360	67830	51940	59890	46470	45660	87160	60410	235100	87840	68950	48020	95640	238300	76570	31160	43030	45980	50230	63970	57720	40580	50450	56940	57360	65030	53860	60320	49730	65470	133100	62530	54230
Catechol	14110	4167	4754	6971	4104	6333	5310	6492	10210	3843	6992	6811	1671	9705	9754	1694	5652	14450	6077	5566	11400	6346	5860	12680	5714	10200	30540	5961	2067	5236	8595	7918	8207	22590	5462	3856	3273	8785	9639	5736	4866	9968	6531	9532	4637	19830	5185	7850	27050
cis-Aconitic acid	3963	3467	4068	2347	3005	3951	3442	3151	4274	3185	3006	2358	3993	4418	3374	3023	3883	4277	2423	4047	3854	5539	3926	5018	3252	3676	4612	4931	3780	4535	5040	4079	3661	3635	2407	2752	3095	4823	5594	3429	3806	3742	5161	5447	3072	3158	5134	2866	2285
CMPF	405200	1483000	210600	326700	338900	608100	171700	43660	371000	73910	60070	159600	154800	459900	662100	34180	195700	223900	109300	423400	222700	84130	437200	277200	310700	101100	130800	240500	433500	310000	358200	142600	270700	265400	134800	31060	591800	259100	119000	303500	109600	346500	200600	680900	136100	172500	169300	183900	171700
Creatinine	9337	17070	8830	9651	14270	9995	12250	13210	8600	10760	9075	8031	16330	18360	9016	6146	10960	16190	9307	12600	12600	9715	10540	11480	15230	10740	9711	14460	11720	9675	15890	8081	10600	12980	14710	15950	14570	15070	12210	10530	11810	11070	12440	13490	13970	8900	12530	12460	21280
D-Citramalic Acid	1261	1640	1724	1123	1432	2522	1231	1978	1085	2013	2002	1697	774.5	1516	1334	1440	1321	1498	1349	1093	1915	2567	1882	2073	1487	2124	1664	1716	1064	1151	1848	1711	1391	1734	1602	1241	1406	1346	2611	1815	1487	2243	2081	1644	1394	2324	1878	1281	1811
Dehydroepiandrosterone Sulfate	511400	1113000	609700	270700	443400	317600	338700	1557000	566700	515300	393700	629600	129100	604700	496600	235600	1191000	1942000	618400	203300	200400	782100	378900	307400	583100	432300	585700	138900	568500	635500	617900	523000	354700	1421000	863900	1091000	1043000	577000	982000	764500	520800	940700	592700	1157000	1782000	575800	995800	1403000	847800
docosahexaenoic acid	797100	2497000	665300	479900	500300	749400	1320000	793300	1208000	594200	563200	424300	250900	906400	3255000	212400	420200	299800	452800	270900	956800	351600	1576000	1269000	1963000	838000	244300	280000	1416000	1019000	907400	462300	331400	423500	550600	244300	833500	697300	608500	1221000	541700	934600	266700	1105000	905800	669100	904300	400200	417300
Dodecanedioic acid	1453	3064	859.6	572	868.9	705.5	1211	966.9	1940	4088	8468	848	678.7	5616	4199	1015	1271	2502	782.8	4155	3734	2128	3089	9551	1840	3342	773.2	996.5	1046	15280	2929	1005	449.5	4559	3381	1183	17830	4760	6751	1257	1883	1339	1694	4773	476.8	2695	791.1	6148	93740
Dodecylbenzenesulfonic acid	49050	81740	39280	51040	43160	63520	50470	58040	38840	55110	35190	56180	35030	58580	121300	64430	74480	76930	63410	67260	51080	54270	103400	78500	284200	106500	95850	62290	107200	306700	92110	38220	48180	60320	55550	75590	67040	53730	57930	64000	69890	84440	61110	64320	62030	87440	166200	70550	75510
D-Pipecolinic acid	6286	3545	3647	3673	3529	4633	1928	1316	6880	2925	2017	6874	5848	5136	1425	1087	1323	7202	1848	3785	9937	2396	5498	4115	3180	4766	1567	3947	3843	2884	1950	9977	5846	9321	4326	1970	3457	9189	11680	2873	1822	2498	1873	2031	3543	2257	3104	3402	1298
Esculetin	537	734.8	539.9	827.3	863.5	532.6	1135	689.8	617.8	925.8	822.4	887.9	903.5	1403	881.5	798.1	985.6	1366	441.9	1056	846.8	790.3	889.5	867.7	1190	816.1	637.6	1166	1027	766.2	1022	997.9	1285	1255	1096	1007	950.6	1158	912.2	1073	1026	886.6	834.8	999.8	934.8	895.5	731.4	1034	1808
Fexofenadine	196900	207700	222500	188600	137600	186500	296000	271100	80280	126900	234900	119700	204600	150800	249100	145500	133200	149400	157300	97820	296500	200800	177200	171300	201800	205200	168700	104800	264700	294100	228000	295100	128300	175500	172700	205900	160900	180600	180300	203000	256300	83200	243800	85110	157300	339000	180100	166700	120700
FFA 10:0	21680	19120	14190	13910	12830	11850	18040	28310	17190	16260	29940	16790	19570	25600	18350	12490	17470	12610	19720	17210	21380	28030	25600	24810	40310	27690	16060	18280	33740	25820	22670	17910	16110	21490	18960	21870	18710	22710	27570	32200	29240	20160	27090	17290	22580	24740	28300	58970	15940
FFA 11:1	6317	17810	5335	3869	8061	10200	11220	10150	21650	7262	7150	4001	9142	17010	13370	3076	8127	8662	3808	9929	5417	8007	9678	12090	11880	15570	4405	10900	33740	5535	23290	8646	6415	8322	12790	9162	8094	4386	11730	24150	8705	5894	5183	21680	21380	3847	15100	10810	16680
FFA 12:0	84240	106600	85960	48780	43590	44870	100400	116300	75540	58910	115900	60500	59100	141700	111300	52520	58460	52590	154600	69230	90090	84510	112000	93090	83970	80590	48450	34160	141300	62530	86210	76720	66830	88190	110000	96360	108600	103500	175000	180900	127500	130000	75740	62410	93540	75910	62940	123200	46830
FFA 14:0	395700	520000	288900	230400	218400	277400	560600	654300	356200	335300	422900	309800	240000	799400	932400	211200	326100	221900	417400	264800	462700	375800	606100	366500	460200	460300	210800	127600	633500	390400	441900	308400	265000	249200	375900	356300	521200	404600	386700	730500	540900	566500	283000	280000	404100	379300	221800	351400	183400
FFA 14:1	52960	60590	36290	19920	34330	21400	88630	126300	51520	96780	84010	59250	133900	98690	171400	35010	25440	24280	54160	25940	77380	53900	104200	89400	119900	90280	36590	17620	72780	55760	81840	45040	28520	39100	46540	34070	46140	53890	71620	85230	64960	62100	38150	37200	79380	59750	41590	42520	31030
FFA 15:0	149800	155600	84150	99280	89820	106400	114200	138300	89930	79470	98620	88600	72650	179500	199600	72850	87970	103200	127900	134100	179400	174300	197000	146900	103700	107900	51790	47320	129200	90060	134700	125800	95370	97260	131000	151800	168100	133000	100400	225800	250100	278200	116000	105500	94190	134000	85590	93350	47440
FFA 16:0	5308000	7412000	3521000	2896000	3259000	5287000	8249000	8710000	4157000	4378000	4177000	3482000	3140000	7197000	12600000	2659000	4746000	2804000	4296000	2412000	6353000	3475000	5933000	3660000	6979000	6625000	3072000	1980000	6244000	7153000	6277000	3338000	2953000	2683000	4953000	3349000	4635000	3867000	3235000	7314000	4735000	4421000	3807000	3483000	5328000	4637000	2897000	3299000	2132000
FFA 16:1	828500	1290000	453700	227200	406000	530000	1714000	1331000	666800	1544000	1024000	711900	916700	1796000	1965000	389600	494600	322800	647700	184700	1272000	301300	979400	785300	1630000	1030000	293000	204100	996700	1097000	879500	538900	292400	226400	994700	278700	607500	517700	533600	1108000	697100	653300	458400	338900	1049000	780500	431800	501700	285800
FFA 16:2	31250	47720	23360	14570	16090	25550	49550	51490	45820	42970	36130	21600	22010	38210	66000	11070	23360	15960	24140	9888	40590	21380	46790	35720	76760	37200	31130	10400	50550	41160	53770	28590	15470	20420	31560	17290	21500	37430	36580	44140	42600	40650	14370	44390	38050	35050	28820	24290	34660
FFA 16:3(Hexadecatrienoic acid)	10960	16250	10960	4451	6504	10200	19280	19620	12440	13070	13460	8774	11890	16310	21650	5832	7957	6589	12710	4085	22710	9045	21230	14600	32600	18050	12160	4780	14290	13270	22790	14810	5777	8770	12550	9259	8316	14610	12000	13480	17490	9392	6004	10670	18220	15900	12180	11640	10320
FFA 17:0	171500	252400	93680	119800	118300	190300	187500	196900	114900	107600	108500	114400	91950	231700	407400	89640	125000	107800	127100	126100	191000	168300	275600	144900	190600	180200	71890	54340	132300	158600	202300	115000	89650	106600	144300	138900	179400	109500	90000	186600	161500	133400	115300	123900	152600	145700	110900	135200	63710
FFA 17:1	67740	114000	33780	27900	36380	58350	119600	109500	50280	61200	46520	45020	46670	146300	208700	25130	38460	22260	46450	19480	78520	35490	90590	58390	104900	88320	23310	19070	82280	95380	86350	39950	25930	21160	61720	33400	63230	35360	33730	109800	74860	59200	48820	30760	75920	59960	36920	46530	18380
FFA 18:0	2502000	3472000	1980000	1933000	1825000	2720000	3202000	3417000	2046000	2332000	2311000	2282000	1995000	3297000	6500000	1924000	2987000	2369000	2539000	2040000	3476000	3294000	3742000	2291000	3215000	3196000	1854000	1393000	2627000	3899000	3894000	2363000	2054000	2203000	3078000	2865000	2814000	2326000	1975000	3503000	2465000	2053000	1953000	1983000	2779000	2892000	1953000	2086000	1521000
FFA 18:1	8979000	10910000	4014000	2566000	3792000	7890000	13820000	14860000	5489000	6990000	6822000	4904000	5964000	12830000	21100000	2917000	4987000	2318000	4852000	1502000	8908000	3972000	8574000	4843000	10500000	10230000	3074000	2103000	10030000	12970000	9387000	3949000	3955000	3029000	7698000	3039000	5595000	3549000	3793000	12520000	6705000	4896000	6130000	3013000	7536000	7322000	3035000	4221000	2196000
FFA 18:2	9568000	9709000	4459000	2493000	3306000	7615000	13040000	13460000	5798000	8585000	7203000	5713000	4617000	10520000	16060000	3276000	5131000	3264000	5103000	1324000	8738000	3898000	8410000	4871000	11830000	8283000	4268000	2442000	9408000	10110000	9116000	3904000	2726000	3464000	8400000	3298000	4197000	4503000	5138000	9271000	7437000	5323000	5138000	2644000	6975000	6156000	3012000	4152000	3875000
FFA 18:3	882200	884100	625300	266100	254300	649700	1300000	1326000	750700	1120000	768600	911100	597100	1177000	1819000	412600	908100	340800	763000	138200	836700	343700	1087000	659400	1724000	799700	820600	232300	951800	937200	1214000	321600	406300	278000	1047000	393700	476700	756500	844800	1023000	1033000	707300	309400	445200	727300	1495000	466300	567200	509300
FFA 18:4	9856	29340	19800	5263	4271	11140	17030	12720	26390	16930	13140	11770	7059	11470	25370	4206	11010	5441	10570	2205	14450	7406	22760	16690	45660	10750	27290	3774	22130	14280	15170	9946	11370	6855	11040	4993	13930	14020	16270	12370	13060	9277	3260	34720	14350	32310	18200	7977	8791
FFA 19:1	34220	40580	13700	14590	15910	33650	39900	47570	15780	20990	24070	16890	21250	45850	93910	7068	17200	10200	16190	12460	33850	20800	46190	27180	39120	35470	8704	10310	29270	38700	34700	13880	10120	10030	25920	12510	25320	13420	11260	38670	23890	14330	20400	15920	24220	17510	15540	13760	10900
FFA 20:0	43030	47520	37350	34010	31690	47520	40730	42380	29600	49190	61630	46110	40910	50260	91800	42080	64350	49410	49590	49590	75950	93240	75100	58470	53500	36410	28460	26920	40600	56910	57070	52970	49050	59230	66960	92940	56550	54890	38970	46280	35830	33270	33880	23220	47390	54460	38320	36930	24450
FFA 20:1	157300	256200	70320	54930	67980	215100	264800	308200	88200	124900	122100	84590	155400	250300	651600	53490	125000	51370	70290	43710	170800	128100	162300	108100	253000	171600	42600	40090	206500	322000	177600	69930	54100	61330	135500	75290	115600	63760	56770	244000	106400	107000	130700	95070	164400	134000	86790	72240	46500
FFA 20:2	222300	217400	92310	64330	69710	161500	341600	359400	103600	160400	110700	100900	129500	214800	539500	55630	123600	50580	89540	28490	197900	131800	203200	104100	268200	203600	72740	44090	211200	249500	236800	77500	42000	53630	180700	73090	98460	90690	81010	216500	146300	121000	101100	69030	162900	134100	69540	67110	62320
FFA 20:3	159400	169400	84890	69310	48370	110100	252400	249500	114100	144600	82810	72090	88050	155000	372900	44360	101900	44680	80220	25670	173600	86970	179000	122300	218100	178800	71550	51740	170300	141500	189900	71280	42800	40400	124900	64750	83360	80220	91550	140700	94450	90340	59360	66540	143400	133100	58930	62610	52740
FFA 20:4	455400	503600	231800	166700	160100	234000	619500	538300	298600	376800	255700	203000	223500	429100	932700	122400	216000	138900	271800	129600	528400	214300	484000	356800	645300	420900	216200	137300	421300	431700	416600	269300	122700	148800	365500	225000	227700	213700	264200	342200	246200	184000	203700	261000	359700	435300	296000	248200	131700
FFA 20:5	79720	318200	73360	48270	35950	78920	101200	46190	212200	67420	42150	38910	24920	83070	287900	18950	42630	26130	40480	18670	82080	27230	141700	127000	266200	55000	37980	35300	154200	96980	72310	47030	53950	29510	45470	21320	88340	56820	57900	59950	34240	69260	26990	285300	67500	67010	132500	53180	62370
FFA 22:0	21240	32160	29090	21170	22650	45110	22470	22100	17280	31370	35800	30530	26770	29040	48890	22090	48100	27310	36840	28550	40010	55170	44790	38440	29620	23280	20710	18520	23820	32710	38740	39900	30830	51280	49320	54890	37700	30690	24190	27400	24260	31840	22950	15940	30870	37750	23450	29250	19270
FFA 22:1	37060	51430	25710	22380	20330	44340	44110	42280	29750	31060	34680	36850	48750	52640	80570	31480	79050	40260	36980	40030	68620	71710	79700	62150	82970	29610	15380	18280	28640	43060	48810	49390	40490	38830	49510	56930	52520	45910	34520	37280	25900	26580	31860	51210	42060	38590	45510	34140	21620
FFA 22:2	18420	18470	6937	7218	8218	12700	18220	20360	9092	10680	11570	10690	10840	19050	38980	8455	12510	9372	12140	9911	22350	24710	28660	11260	21850	13860	5884	5545	12100	19110	14410	17390	11490	7872	18500	10080	15040	11250	13620	13350	12570	6259	8450	8948	13620	11880	7936	7709	6710
FFA 22:5	156200	388600	107900	62490	63180	153200	304800	178900	260600	133000	102500	64180	75920	226600	925600	41370	89640	48490	95090	32220	198900	62750	269800	159100	399200	151200	77910	44900	265400	193700	203600	69800	51850	51380	107100	51840	115800	100500	86600	213800	92350	130000	64140	153300	150100	122100	126200	77140	65110
FFA 22:6	795000	2493000	663600	479400	500100	747500	1311000	785100	1201000	591900	563200	425100	248200	902900	3244000	210700	419300	298800	451500	268700	956000	350700	1570000	1261000	1964000	837100	244900	281000	1414000	1019000	903100	459800	330900	423200	546800	243100	829400	695200	604900	1217000	539300	933300	267100	1099000	903300	667100	903600	401600	414800
FFA 24:0	36180	61020	50720	31840	37650	81900	47510	43660	31730	42650	54460	43210	40650	46160	73170	38040	80430	40980	39710	37520	48410	70790	46480	48790	50660	34960	27200	34970	41450	54740	48040	50340	50590	79270	67240	73960	57720	42820	37730	47400	36620	49910	42570	28020	63870	66140	39340	48330	34700
FFA 24:1	51810	84530	43840	35540	40220	60160	66860	66130	36890	50820	44930	40840	63380	65230	124600	41620	92820	57740	55780	48510	111900	94040	118300	93330	108200	78720	28630	36410	58710	85860	68280	58330	58380	62940	76920	74600	79890	67020	51500	86990	53830	37100	38510	53880	63370	69740	52420	38660	30740
FFA 24:5	8776	18560	4388	5733	12000	10210	14310	10410	9700	9184	6631	4109	3788	10880	50190	3742	7740	4277	7243	2590	9761	13690	23630	7955	22200	11730	5766	31110	15790	15470	12290	3261	5681	6849	5316	3977	5955	9935	6960	11360	3736	8409	4821	5050	11790	9587	7491	4717	4709
FFA 24:6	8649	17040	7076	4822	4031	6714	12800	5635	8705	5425	4747	2093	2580	9844	32930	1731	4834	1937	3876	914.9	7547	3362	15610	11820	19910	9039	1628	2255	21710	8452	10600	4513	6082	3133	4089	2178	5877	7709	3651	9784	3371	7545	1924	7377	8949	5872	7752	3388	2730
FFA 9:0	67350	42260	36550	65460	46060	25840	34320	42210	47990	42580	50880	48250	57310	62480	35560	35770	69370	49080	47150	50270	46260	43790	55220	50440	76750	48520	48970	24820	57150	61480	91800	57780	55700	44750	67870	19640	39810	56430	62820	50710	77340	68510	61290	59070	45500	59760	64030	57980	47290
GCA	6992	5806	11800	6160	20050	7585	16650	21230	115800	68150	18560	33020	11260	27630	32070	25810	54990	12510	30580	8996	20170	29160	10370	29860	141600	17490	14990	22120	20560	13710	25240	18220	33760	52660	58550	12050	9529	75160	11630	21530	164400	57340	86520	94750	17630	18800	8587	4932	10920
GCDCA	15390	78720	217700	39550	123200	63160	195800	192200	907200	257000	205000	166900	84380	141300	140100	160800	170000	60290	315200	39340	373600	879000	91570	230200	612300	84470	116400	185300	132200	240400	399800	103600	268100	381400	237000	69590	85050	492500	63610	155600	160600	185000	228500	1144000	110600	214500	51890	27940	66550
GCDCA-G	700.9	1809	2062	625.5	455.2	1008	5208	2445	3576	427.7	4412	1163	876.9	518.9	472.6	1020	4658	1279	537.6	1183	19680	8113	1329	1106	5947	2323	531.3	18300	1805	0	2174	6852	3739	557.5	2831	351.3	14580	1849	2229	2396	691.4	1893	2454	3078	1004	724.2	3349	2725	653.4
GCDCS	4812	34510	3068	4593	16750	14700	5534	13780	2440	8408	15680	14410	4355	15490	10390	7530	11100	12950	14150	6961	4473	104400	9802	16020	95790	4733	11080	9134	15040	17330	11160	2218	35810	9080	13020	8786	5432	17460	15080	9056	9107	19480	33450	22040	6344	22460	14480	12120	36110
GDCA	12630	41880	14040	30440	39870	17630	21850	41740	342.6	72540	16680	46970	12430	55530	82940	55830	16920	45960	122100	14670	59.84	94160	58580	76710	312500	18440	80230	17560	48990	59730	29780	750.3	48750	133300	52820	15430	91.32	307800	40080	18030	69460	95140	109800	233300	31350	70010	24610	18740	37950
GDCA-G	17240	83160	11710	15540	76730	17700	40880	36570	9296	19400	24640	35650	22750	17540	26980	13370	28100	100100	34190	12330	15310	670500	84030	20710	169200	15340	26170	2203000	30210	31660	32820	27530	32560	39620	11300	13540	13320	98880	101700	48890	10620	35900	63580	38260	12840	43750	29120	22050	30200
GDCS	2467	12090	8947	1534	9161	8674	6799	14770	12190	7358	18350	10170	4719	8056	3092	6109	70890	4506	5506	5996	31060	102600	3766	10820	45350	6536	2969	38340	9372	10890	27000	8612	31230	6318	11640	5552	62460	6154	5170	17860	10630	12020	17010	44360	4236	19420	13500	6309	11900
GLCA	10070	13170	11520	15940	7242	13490	14240	23010	10300	27730	11390	13070	9356	14120	27580	13780	38340	40650	20550	9318	22170	20210	14720	7955	59550	10800	18850	22870	40830	12960	26190	10630	24490	10030	23940	13130	10090	20430	27110	16760	54610	11020	5101	23000	26130	27490	41190	20220	6990
GLCAS	19450	131100	11770	12510	103500	20400	19710	35280	2155	56930	9034	30350	11000	27720	28460	28460	10540	90720	57360	31280	3043	143000	41010	95560	185900	24080	45480	92030	14890	58190	5632	1875	102400	33040	6293	19540	2756	76670	64750	5877	57160	78780	50790	58850	39440	44740	68180	47790	57270
Glycyrrhetinic Acid	2427	1364	4234	2679	826.1	2720	1077	4922	1917	1906	3182	2404	1819	1647	5400	1931	8471	3967	933.4	1856	265200	3262	2895	1541	9291	74130	1718	686.4	4269	1630	213300	829600	2029	5733	3801	3421	1766	4439	8643	6499	3047	1966	1776	3492	1609	11180	4471	1600	437.9
GUDCA	3070	20530	76400	8957	7213	29660	106400	25620	341300	21910	211300	48420	11680	14150	6966	24890	30160	2454	16260	6422	490700	60480	14890	48380	130000	40470	14540	9550	21400	31470	47270	69840	98780	32510	107500	17100	55900	83760	12940	57180	10410	42670	26940	152700	32030	21130	28850	16600	4806
GUDCS	2882	18820	13760	2553	3047	13120	41140	11420	27310	2257	46110	5448	5274	4028	2608	5991	44470	2835	2125	3402	159400	69650	4733	5882	105200	9635	2218	35220	10220	10270	13020	45270	18850	4182	27330	2397	52310	12140	6979	19370	4322	15850	14910	18150	7844	7250	28130	26110	3731
HDCA	3103	7488	69030	6064	1973	75720	118300	10160	117500	8975	103600	11060	3457	6137	9295	5172	28250	13350	6456	2889	191400	268100	6992	20900	23350	75820	16320	9137	20790	10130	7695	47500	113200	17230	63460	6527	55820	23370	37300	40750	2129	47050	1852	16590	47520	30010	80930	29240	4735
Hippuric acid	78720	22270	7559	66070	62870	7841	26180	44550	60640	13280	3096	11780	5333	79850	56710	3098	2043	81530	37700	97940	56850	30470	22170	106800	40680	58180	382400	16460	6473	20990	18480	2888	4687	232500	11240	10260	4215	100500	78930	9055	15690	109200	9587	17680	25320	80290	17210	41560	193200
Homovanillic acid	28530	26670	24620	25540	21850	28970	22160	23640	27040	31260	26610	29710	22330	28560	24900	26360	23590	29040	26960	29470	28440	24090	27370	27740	24550	31070	25160	31490	30310	26680	25020	29410	25570	28380	29490	24900	26030	28730	28510	24690	26740	21850	29830	26280	22100	32520	27830	23920	28850
hydroquinone	12780	3827	3972	5984	3526	5795	4570	5738	9189	3326	5985	6309	1638	9005	9072	1489	5616	12870	5394	5414	10480	5507	5268	11030	4771	8754	25820	5020	1640	4388	8194	7209	7154	20310	4800	3557	2958	8088	8786	5022	4420	8690	5991	8984	4046	18150	5024	6958	24940
Hypoxanthine	1717	2535	1600	2730	1075	2499	2160	2762	1261	3375	2204	2672	2731	4694	3908	2814	3942	1005	3132	1742	3230	3859	2834	2712	3932	2914	3642	4074	3524	2564	2145	2238	2862	1311	3348	3757	3240	884.7	2464	1562	3733	3029	2154	1659	1360	4550	0	2467	3306
Indolelactic acid	14100	42000	15710	16780	28170	16000	26220	20960	25130	20420	12500	17940	31890	28360	18130	12850	19220	36640	18960	17390	24270	21700	23550	27520	28080	30540	36230	29840	34180	18780	41760	21470	38350	25000	22200	33940	40080	35680	23720	40340	27770	29030	21220	35860	23540	25810	19590	28490	59330
Lauryl sulfate	16590	16460	14750	13620	12050	15110	15840	14830	19090	16400	15420	17210	24600	12170	17510	13270	13390	26600	13410	17750	14130	16370	25690	16520	29740	23760	15290	13900	22790	28470	26260	13230	10270	17760	23410	20910	23340	15790	32170	25630	16230	21760	19170	13430	16780	23450	20460	15420	14500
LCA	3576	2090	178.3	2214	1487	400.1	1797	1423	201	4943	907.2	660.1	322.7	2787	2681	1552	110.7	20100	11900	1265	158.8	1600	11940	10700	3313	4989	7457	1925	262	3104	38.68	88.91	645.8	1865	279.4	1867	179.5	14370	6921	175.7	1481	6108	1268	227.8	4817	6933	1338	8170	3603
L-Homoserine	1158	1130	827.6	1198	2527	1575	1160	1808	1056	1440	887.3	2686	1984	1246	619.2	1643	810.3	2168	1728	1325	1674	1476	835.3	1000	1208	1160	1563	685.4	657.6	914	955.5	2058	1221	1511	1476	1790	1839	1409	1349	506.8	1768	1764	1525	2636	773.1	1677	2113	1819	1913
LPC 18:2 sn-1	37380	46430	39810	30470	27830	46610	36500	57810	17510	26050	38930	49990	30260	25220	44820	28530	45550	44570	29560	19280	33740	47180	30600	31960	44840	38280	31940	15940	38060	52230	34330	37710	26330	72730	31250	45020	34980	43620	45290	39500	46220	29200	25630	20380	28600	48260	38390	39450	43260
Mannose	71150	84920	79340	89290	64520	104000	100100	80230	73790	79590	72280	72880	73880	85600	133000	66230	103400	71020	73570	69900	82250	104700	78080	74100	83120	85530	108000	94710	138700	71590	108100	81020	74400	86290	88170	78430	70570	91170	80520	83350	78940	92340	75200	97940	73370	88890	95110	121200	63290
N-Acetylleucine	11890	17300	18200	18120	13070	18310	16010	18200	18230	13710	10740	13480	17980	17310	32860	18140	39070	24640	24540	22980	22530	28370	26160	15820	23470	17150	36560	15980	42050	20820	24790	15660	41860	17480	19420	24920	21160	31370	10240	24790	15150	18190	20840	37250	18440	23760	28380	56440	24360
N-Acetyl-L-phenylalanine	3986	6466	6748	8088	5091	7917	6121	4496	24750	9313	4559	5397	5925	6805	13540	5830	11640	8885	7515	8519	6493	6666	8829	6319	8443	7206	9711	9582	13500	8690	10310	7211	11490	8276	9690	12450	5882	12250	7183	11000	6983	9737	9303	14080	5729	9429	9173	13890	8318
N-Acetyl-methionine	1897	2353	1561	1315	1986	1421	1906	1893	1206	1773	1976	1251	2873	2411	1833	2051	1564	1566	2156	2359	3089	1607	2786	2111	2493	1790	1459	3994	3470	1626	2941	2085	2158	2229	2859	2538	1873	2440	2233	1666	4958	2534	2958	1633	1638	1657	2111	2016	3493
N-Acetylneuraminic acid	781.4	1167	1090	1645	931	1924	2521	1666	2194	1021	1548	1583	1617	1808	3188	2351	5100	2006	1430	2268	2670	1982	1799	966.4	1755	1312	2646	625.1	4809	2496	2985	650.3	2725	1144	1229	1645	1807	1171	660.1	1044	2112	2376	1284	4798	1061	1772	1977	3851	1736
N-Acetylproline	1786	2123	1745	1662	1619	1220	1639	2282	2053	1966	1222	1640	2220	1846	2616	1653	2970	2117	1981	2058	2038	2122	2602	1406	2439	2166	3309	1677	3478	1896	2645	2224	3284	1767	2200	1939	2134	3010	1840	2041	1940	1401	1844	2323	2124	2823	2464	4167	2278
N-Acetyltryptophan	957.5	1207	917.8	844	1240	805.3	942.5	873.2	1035	895.9	742.8	547.3	802	1282	1330	492.7	1739	1799	1472	1463	628.2	795.4	920.4	602.6	798.4	1002	833.9	638.8	1315	901.5	901.1	740.1	1388	977.4	617.7	866.3	1413	1074	576.4	1051	941.1	1144	694.4	1025	826.4	830	918.7	1137	2637
N-isovalerylglycine	3692	6634	6525	7602	5035	7634	7621	6882	8699	5287	5488	6201	7266	7495	14060	9006	16280	9893	8338	9499	8948	10590	11740	6552	8096	7338	15570	5707	16950	8054	11660	5748	14650	7328	7768	9993	9107	11820	3768	11150	7371	7463	8512	19730	8135	10830	9595	24440	10300
pantothenic acid	1552	979.3	378.6	483.4	359.9	477.3	1615	1571	1712	1901	384.4	306.4	524.9	2038	2312	638	2266	2118	1571	1465	1644	1406	494.7	1954	2889	648.9	955.4	527.8	706.6	378.9	920.5	635.4	2481	502.2	547.7	1869	589	2418	534.6	3527	683.3	433.7	831.1	840	301.1	2218	2151	2508	2006
p-cresol	36760	81710	3961	27610	33620	3460	60420	10750	2727	66750	63360	10590	10860	81880	41570	18440	2497	73170	46190	35700	1775	14680	60340	36690	100700	56590	43700	100700	19970	46860	4542	4943	33660	28990	4060	20450	2517	102900	50260	4729	8902	15480	42300	10760	41980	64150	73060	22770	71510
P-cresol sulfate	366800	885600	55300	296700	361700	32860	611600	126800	30510	767300	672600	106400	127900	739100	436200	210200	25790	751900	520000	339700	21860	163600	579100	394800	999600	637100	483600	1184000	234400	513700	54090	63640	355700	306300	52290	217900	30790	963000	526700	49490	100900	177200	436700	111900	439400	675600	630100	232400	734900
P-cresyl glucuronide	2307	3278	99.72	1247	1008	0.9477	3411	462.3	80.18	6994	10920	0	284.8	3711	2073	507.4	248.5	6618	2755	970.5	69.12	238.7	5445	1623	10090	1882	1470	13520	654.4	1301	0	218.3	451	729.3	354.7	195.6	117.9	5350	1402	95.19	610.8	496.3	1841	293	1828	1563	1576	655.1	4996
PE 36:2	101800	192600	65440	93700	53460	94400	110600	123900	117800	121200	93110	190600	122800	168300	242500	122000	254800	126400	139800	97370	155900	172300	191400	116700	211700	208300	126200	144900	178900	217900	201100	108400	154200	179600	176800	136000	162400	166200	212800	217300	203000	198900	122300	130100	222500	222800	91260	159900	160400
PE 36:3	74460	204200	64580	182900	36670	146100	225100	117400	56300	199400	85330	83240	55340	51880	170800	42340	352700	35850	72030	44060	135900	88140	81470	52810	117300	171400	65810	85060	116000	171500	190400	50710	176500	99450	60360	59070	49650	100700	222200	165900	69640	110200	44170	39610	90650	103700	49790	27050	76700
PE 36:4	131800	213700	125100	187500	89410	130900	288800	127000	86650	244400	156000	74910	88260	105400	269200	83150	273300	46000	165700	89200	297700	88100	115100	86600	122500	173400	122900	111800	183300	193300	271800	139700	198500	90710	137200	87280	78150	138600	207200	161600	82880	118300	117400	69510	169600	206500	98720	59870	97880
PE 36:5	10400	53990	13380	18140	5106	15520	15640	4892	19040	15600	6831	4008	3967	9865	34590	3273	16690	2398	6464	4312	20410	3074	12650	6441	19570	10160	12550	11560	27940	26470	10800	6812	29390	5862	6577	2279	11460	14950	17950	8187	3433	14160	3178	27210	8059	14950	19240	4094	13300
PE 38:4	53350	106700	33630	49510	25660	43460	72060	48590	41770	60400	42140	44890	70290	63000	107000	46020	102100	37080	62750	51850	117600	52660	72010	60970	83320	92500	55660	48370	87770	81040	98150	82540	67600	53120	67780	56740	61500	51960	79870	87720	67790	45700	55840	57300	104100	127800	69660	78370	59480
PE 38:6	331100	896700	283400	545600	247000	346200	757000	151500	372600	552500	373500	158900	157500	258400	897800	181900	647600	95820	385100	287200	820800	160200	301500	222600	281100	408000	223300	291800	668100	541800	604900	276600	572700	213600	315700	133500	317100	294200	549200	412000	174200	422600	179600	266200	391800	420600	371300	117000	197100
Perfluorooctanoic acid (PFOA)	74420	101300	35380	44820	94270	42160	21760	14190	45060	14920	10180	28240	13940	94860	80030	27730	116900	28440	18810	34110	26650	19740	101400	28280	125400	44810	12960	21130	45060	38500	36250	20600	41530	28260	15090	62120	48290	70460	29040	59860	20270	71840	53060	58260	83710	35840	47770	65840	20370
Phenyl sulfate	51990	127400	200300	79130	60810	31810	161200	423100	99210	67890	134000	46190	90820	73520	108200	66830	57970	109100	31520	40390	507100	300600	59890	119900	53090	54840	63160	60470	231000	68130	76070	65930	114100	43990	70080	148300	517000	203800	83260	25980	150600	92030	360400	90180	372100	51450	101500	554700	218000
phenylacetylglutamine	41460	120800	18000	29760	41490	13720	90830	15080	21210	164100	153000	8547	7668	99470	87180	13740	6217	113000	56230	70190	70180	50660	65740	80960	152900	63360	54900	175400	45970	78700	11220	20670	18680	47430	19690	27290	106000	110900	73530	8704	40380	29820	137100	10250	75010	82460	43660	113800	219400
phenyllactic acid/3-(3-hydroxyphenyl) propionic acid	1146	156.4	311.6	10470	314.5	28.46	0	603.7	221.8	571.2	741.5	328.6	514.6	293.6	239.8	96.75	196.6	340.6	225.5	266.9	0	0	1566	430.5	1896	0	1094	746.5	3718	119	806.5	264	424.2	69.2	264.1	969	2493	154.6	1300	1368	325.9	292.6	178.7	221.8	277.1	126.1	78.06	4638	146.5
phenylpropionylglycine	3885	6413	6671	7899	5025	7855	5960	4404	24120	9055	4421	5358	5839	6679	13420	5731	11450	8754	7396	8448	6411	6506	8664	6146	8264	7158	9570	9369	13170	8500	10120	7093	11270	8114	9566	12290	5787	12030	7080	10820	6828	9630	9234	13970	5697	9268	9089	13690	8162
PI 34:1	75410	116500	72220	86870	67000	100500	120600	145900	99930	92660	97600	60140	79830	78970	162300	66370	197300	56060	89700	56930	109900	112500	121700	64930	132000	147400	75280	98870	105600	90900	130800	70340	171700	104100	88360	59030	158600	122600	161200	269600	67150	122400	65450	119300	158000	115600	51320	85140	73030
PI 34:2	153800	157000	163000	121400	74050	137700	247700	212800	202000	190400	184200	147600	80330	135400	291300	96640	236700	103400	108300	48780	195100	115400	197600	61130	185600	175900	175900	219400	180500	188900	222600	92690	217700	165800	205100	91690	199200	168800	200900	204300	193400	287000	72930	116400	192700	175000	59190	77700	119000
PI 36:1	58590	60750	62220	80230	67250	86720	65210	91740	90680	57160	109100	73140	58560	77570	99530	38710	163500	52770	69830	86240	65300	96630	104900	83080	77070	80050	64460	72140	73790	134400	87610	55220	171200	126400	79120	78270	92370	139000	144800	243600	63080	85120	54350	118100	113300	100100	49710	59420	41040
PI 36:2	702200	439900	342000	376900	269600	593800	468900	516600	443900	597900	522500	480500	319200	360900	659500	350000	711700	322300	372600	217100	593800	450500	545200	327400	542400	481100	473100	483900	469200	578000	543500	355400	599100	587800	659900	361700	430300	435200	644800	765400	547700	671000	264600	367800	482300	485200	251700	220900	336700
PI 36:3	137800	106500	87770	116700	54400	112800	178300	168600	121300	123700	144900	113300	82980	86320	112500	77090	145200	66560	88680	49150	137600	102200	114100	56760	106500	122100	89010	103900	97710	128100	137600	72680	143500	144000	111800	75630	116900	105000	167700	200500	116800	118100	51800	82600	110300	129000	48160	63570	82140
PI 36:4	134000	164100	179100	158400	88640	113100	357400	258200	191500	139400	165700	86040	118600	164100	269100	85010	190700	87300	122200	56610	246400	109800	177700	62720	182000	174800	121300	131800	178300	161700	232300	83810	230700	114800	147400	87630	229900	152200	161300	282000	150500	156300	77590	150200	178900	228100	82430	116800	116000
PI 37:4	32640	38630	23640	33340	32990	24010	41870	38210	26040	22410	24540	15950	20160	19810	34320	23360	24560	15830	20790	10290	33480	29870	25850	16140	63430	70090	29090	50550	68170	49200	31660	19730	21490	28000	22040	15540	27910	16090	33450	37550	25170	22690	15060	24310	17830	27280	13810	29570	19540
PI 38:3	226500	220100	171900	298200	125200	230400	231000	318100	282300	298000	197400	88430	221200	213100	282000	107900	319200	182800	143400	129600	262100	135600	198300	133200	209700	329300	139900	119000	223100	187500	366500	84980	226500	171000	210100	162800	202800	244300	269900	358500	169500	272400	62110	120400	185700	200300	101200	152600	167800
PI 38:5	79930	100700	58850	60560	42550	62950	109700	91340	99780	67680	86320	46670	63240	66330	100300	49640	71470	45270	51750	32780	113900	51190	72840	38700	79550	92510	50410	52970	69660	76140	91200	48090	84000	67550	66830	41810	80000	59800	84240	152700	69060	56490	30550	83010	56690	83060	42500	48090	51150
PI 38:6	38070	48710	30920	27260	19190	34250	62890	32900	54660	34280	47760	24660	20710	29710	68320	17350	36850	17240	26050	11750	70530	19680	45280	18430	35700	41140	22410	42010	53660	38570	42330	17840	56610	33140	30790	12680	56610	30740	39920	59460	27020	46290	14440	42350	31440	34050	22220	17580	19950
PI 40:6	105500	187900	68610	87380	75540	119600	123500	69900	129500	74250	98430	50440	57170	87340	171600	46420	100200	48980	77210	37870	146800	47570	121900	62230	101900	116400	54740	73100	110600	95120	96030	37440	125800	76580	73820	37730	114000	64560	97410	160900	60330	119400	36940	81820	85170	79770	69350	52980	39530
PI(16:1/18-HETE)	21190	27670	16740	23630	18130	15450	31100	28040	19420	16760	17890	8997	12740	14300	26240	12360	16480	9411	15370	7348	22280	18790	19770	10530	29040	36040	14690	23130	31310	21710	24490	12390	15480	18230	13550	8944	18740	10910	21700	27230	17490	17300	8667	17260	12710	20040	9486	22300	12530
proline	5779	11290	9312	6594	8736	8927	6762	9926	7886	13710	6040	9067	4482	14870	8188	7550	10180	11460	6683	8951	7063	10290	8585	8366	17700	12080	6190	3941	8697	9718	11530	9640	11070	11970	13470	11770	12470	12260	9678	11750	13200	12820	7727	14080	12690	10400	10630	12910	9370
ribose 5-phosphate	3530	1089	1742	987.6	1460	4406	585.9	1217	7151	50.26	676.3	6151	871.9	1310	2861	464.2	2674	2488	1107	797.1	18970	286.5	2120	2526	1327	2266	2180	3754	416.8	959.8	1215	1338	4612	7776	1797	645	821.9	5250	1991	4079	4597	3033	2360	1078	1447	2484	1734	4198	5275
Sorbose	2494	4108	3089	4554	3871	4806	5985	2512	3535	3652	3847	3039	3234	3907	5292	4262	5026	3328	3244	3318	3796	4130	5311	2783	3306	3572	4533	5323	6744	2942	3796	3981	3425	3577	4087	3271	2959	3993	3568	4532	3270	3827	4913	4868	3638	3371	4485	4552	2779
Sphingomyelin d18:0-C18:0	13620	17410	11040	12790	9645	13000	13670	15070	15130	19910	14950	9163	11670	15730	16050	8760	13570	19960	14540	10110	16310	12020	14250	17760	21780	16800	13210	15280	20400	12020	16640	14540	18190	21280	21070	17980	11620	23850	19510	18430	16000	14950	14830	12920	14090	17870	10520	20000	18090
Succinic acid	200.6	226.6	203.4	357	397.1	290.2	172	264.6	665.6	142	141.5	272.4	330	277	427.4	224.3	266.2	-0.8643	140.4	200	440.3	173.3	571.3	393.3	779	100.2	318.8	589.5	693.9	156.6	1104	142.4	142.2	364.4	174.3	683.3	376.3	493.6	293.8	503.1	109	265.4	143.1	634.8	648.4	518.7	754.5	197.1	357.5
TCA	563	300.3	671.4	448.5	3220	471.7	1168	1055	7482	12850	1338	1991	1050	7809	6734	1166	3462	1096	1831	2089	1222	1769	1885	1878	6360	1914	569.3	2536	1491	477.1	2289	1773	2156	5479	5308	1562	692.3	3832	1563	830.9	21680	11550	19660	15020	1573	1696	658.5	760.9	1360
TCAS	450.4	2136	369.1	146.4	961.1	434	882	864.9	322.4	772.7	1579	220.8	276.9	850.8	358.2	103.9	2670	176.8	455.8	1332	2099	3959	918.8	853.3	3709	1664	200.7	1496	350.5	1213	1676	709.1	1133	678.1	1146	784.9	3535	184.1	721.2	547.1	662.3	716.8	2048	8246	124.3	1776	647.6	442.1	597.3
TCDCA	4081	5450	9863	4770	13300	4373	14760	11200	40870	24000	13340	20260	11380	31840	23420	5861	11290	3430	30040	12530	14300	46600	26900	11880	48890	15410	7045	18460	6001	7172	32820	12590	25570	38140	28010	6128	5688	32890	6832	13710	37400	36280	51140	141800	9130	22340	7211	2916	7981
TDCA	2820	3770	1600	3833	6016	1864	2537	4525	0	11990	2199	5335	1779	16510	20470	2846	1572	3486	12600	3125	564.3	6814	25380	7177	32290	3538	10110	3232	5842	1865	5138	157.2	4192	27530	10320	3107	444.2	29830	5303	2500	14040	18930	45610	40600	4066	13170	3133	3499	5919
TDCS/TCAS	149.5	798.8	407.9	219.9	150.7	164.2	708.1	154.1	472.6	0	1229	107.2	91.37	192.2	53.54	36.55	420.8	114.6	0	55.21	2642	984	139	129.8	1525	714.8	0	558.4	212	220.2	312.3	1143	464.1	0	913.4	0	759.2	0	171.2	184.3	258.8	356.5	610.5	738.7	195	0	582.5	517.1	135.5
Threonine	1220	1137	834	1201	2544	1568	1168	1821	1062	1447	888.6	2884	2158	1250	637	1651	814.7	2172	1737	1342	1680	1473	832.6	996.4	1220	1166	1576	696.7	670.8	922.3	975.3	2058	1228	1531	1490	1806	1828	1409	1344	513	1781	1777	1527	2626	765.1	1686	2136	1814	1930
Thymidine 5'-monophosphate	8076	241.6	0	80580	2618	0	347	247.6	123.2	0	171.9	299.2	494.7	3792	1708	222.5	0	23310	2888	8875	96.24	122.4	0	17380	8810	1518	16270	244.8	6045	495.1	66.78	266.5	189.5	4280	126.7	131.7	116.1	389.2	6982	83.82	46620	20020	66.02	0	222	18480	461.4	38.52	2516
TLCA	0	773.9	0	0	0	0	0	0	554.6	1395	785.2	0	0	1159	1615	0	0	727.4	1383	0	2551	462.8	1785	1470	1298	0	1143	0	1469	0	0	0	666.1	1091	916	0	2371	1489	0	0	0	0	789.4	676.2	1035	0	0	615.1	1335
TLCAS	2441	12810	294.7	1027	7587	553.4	832.2	2550	0	4933	0	2701	715.4	7492	3150	775.4	378.3	4137	4861	4929	0	3024	7283	6803	11940	2957	2760	2856	270.5	4779	291.1	0	6472	3199	942.1	1334	188	3736	8503	0	2562	4887	5497	3172	528.5	6879	4085	2652	4662
TUDCA	315.4	384	1183	90.67	169.7	328.5	4539	633	6560	832	4657	1497	293.4	870.5	301.5	241.1	312	443.9	0	0	8207	1440	1483	813.2	4565	2838	84.98	193.1	123.3	168	989.6	3025	3176	1284	4601	722	1114	2049	361.2	1065	2325	3248	3157	6223	545.7	958	1740	639.7	129.2
UDCA-1	11650	20940	84880	22710	6363	82350	195700	41820	111100	6473	752100	20900	6143	10560	24780	19840	11600	17120	8021	4548	1274000	20070	15840	40050	26650	121900	52210	19950	32550	16120	17850	194300	94780	15630	114000	36290	386600	92590	45540	121200	5131	37700	8991	16360	113200	49520	97600	170700	5834
Uric acid	168700	301500	132400	130100	151400	168400	82730	142600	134800	148300	134900	109000	186600	260800	178100	111000	163200	211200	120100	147700	159900	163700	204400	137600	259500	195800	198900	98110	224900	154000	195200	161700	206100	124300	143400	158500	165300	213300	173700	211900	171900	163600	166200	171900	175000	144200	199000	190700	193400
uridine	9336	10940	5098	5946	6567	5201	9860	8666	7838	8818	6609	4512	9241	12600	10040	4499	9888	11340	6615	6675	11170	7690	6833	10860	13240	10300	6483	10510	7636	5403	7082	9281	7739	11550	12170	10580	6395	10910	6933	9916	8813	6958	7631	5378	9263	10530	7908	11250	18220
Valine	37130	53710	36900	34350	30140	42060	33010	38300	45610	35850	30680	34700	38000	43530	52780	28690	45760	45530	31850	39070	36430	37760	50060	33700	44670	35840	46720	31980	57140	34160	40080	32520	53520	46370	47760	42390	45450	61270	32720	40310	44170	42090	38290	56230	44620	49180	45500	58230	45610
Xanthine	1382	1727	925.3	1500	1625	1467	1607	1125	781.1	1159	1418	1382	1342	2705	1682	1302	2442	1911	1384	1723	1146	2135	2429	1514	1806	1214	679.9	1962	1469	1423	2266	1150	1164	1065	2435	2042	1874	2139	2188	1079	1063	1878	1213	2083	1609	1947	1097	1783	1419
[truncated: 290 more columns]

## Sheet: Calibrated data of LC-MS ESI-
sample	C1	C2	C3	C4	C5	C6	C7	C8	C9	C10	C11	C12	C13	C14	C15	C16	C17	C18	C19	C20	C21	C22	C23	C24	C25	C26	C27	C28	C29	C30	C31	C32	C33	C34	C35	C36	C37	C38	C39	C40	C41	C42	C43	C44	C45	C46	C47	C48	C49
type	Ctrl	Ctrl	Ctrl	Ctrl	Ctrl	Ctrl	Ctrl	Ctrl	Ctrl	Ctrl	Ctrl	Ctrl	Ctrl	Ctrl	Ctrl	Ctrl	Ctrl	Ctrl	Ctrl	Ctrl	Ctrl	Ctrl	Ctrl	Ctrl	Ctrl	Ctrl	Ctrl	Ctrl	Ctrl	Ctrl	Ctrl	Ctrl	Ctrl	Ctrl	Ctrl	Ctrl	Ctrl	Ctrl	Ctrl	Ctrl	Ctrl	Ctrl	Ctrl	Ctrl	Ctrl	Ctrl	Ctrl	Ctrl	Ctrl
1,3-dimethyluric acid	0.0153236	0.0214153	0.0215376	0.0220908	0.0179595	0.0262734	0.028059	0.018095	0.0165058	0.0152797	0.0178801	0.0204832	0.0217734	0.0214306	0.0312752	0.0208586	0.0269596	0.0162255	0.0198339	0.0205314	0.0202052	0.0293448	0.0201815	0.0170092	0.0157173	0.0184099	0.0282573	0.0212423	0.0253787	0.0196082	0.0267712	0.0202922	0.0173679	0.0188384	0.0185248	0.0171572	0.0190701	0.0177121	0.0153649	0.0174129	0.0171836	0.0217896	0.0210412	0.0247109	0.0194978	0.0188108	0.0220838	0.0252256	0.0159715
12-Hydroxyoctadecanoic acid	0.0174	0.0182046	0.0193173	0.0152858	0.0176833	0.0199782	0.0233677	0.027454	0.0177866	0.0228623	0.0244727	0.0281988	0.0312195	0.0277146	0.027283	0.0142325	0.0206844	0.0118021	0.0184521	0.0171706	0.0189092	0.0334458	0.0228193	0.022787	0.0360025	0.0199183	0.0158809	0.0155964	0.0168702	0.154778	0.0171707	0.0185673	0.0317668	0.016171	0.0218143	0.0162372	0.0197707	0.0224789	0.0182333	0.0220874	0.0292806	0.0223593	0.0215777	0.0160296	0.0328654	0.0190266	0.0212062	0.0255539	0.014484
2,6-Dichlorobenzoic Acid	0.851027	0.705448	0.886531	0.959742	0.970399	0.874374	0.756111	0.764571	0.91744	0.723657	0.890581	0.992189	0.896623	0.731774	0.7275	1.09404	0.841799	0.742098	1.00687	1.02851	0.803307	0.891829	0.804829	0.914734	0.672509	0.866905	0.951592	1.00964	0.718659	0.832423	0.813922	0.92471	0.944351	0.90033	0.752571	0.891797	0.961014	0.754217	0.956432	0.76002	0.79148	0.821205	1.03245	0.966066	0.915535	0.886322	1.0005	0.789521	0.93713
2-hydroxyisobutyric acid	0.0128692	0.010765	0.00692251	0.00620652	0.00943866	0.01192	0.0101472	0.00828374	0.0117495	0.0060921	0.00721564	0.00683861	0.0118443	0.0180231	0.0309057	0.00684	0.0131793	0.00685002	0.00539092	0.0062998	0.00517522	0.00524156	0.0138489	0.00995774	0.00721564	0.00700358	0.0123306	0.00911429	0.00936887	0.0103276	0.00848503	0.00775928	0.00680228	0.00633975	0.00805571	0.00739453	0.01007	0.00649625	0.0100617	0.0104941	0.00456122	0.0094332	0.0179586	0.0119594	0.0110834	0.0150492	0.0129019	0.0147799	0.00809355
2-phenylpropionic acid	0.00595784	0.00132065	0.000356273	0.00318992	0.00555492	0.000352231	0.00458881	0.000435429	0.000732096	0.00052009	0.000431872	0.000972434	0.000772233	0.00248216	0.00257972	0.000921962	0.000779016	0.00361367	0.00415385	0.00236442	0.000448815	0.00511901	0.00131978	0.00759338	0.00232409	0.0023335	0.00175452	0.00115554	0.000562339	0.00170444	0.000879042	0.000364559	0.000568089	0.00353106	0.000931	0.000817132	0.000359022	0.00450422	0.00850257	0.000541503	0.00167908	0.00300853	0.00174457	0.00134546	0.00085443	0.00270031	0.000687375	0.000482784	0.00352992
3,5-dihydroxybenzoic acid	0.121034	0.192169	0.090584	0.068556	0.258959	0.0742216	0.0550884	0.25387	0.145615	0.0792707	0.104289	0.28808	0.192477	0.162258	0.134372	0.0373924	0.0350166	0.0836285	0.0482531	0.100307	0.143955	0.0366619	0.126676	0.0844466	0.107832	0.261344	0.098682	0.0918861	0.114545	0.0520098	0.388525	0.0815122	1.07331	0.150341	0.0474236	0.0257182	0.353014	0.0898222	0.283049	0.399554	0.0648	0.0807003	0.127901	0.175566	0.470655	0.0779313	0.0856298	0.053728	0.851213
3-hydroxybenzoic acid	0.00111308	0.000361251	0.000463284	0.000500246	0.000644722	0.000717356	5.42966e-05	0.000326687	0.00170612	0.000795305	0.000310308	0.000680568	0.00129737	0.00155786	0.000189057	0.000462792	0.000716233	0.00142254	0.0036053	0.000375949	0.0122858	8.60391e-05	0.00115748	0.000308224	0.000231652	0.000901532	0.000217261	0.000302143	0.000216165	0.000566894	0.0151497	0.000787413	0.000794531	0.00032309	0.000355429	0.000380525	0.00170748	0.000680131	0.00096295	0.00107092	0.000149908	0.000471234	0.000236293	0.000778686	0.000621922	0.000939652	0.00193312	0.000242066	0.00212841
3-indoleacrylic acid	0.0259859	0.0440087	0.029657	0.0248402	0.0325019	0.0298884	0.0355101	0.0267209	0.0300212	0.0287246	0.0186458	0.023282	0.0292909	0.0262322	0.0229528	0.0231304	0.0264141	0.0337803	0.0259031	0.0256945	0.0265461	0.0303807	0.0344155	0.0319329	0.0311444	0.0272496	0.0392398	0.0232332	0.0283391	0.0292367	0.0448276	0.0296644	0.0396412	0.0317505	0.0209792	0.0319697	0.0429122	0.0363853	0.0307708	0.0312137	0.0271491	0.0380626	0.0268266	0.0338751	0.0291753	0.0264289	0.0294446	0.0319295	0.0494656
3-methoxybenzoic acid	0.0746435	0.00566533	0.111737	0.124592	0.0204715	0.00889881	0.00122923	0.0223695	0.0525583	0.00162481	0.065796	0.0374765	0.106205	0.0131872	0.00321339	0.0377075	0.00254668	0.000761014	0.0164921	0.122521	0.00095916	0.0257234	0.00754936	0.00946599	0.00696282	0.0330366	0.0116731	0.00200515	0.00237063	0.00236352	0.00142488	0.015	0.0303343	0.000957566	0.0268646	0.00548385	0.0135132	0.0436039	0.0207786	0.00610256	0.00557767	0.00443968	0.000783533	0.0227289	0.00114777	0.00215207	0	0.0622626	0.0281248
3-Methylhistidine	0.0239306	0.0188679	0.00952711	0.00628571	0.00962586	0.0328844	0.013587	0.00658081	0.00870724	0.00692903	0.0121818	0.00729103	0.0170875	0.0182109	0.00864292	0.00444743	0.0141543	0.0125746	0.0116453	0.0237809	0.0120303	0.00721066	0.0411629	0.00896614	0.0121873	0.0253842	0.0175103	0.00756395	0.00948152	0.00510091	0.0183621	0.0103333	0.0112096	0.00792575	0.0125104	0.0488449	0.0170735	0.0125325	0.00736582	0.0140285	0.0087785	0.00744432	0.0134976	0.00971619	0.0103219	0.00813005	0.0105751	0.0506468	0.0247637
4-Pyridoxic acid	0.0204881	0.0232725	0.0177204	0.0177821	0.0333384	0.089305	0.0195835	0.0131041	0.0223554	0.0135782	0.0728859	0.0120075	0.0289035	0.0256635	0.0218447	0.0063004	0.0139648	0.010631	0.0110877	0.0397493	0.0235473	0.0141497	0.221442	0.0350375	0.0452149	0.0212931	0.0161672	0.0156223	0.00723608	0.0145408	0.0124384	0.020625	0.0207991	0.0187987	0.0245729	0.0138958	0.0224554	0.0269913	0.0140345	0.0190085	0.0101814	0.0197216	0.0204084	0.0269982	0.0175487	0.0186786	0.0187578	0.0222406	0.0619833
5-aminovaleric acid	7.02478	7.87646	6.16569	9.08232	8.12997	10.8861	6.62329	5.92661	7.50502	5.64148	6.62709	10.9376	8.07705	9.18182	5.48588	8.71133	8.25124	5.6466	7.17405	12.803	5.96362	6.49431	9.35	7.48855	6.39803	6.76555	7.72323	5.50196	6.40395	7.70871	5.95082	8.1278	6.64442	4.77859	7.86288	4.77859	6.55244	5.17443	6.12377	5.74576	7.264	7.30532	8.34059	11.5607	6.94587	8.625	12.9168	6.13854	6.4247
5-Methyluridine	0.0373384	0.0522957	0.0543911	0.0692982	0.0741799	0.0542942	0.051685	0.0478569	0.0625976	0.0569684	0.067837	0.0450473	0.0540528	0.0590029	0.0617235	0.0482954	0.0664942	0.0437747	0.0597252	0.0481052	0.0634142	0.044037	0.0561176	0.060687	0.0602274	0.0556177	0.0503789	0.0315619	0.0766209	0.0536731	0.0509664	0.0489073	0.0536654	0.0407056	0.0417118	0.0576121	0.0613749	0.0610161	0.0475157	0.0653791	0.0634933	0.0419608	0.0652277	0.0685438	0.0557835	0.0595511	0.0672946	0.0578841	0.0544716
8-Isoprostanes E1	0.000210796	0.00274618	0.000479011	0.000101992	0.000457954	0.000324818	0.000110202	0.00104235	5.06506e-05	2.82871e-05	2.67178e-05	0.000376973	0.000187603	0.000145615	0.000185495	0.000301095	0.000370272	0.000128278	0.000114656	0.000301782	0.000108723	0.000219932	7.56266e-05	6.29124e-05	0.000604557	0.000301909	0.000255912	0.000197747	0.000412776	3.1706e-05	0.000307802	0.00045162	0.00098602	0.000166505	0.000451688	0.000416135	0.000647926	0.00188124	0.000517635	0.000200052	0.000879881	0.00142013	0.000255409	0.000402544	0.000131982	9.67623e-05	0.00108517	0.000362736	7.49613e-05
Acetanilide	0.0237568	0.00560493	0.00319373	0.0228089	0.0237946	0.002037	0.00842314	0.0133344	0.020167	0.00333454	0.000646209	0.00502776	0.00238649	0.0236355	0.0162453	0.00168679	0.000501923	0.0201471	0.0134754	0.0358961	0.0160069	0.00998401	0.00828505	0.0339235	0.00873518	0.0146798	0.127013	0.00587857	0.00152451	0.00627133	0.00508832	0.000973956	0.00159826	0.0637768	0.00298429	0.00329129	0.00178425	0.0252765	0.0248542	0.00300295	0.00475408	0.0364468	0.00341572	0.00607341	0.00955236	0.023668	0.0067575	0.0134177	0.0682278
Alanine	0.0093588	0.011525	0.0148614	0.00842041	0.0173871	0.0126043	0.0115706	0.0109314	0.0191283	0.0139012	0.0178239	0.0171928	0.0183307	0.0230995	0.0141643	0.0228071	0.0141216	0.0208242	0.0164742	0.0302048	0.00844709	0.0145091	0.0130864	0.0126026	0.0174227	0.0116339	0.0169343	0.00573381	0.00944646	0.00905087	0.0150833	0.0200563	0.0258541	0.0204897	0.0129289	0.0203549	0.0203233	0.0189984	0.0206935	0.0108949	0.0185113	0.0225373	0.0189692	0.0308241	0.0165142	0.0170793	0.0342891	0.0243338	0.0224616
aspartyl-leucine	0.00051432	0.000773422	0.000606138	0.00052239	0.000444139	0.000643288	0.000550168	0.000475688	0.000621272	0.00026122	0.000343129	0.000459576	0.000823481	0.000462603	0.000439229	0.00042568	0.000490004	0.000469223	0.000367024	0.000544314	0.000433296	0.000478545	0.000461178	0.000300365	0.000437007	0.00042333	0.000432821	0.000306485	0.000554685	0.000534087	0.000473972	0.000349002	0.000615607	0.000497945	0.000336168	0.000427139	0.000423036	0.000530683	0.000383146	0.000322401	0.000764335	0.000413954	0.000577449	0.000873554	0.000624333	0.000686938	0.000645659	0.000534931	0.00113569
Biliverdin	0.0663405	0.0302132	0.142214	0.0957714	0.0429458	0.0702829	0.0566268	0.0925613	0.0793692	0.1907	0.0809182	0.0612976	0.0329268	0.0135159	0.0768679	0.12403	0.147031	0.165733	0.285813	0.117382	0.253949	0.0879574	0.0972118	0.2008	0.0313115	0.106348	0.0511529	0.126696	0.0755417	0.0885495	0.0171557	0.0358817	0.09128	0.081127	0.0181571	0.0182143	0.301811	0.0472352	0.0559348	0.0418026	0.00666429	0.0609551	0.143143	0.0662782	0.0208343	0.104247	0.0931875	0.109042	0.0621615
Canrenone	0.07875	0.0987	0.0758201	0.108146	0.119768	0.0989954	0.0727099	0.0998627	0.0875343	0.0968837	0.0903941	0.152418	0.109284	0.139118	0.192475	0.188046	0.160135	0.195882	0.173318	0.250376	0.0890913	0.14573	0.198091	0.182221	0.422538	0.166112	0.243915	0.139059	0.192512	0.452354	0.148277	0.0996419	0.153132	0.136618	0.111622	0.178468	0.144894	0.110452	0.14591	0.109584	0.140451	0.180961	0.196742	0.203894	0.117844	0.158293	0.519922	0.203204	0.221311
Catechol	0.032662	0.006945	0.0134446	0.0176803	0.0140799	0.0122353	0.0101336	0.0127294	0.0368699	0.00887119	0.0220068	0.0213297	0.00551704	0.021957	0.0176447	0.0064944	0.013639	0.0417292	0.0202783	0.0232692	0.0218558	0.0202541	0.0133182	0.0382481	0.0102696	0.019289	0.108037	0.0172622	0.00416063	0.00993926	0.0166441	0.0253198	0.0292064	0.0671203	0.0121378	0.0107577	0.00821619	0.0239113	0.0278777	0.0110393	0.0119148	0.0277382	0.0238567	0.0322201	0.0109882	0.0479449	0.0202539	0.0255102	0.11039
cis-Aconitic acid	0.128114	0.101177	0.138117	0.0791835	0.112015	0.153775	0.114848	0.0971631	0.143071	0.0839631	0.0923124	0.0796263	0.13695	0.12956	0.0985589	0.119376	0.12054	0.110327	0.0774286	0.13817	0.107854	0.168803	0.115471	0.143645	0.0739651	0.0994409	0.15196	0.145314	0.0972556	0.145058	0.130457	0.119385	0.100393	0.0884428	0.0630655	0.0755352	0.0958402	0.122515	0.150511	0.0917663	0.101493	0.104818	0.153297	0.187806	0.0875214	0.0833979	0.168697	0.0721914	0.0687287
CMPF	0.301825	0.974856	0.180135	0.264427	0.316028	0.477878	0.140063	0.0322512	0.28511	0.043994	0.0459426	0.139678	0.126509	0.334777	0.43884	0.0342442	0.146045	0.136837	0.0895718	0.354124	0.154787	0.0742051	0.327184	0.190189	0.178692	0.0686005	0.10279	0.173646	0.24371	0.248099	0.253369	0.105728	0.184778	0.163072	0.0861342	0.0215134	0.475532	0.151742	0.0782895	0.200827	0.0740541	0.247721	0.160963	0.535615	0.0993431	0.108833	0.137141	0.113344	0.115235
Creatinine	0.0151411	0.0242586	0.0162915	0.0177953	0.030535	0.0163139	0.019962	0.0202607	0.0159555	0.0145734	0.0161286	0.0155539	0.0306379	0.0265574	0.0127585	0.0139155	0.0185973	0.0230517	0.0176047	0.0251832	0.0186575	0.0172558	0.0164174	0.0196688	0.0192055	0.0164556	0.0185561	0.0258214	0.0151161	0.0165102	0.0237874	0.0140621	0.0191106	0.0214074	0.0210143	0.026702	0.026379	0.0211856	0.0209434	0.0155157	0.0180765	0.01888	0.0223875	0.0260592	0.0241139	0.0136783	0.0234938	0.0186527	0.0370947
D-Citramalic Acid	0.0407651	0.0478599	0.0585333	0.037888	0.0533797	0.0981578	0.0410744	0.0609929	0.03632	0.0530668	0.0614802	0.0573053	0.0265634	0.0444575	0.0389679	0.0568646	0.0410079	0.0386414	0.0431082	0.0373165	0.0535914	0.0782304	0.0553529	0.0593416	0.0338211	0.0574572	0.054827	0.0505697	0.0273756	0.0368163	0.0478343	0.050078	0.0381444	0.0421898	0.0419738	0.0340622	0.0435384	0.0341914	0.0702511	0.0485727	0.0396533	0.0628291	0.0618119	0.0566831	0.0397151	0.0613732	0.0617087	0.032267	0.0544716
Dehydroepiandrosterone Sulfate	6.56904	13.7705	8.99594	3.53164	6.74373	4.57472	4.78221	19.4686	6.86285	5.11464	4.73909	9.457	1.78623	7.16469	6.04688	3.7249	16.1164	21.8817	8.09424	2.68294	2.33839	9.92513	4.58995	3.68475	5.6311	4.58188	7.42097	1.5897	5.60375	8.22122	7.60961	6.05324	3.85648	14.6533	8.99896	12.6971	14.8894	6.24459	10.1263	8.71225	5.38434	10.913	7.68493	14.0327	20.4124	6.0388	13.0897	15.4473	10.4764
docosahexaenoic acid	10.2389	30.8939	9.8163	6.26093	7.60913	10.7944	18.6375	9.91935	14.6291	5.89777	6.77942	6.37326	3.47146	10.7393	39.6347	3.3581	5.68606	3.37803	5.9267	3.57506	11.1645	4.46193	19.0915	15.2113	18.957	8.88182	3.09534	3.20458	13.9576	13.1824	11.1749	5.35069	3.60315	4.3671	5.73542	2.84318	11.8986	7.54654	6.27481	13.9145	5.60041	10.8422	3.45802	13.4021	10.3757	7.0173	11.887	4.40628	5.15663
Dodecanedioic acid	0.046972	0.0894163	0.0291852	0.0192982	0.0323894	0.0274585	0.0404071	0.029815	0.0649409	0.107768	0.260047	0.0286357	0.0232777	0.164692	0.122658	0.0400816	0.0394557	0.06454	0.0250149	0.141857	0.104496	0.0648517	0.0908529	0.273406	0.0418499	0.0904058	0.0254761	0.0293664	0.0269125	0.488751	0.0758154	0.0294146	0.0123263	0.110925	0.0885852	0.0324703	0.552126	0.120914	0.181641	0.0336396	0.0502133	0.037507	0.0503168	0.164567	0.013584	0.0711708	0.0259945	0.154861	2.81953
Dodecylbenzenesulfonic acid	0.0344307	0.0543123	0.0312291	0.0382208	0.0370345	0.0491717	0.0385974	0.0413803	0.0283918	0.0310724	0.0257237	0.0447935	0.0287603	0.0415697	0.078756	0.0630061	0.0535596	0.0473532	0.0492237	0.0555042	0.0354181	0.0417333	0.0744742	0.0530692	0.160275	0.0686742	0.0721871	0.0425188	0.0559908	0.244266	0.0622701	0.0276396	0.0323834	0.0364559	0.0349899	0.0492186	0.0509345	0.030473	0.035349	0.0418958	0.0431846	0.0579865	0.0459059	0.0495914	0.0447611	0.0538225	0.123956	0.0413492	0.0531985
D-Pipecolinic acid	0.203211	0.103453	0.123823	0.12392	0.131548	0.180319	0.064331	0.0405797	0.230306	0.077109	0.0619408	0.232125	0.200572	0.150616	0.0416261	0.0429248	0.04107	0.185778	0.0590541	0.129225	0.278088	0.0730191	0.161706	0.117796	0.0723275	0.128927	0.051631	0.116316	0.0988765	0.0922486	0.0504745	0.29201	0.160311	0.226788	0.113345	0.0540714	0.10705	0.233421	0.31426	0.0768867	0.0485867	0.069972	0.0556337	0.0700264	0.10094	0.0596039	0.101993	0.0856927	0.0390415
Esculetin	0.00689788	0.00909125	0.00796606	0.0107932	0.0131331	0.00767159	0.0160254	0.0086252	0.00748168	0.00918908	0.00989949	0.0133368	0.0125009	0.0166232	0.0107336	0.0126182	0.0133369	0.0153915	0.00578403	0.013936	0.00988098	0.0100292	0.0107753	0.010401	0.011492	0.00864971	0.00807856	0.0133448	0.0101232	0.00991203	0.0125862	0.0115498	0.0139712	0.0129415	0.0114167	0.0117195	0.0135703	0.0125325	0.00940655	0.0122279	0.0106074	0.0102854	0.010824	0.0121261	0.0107079	0.00939171	0.0096142	0.0113845	0.0223417
Fexofenadine	2.52922	2.56975	3.28292	2.46053	2.09278	2.68635	4.17932	3.38981	0.972207	1.25955	2.82757	1.79797	2.83085	1.78673	3.03318	2.3004	1.80244	1.68338	2.0589	1.29093	3.45974	2.54822	2.14658	2.05334	1.94882	2.17488	2.13747	1.19943	2.60917	3.80466	2.80788	3.41551	1.39494	1.80974	1.79896	2.39628	2.29693	1.95455	1.85924	2.31339	2.64978	0.965197	3.1611	1.03226	1.80183	3.55532	2.3674	1.8354	1.4915
FFA 10:0	0.0501852	0.0318667	0.0401301	0.0352795	0.0440167	0.0228941	0.0344275	0.0555098	0.0620757	0.0375346	0.0942339	0.0525805	0.064613	0.0579186	0.0331946	0.0478838	0.0421573	0.0364156	0.0658035	0.0719482	0.0409893	0.0894613	0.0581818	0.0748371	0.0724479	0.0523638	0.0568134	0.0529364	0.0679147	0.0490129	0.0439001	0.0572717	0.057331	0.0638519	0.0421333	0.0610144	0.0469676	0.0618127	0.0797374	0.0619707	0.0715965	0.0560997	0.0989553	0.0584438	0.0535071	0.0598162	0.110547	0.191635	0.0650506
FFA 11:1	0.0047054	0.0117075	0.00456324	0.00313153	0.00751696	0.00801572	0.00915265	0.00749769	0.0166378	0.00432262	0.00546845	0.00350159	0.00747124	0.0123822	0.00886164	0.00308178	0.00606493	0.00529381	0.00312067	0.00830444	0.00376507	0.0070624	0.00724266	0.00829503	0.00683249	0.0105649	0.00346169	0.00787004	0.0189684	0.00442977	0.0164739	0.00641038	0.00437884	0.00511336	0.00817252	0.00634597	0.00650382	0.00256867	0.00771711	0.0159801	0.00588176	0.00421376	0.00415888	0.0170541	0.0156058	0.00242713	0.0122317	0.00666256	0.0111946
FFA 12:0	0.195	0.177667	0.2431	0.123719	0.149547	0.0866886	0.191603	0.228039	0.272786	0.135988	0.364787	0.189465	0.195127	0.320588	0.201339	0.201349	0.141071	0.151871	0.515884	0.289423	0.172719	0.269724	0.254545	0.280798	0.150917	0.152402	0.171395	0.0989227	0.28442	0.118698	0.166944	0.245331	0.237829	0.262034	0.244444	0.268832	0.272618	0.281709	0.506131	0.348152	0.312194	0.361754	0.276666	0.210959	0.221659	0.183535	0.245859	0.400364	0.191112
FFA 14:0	12.792	15.1751	9.80874	7.77328	8.14115	10.7966	18.7054	20.1758	11.9237	8.83919	12.987	10.4615	8.23139	23.4428	27.2366	8.34013	10.1231	5.72399	13.3383	9.04063	12.9487	11.4527	17.8265	10.4914	10.467	12.4518	6.94563	3.76031	16.2993	12.4875	11.4383	9.02634	7.26691	6.06326	9.84891	9.77951	16.1396	10.2777	10.4045	19.5495	14.424	15.8683	8.40594	9.65406	11.5128	10.0167	7.28806	8.85139	5.51634
FFA 14:1	0.0858811	0.0861061	0.0669557	0.0367302	0.0734593	0.0349293	0.144427	0.193712	0.0955844	0.131079	0.149307	0.114751	0.25122	0.142753	0.242547	0.0792679	0.0431674	0.0345705	0.102446	0.0518454	0.11458	0.0957371	0.162305	0.15317	0.151198	0.138325	0.0699172	0.0314643	0.0938693	0.0951536	0.122515	0.0783759	0.0514183	0.064486	0.0664857	0.0570368	0.0835365	0.0757591	0.122847	0.125584	0.0994286	0.105912	0.0686563	0.0718609	0.13702	0.0918289	0.0779813	0.0636527	0.0540906
FFA 15:0	4.84267	4.54086	2.85706	3.34953	3.34816	4.14115	3.81048	4.26457	3.01038	2.09499	3.02856	2.9919	2.49171	5.26393	5.83057	2.87679	2.73086	2.66208	4.08713	4.57835	5.02052	5.31187	5.79412	4.20515	2.35861	2.91885	1.70643	1.3945	3.32419	2.88069	3.48663	3.68195	2.61527	2.36642	3.43231	4.16651	5.20541	3.37849	2.70135	6.04282	6.66933	7.79272	3.44554	3.63751	2.68348	3.53873	2.81238	2.35139	1.42691
FFA 16:0	12.287	12.3533	9.95758	7.34503	11.1809	10.2145	15.7424	17.0784	15.0116	10.1062	13.1468	10.9044	10.3671	16.2828	22.7931	10.194	11.4527	8.09749	14.3353	10.0836	12.1798	11.0909	13.4841	11.0401	12.5431	12.5284	10.8674	5.73381	12.5684	13.5782	12.1553	10.6741	10.5089	7.97183	11.0067	9.34327	11.6352	10.5253	9.3562	14.0762	11.594	12.3024	13.9063	11.7733	12.6256	11.2113	11.3164	10.7208	8.70062
FFA 16:1	1.34351	1.83325	0.837085	0.418931	0.868759	0.865071	2.79305	2.04141	1.23711	2.0912	1.81991	1.37876	1.71989	2.59788	2.78066	0.882113	0.839253	0.459611	1.22516	0.369154	1.88351	0.535169	1.52555	1.34546	2.05549	1.57814	0.559873	0.364464	1.28551	1.87201	1.31662	0.937761	0.527163	0.373392	1.421	0.466574	1.09988	0.727788	0.915266	1.63261	1.06699	1.11421	0.824955	0.654668	1.8107	1.19954	0.809625	0.751048	0.498199
FFA 16:2	0.0506757	0.0678162	0.0430996	0.0268654	0.0344294	0.0417029	0.0807442	0.0789724	0.0850093	0.0581986	0.0642121	0.0418334	0.0412946	0.05527	0.0933962	0.0250642	0.039638	0.0227243	0.045662	0.0197628	0.0601037	0.0379751	0.0728816	0.0611993	0.096797	0.0569969	0.0594841	0.0185714	0.0651978	0.0702389	0.080494	0.0497506	0.0278906	0.0336778	0.0450857	0.0289453	0.0389258	0.0526195	0.0627444	0.0650393	0.0652041	0.0693292	0.0258608	0.0857502	0.0656789	0.0538678	0.0540375	0.0363623	0.0604184
FFA 16:3(Hexadecatrienoic acid)	0.017773	0.0230933	0.0202214	0.00820713	0.0139173	0.0166485	0.0314177	0.030092	0.0230798	0.017702	0.0239218	0.0169929	0.0223077	0.0235921	0.0306368	0.0132045	0.0135017	0.00938159	0.0240416	0.00816456	0.0336278	0.0160657	0.0330685	0.0250143	0.0411097	0.0276558	0.0232357	0.00853571	0.0184308	0.0226451	0.0341168	0.0257715	0.0104153	0.014464	0.0179286	0.0155006	0.0150561	0.0205389	0.0205832	0.0198625	0.0267704	0.0160182	0.010805	0.0206117	0.0314499	0.0244365	0.0228375	0.0174251	0.0179895
FFA 17:0	5.54418	7.36576	3.18062	4.04184	4.40979	7.40659	6.25626	6.07154	3.84624	2.83656	3.33197	3.86312	3.15365	6.79472	11.9007	3.53982	3.88038	2.78074	4.06157	4.30522	5.34515	5.12901	8.10588	4.1479	4.3351	4.87466	2.3687	1.60138	3.40395	5.07304	5.23641	3.36585	2.45841	2.59367	3.78079	3.81244	5.55533	2.78154	2.42152	4.99376	4.30667	3.73669	3.42475	4.27192	4.34758	3.84771	3.64403	3.40554	1.91628
FFA 17:1	0.109849	0.162009	0.0623247	0.0514444	0.0778459	0.0952394	0.194894	0.167945	0.0932839	0.0828894	0.0826777	0.0871917	0.087561	0.21162	0.29533	0.0568981	0.0652602	0.0316944	0.0878625	0.038934	0.116269	0.0630373	0.141106	0.10004	0.132282	0.135322	0.0445414	0.0340536	0.106122	0.162765	0.129266	0.0695186	0.0467488	0.0348983	0.0881714	0.0559152	0.114478	0.0497095	0.0578559	0.161788	0.114582	0.100966	0.0878584	0.0594205	0.131047	0.0921516	0.069225	0.0696557	0.0320395
FFA 18:0	5.79167	5.78667	5.59955	4.90261	6.26115	5.25502	6.11069	6.7	7.38842	5.38319	7.2737	7.14644	6.58677	7.45928	11.7583	7.37617	7.20801	6.84128	8.47237	8.52843	6.66411	10.5132	8.50455	6.91059	5.77822	6.04387	6.55865	4.03394	5.28784	7.40129	7.54067	7.55628	7.30961	6.54564	6.84	7.99297	7.06396	6.33097	5.71205	6.74172	6.03575	5.71293	7.13399	6.70295	6.58531	6.99226	7.62891	6.77889	6.20715
FFA 18:1	14.5605	15.5045	7.4059	4.73141	8.11412	12.8781	22.5204	22.7914	10.1837	9.46727	12.1244	9.49774	11.1895	18.5583	29.8585	6.60453	8.4621	3.30043	9.17781	3.002	13.1905	7.05506	13.3551	8.29754	13.2409	15.6742	5.87389	3.75536	12.9364	22.1331	14.0524	6.87181	7.13041	4.9956	10.9971	5.08761	10.1298	4.98922	6.506	18.4479	10.2628	8.3502	11.0318	5.82035	13.0081	11.2531	5.69062	6.31886	3.82801
FFA 18:2	15.5157	13.7977	8.22694	4.5968	7.07418	12.4293	21.2493	20.6442	10.757	11.6275	12.8015	11.0646	8.66229	15.217	22.7264	7.41736	8.70645	4.64737	9.65259	2.64624	12.9388	6.92362	13.0997	8.34552	14.918	12.691	8.15541	4.36071	12.1341	17.2526	13.6467	6.7935	4.91466	5.71303	12	5.52121	7.59867	6.33037	8.81304	13.6606	11.3832	9.07845	9.24655	5.10753	12.0397	9.46107	5.6475	6.21557	6.75479
FFA 18:3	1.43059	1.25642	1.15369	0.490658	0.544151	1.06045	2.11841	2.03374	1.39276	1.51693	1.366	1.76456	1.12026	1.70251	2.57406	0.934189	1.54089	0.48524	1.44325	0.276216	1.23894	0.61048	1.69315	1.12975	2.17402	1.22528	1.56803	0.414821	1.2276	1.59932	1.81737	0.559629	0.732512	0.458494	1.49571	0.659096	0.863066	1.0635	1.44906	1.50737	1.58112	1.20631	0.556809	0.860013	1.25541	2.29764	0.874313	0.849102	0.887798
FFA 18:4	0.126602	0.363006	0.292143	0.0686628	0.0649582	0.160461	0.240452	0.15905	0.319588	0.16804	0.15817	0.176793	0.0976686	0.1359	0.308919	0.066498	0.148985	0.061307	0.138351	0.0290993	0.168611	0.0939848	0.275712	0.20006	0.440946	0.113937	0.345771	0.0431931	0.218137	0.184735	0.186823	0.115116	0.123621	0.0706883	0.115	0.0581088	0.198858	0.151732	0.167775	0.140969	0.135022	0.107622	0.042269	0.421104	0.164376	0.338857	0.239238	0.0878282	0.108631
FFA 19:1	0.079213	0.0676333	0.0387443	0.0370042	0.0545835	0.0650116	0.076145	0.0932745	0.056984	0.0484534	0.0757585	0.0528936	0.0701598	0.103733	0.169881	0.0270971	0.0415058	0.0294559	0.0540243	0.0520903	0.0648965	0.0663858	0.104977	0.081986	0.0703091	0.0670764	0.030791	0.0298564	0.0589171	0.0734624	0.067196	0.0443848	0.0360142	0.0298015	0.0576	0.0349012	0.0635606	0.0365269	0.0325659	0.0744226	0.0584966	0.0398764	0.0745178	0.0538129	0.0573934	0.0423356	0.0607031	0.044716	0.0444825
FFA 20:0	0.0996065	0.0792	0.105628	0.0862585	0.108721	0.0918083	0.077729	0.083098	0.10689	0.11355	0.193976	0.144401	0.13507	0.11371	0.166064	0.161325	0.155285	0.142688	0.165477	0.207316	0.14561	0.297587	0.170682	0.176369	0.0961538	0.068854	0.100679	0.0779567	0.081723	0.10803	0.110515	0.169385	0.174555	0.175986	0.1488	0.25929	0.141957	0.149401	0.112708	0.0890685	0.0877326	0.0925813	0.123758	0.0784884	0.112299	0.131673	0.149688	0.120012	0.0997796
FFA 20:1	0.36412	0.427	0.198869	0.139317	0.233224	0.415572	0.505344	0.604314	0.318504	0.288319	0.384301	0.264907	0.513074	0.56629	1.17873	0.205068	0.301641	0.148348	0.23455	0.182734	0.327454	0.408847	0.368864	0.326074	0.454709	0.324508	0.1507	0.116095	0.41566	0.611238	0.343919	0.223619	0.192527	0.182226	0.301111	0.210049	0.29019	0.173544	0.164189	0.469592	0.260529	0.297752	0.477425	0.321356	0.389573	0.323985	0.339023	0.234759	0.189765
FFA 20:2	0.514583	0.362333	0.261058	0.163158	0.239159	0.312017	0.651908	0.704706	0.374115	0.370268	0.34842	0.315984	0.427562	0.485973	0.975941	0.213273	0.298263	0.146067	0.298785	0.119105	0.37941	0.420656	0.461818	0.314008	0.482027	0.385023	0.257323	0.127679	0.425121	0.473614	0.458559	0.247826	0.149466	0.159348	0.401556	0.203911	0.247163	0.246843	0.234295	0.416667	0.358227	0.33671	0.369302	0.233336	0.386019	0.324226	0.271641	0.218088	0.254326
FFA 20:3	0.368981	0.282333	0.240074	0.175789	0.165946	0.212713	0.481679	0.489216	0.412032	0.333795	0.260638	0.225761	0.290709	0.350679	0.674566	0.170066	0.245898	0.129029	0.267686	0.107316	0.332822	0.277576	0.406818	0.368907	0.391984	0.338124	0.253113	0.149832	0.342794	0.268603	0.367738	0.227936	0.152313	0.120038	0.277556	0.180644	0.209258	0.218345	0.264779	0.270785	0.231268	0.251391	0.216832	0.224919	0.33981	0.321809	0.230195	0.203464	0.21523
FFA 20:4	5.84971	6.23075	3.42014	2.17482	2.43498	3.37054	8.74691	6.73085	3.61611	3.73995	3.07794	3.04919	3.09236	5.08412	11.3571	1.93518	2.92287	1.56507	3.55759	1.71033	6.16569	2.71954	5.86311	4.2769	6.23177	4.46105	2.73931	1.57139	4.15278	5.58473	5.13054	3.1169	1.33406	1.53442	3.80729	2.61856	3.25054	2.31277	2.72441	3.89972	2.54536	2.13457	2.64117	3.16555	4.12027	4.56529	3.8909	2.73273	1.62743
FFA 20:5	0.129276	0.452203	0.135351	0.0890043	0.0769258	0.128814	0.16491	0.0708436	0.393692	0.0913138	0.0749111	0.0753583	0.0467542	0.120159	0.407406	0.0429057	0.072336	0.0372046	0.07657	0.0373151	0.12154	0.0483659	0.220717	0.21759	0.335687	0.0842697	0.0725732	0.0630357	0.198882	0.165495	0.108249	0.0818387	0.0972656	0.0486696	0.0649571	0.035692	0.15994	0.0798782	0.0993139	0.088335	0.0524082	0.118124	0.0485723	0.551127	0.116513	0.102987	0.248438	0.0796108	0.108722
FFA 22:0	0.0491667	0.0536	0.0822681	0.0536928	0.0777069	0.0871522	0.0428817	0.0433333	0.0624007	0.0724146	0.112678	0.0956094	0.0883848	0.0657014	0.0884407	0.0846879	0.116071	0.0788668	0.122931	0.119356	0.0767063	0.176082	0.101795	0.115951	0.0532351	0.0440242	0.0732631	0.0536314	0.0479469	0.0620919	0.0750194	0.12759	0.109715	0.152365	0.1096	0.153136	0.094638	0.0835329	0.0699618	0.0527329	0.0594025	0.088602	0.0838326	0.0538805	0.0731517	0.0912718	0.0916016	0.0950539	0.0786402
FFA 22:1	1.19806	1.50088	0.872906	0.755061	0.757828	1.72574	1.47181	1.30373	0.995871	0.818805	1.065	1.24437	1.672	1.5437	2.35355	1.24312	2.45395	1.03852	1.18172	1.36668	1.92034	2.18539	2.34412	1.7791	1.88711	0.800992	0.506755	0.538703	0.736878	1.37733	1.26342	1.44556	1.11033	0.944769	1.29721	1.56258	1.62634	1.16622	0.928789	0.997681	0.690667	0.744538	0.946337	1.76566	1.19829	1.0191	1.4954	0.85995	0.650291
FFA 22:2	0.595474	0.539008	0.235525	0.243522	0.306337	0.494292	0.607941	0.627814	0.304352	0.281547	0.355308	0.360986	0.371785	0.558651	1.13866	0.333882	0.388349	0.241754	0.387942	0.338375	0.625466	0.753048	0.842941	0.322328	0.496967	0.374932	0.193871	0.163409	0.311321	0.611259	0.372994	0.508976	0.315082	0.191533	0.484716	0.27667	0.465731	0.285775	0.366457	0.35727	0.3352	0.175322	0.25099	0.308516	0.388034	0.313732	0.260767	0.194181	0.201825
FFA 22:5	2.00642	4.80792	1.59203	0.815264	0.960913	2.2067	4.30357	2.23695	3.15592	1.3201	1.23382	0.964026	1.05043	2.68483	11.2706	0.654071	1.21299	0.546366	1.24463	0.425206	2.32089	0.79632	3.26832	1.9071	3.85514	1.60254	0.98714	0.513877	2.61607	2.50582	2.50739	0.80787	0.56374	0.529827	1.11563	0.603317	1.6531	1.08766	0.893014	2.43647	0.954769	1.50812	0.831637	1.85931	1.71936	1.28055	1.65889	0.849326	0.804572
FFA 22:6	10.2119	30.8444	9.79122	6.2544	7.60608	10.767	18.5104	9.81682	14.5444	5.87494	6.77942	6.38528	3.43411	10.6979	39.5008	3.33123	5.67388	3.36676	5.90969	3.54602	11.1552	4.45051	19.0188	15.1154	18.9667	8.87228	3.10295	3.21602	13.9379	13.1824	11.1219	5.32176	3.59772	4.36401	5.69583	2.82921	11.8401	7.52381	6.23769	13.8689	5.5756	10.8271	3.46321	13.3293	10.3471	6.99633	11.8778	4.42169	5.12573
FFA 24:0	0.08375	0.1017	0.143439	0.0807548	0.129168	0.15823	0.0906679	0.0856078	0.114582	0.0984534	0.171409	0.135319	0.134212	0.104434	0.132363	0.145837	0.194088	0.118344	0.132508	0.156856	0.0928106	0.225935	0.105636	0.147171	0.0910496	0.066112	0.0962219	0.101268	0.083434	0.10391	0.0930287	0.160975	0.180036	0.23553	0.149422	0.206339	0.144894	0.116549	0.109122	0.091224	0.089667	0.138886	0.155501	0.0947134	0.151351	0.159913	0.153672	0.157058	0.14161
FFA 24:1	0.119931	0.140883	0.123982	0.090139	0.137985	0.116229	0.127595	0.129667	0.133215	0.117313	0.141414	0.127897	0.209258	0.147579	0.225398	0.159561	0.223986	0.166744	0.186132	0.202801	0.214532	0.30014	0.268864	0.281521	0.194464	0.148865	0.101281	0.105438	0.118176	0.162984	0.132223	0.186525	0.207758	0.18701	0.170933	0.208124	0.200547	0.182417	0.148947	0.167417	0.131807	0.103239	0.140671	0.182125	0.150166	0.168617	0.204766	0.125634	0.125449
FFA 24:5	0.283707	0.541634	0.148981	0.193421	0.447316	0.397379	0.477477	0.320999	0.324704	0.242109	0.203634	0.138755	0.129919	0.319062	1.46611	0.147769	0.240273	0.110327	0.231455	0.0884261	0.273162	0.417208	0.695	0.227719	0.504928	0.317313	0.189984	0.916798	0.406261	0.494829	0.318119	0.0954439	0.155786	0.166642	0.139284	0.109158	0.184403	0.252371	0.187265	0.304014	0.0996267	0.235546	0.143198	0.174118	0.335897	0.253178	0.246145	0.118816	0.141638
FFA 24:6	0.0140254	0.024216	0.0130554	0.00889121	0.00862553	0.0109587	0.0208582	0.00864264	0.0161503	0.00734763	0.00843661	0.00405358	0.00484053	0.0142392	0.0465991	0.00391925	0.00820249	0.00275795	0.00733165	0.00182858	0.0111752	0.00597158	0.0243146	0.0202513	0.0251072	0.0138493	0.00311083	0.00402679	0.0280009	0.0144232	0.0158683	0.00785325	0.0109651	0.00516712	0.00584143	0.00364621	0.0106403	0.0108374	0.00626244	0.0144165	0.00515969	0.0128681	0.00346251	0.0142505	0.0154471	0.00902459	0.014535	0.00507186	0.00475886
FFA 9:0	0.155903	0.0704333	0.103365	0.166024	0.158021	0.0499227	0.0654962	0.0827647	0.173299	0.0982918	0.160141	0.151102	0.189217	0.141357	0.0643271	0.137134	0.167399	0.141735	0.157334	0.210159	0.0886887	0.139761	0.1255	0.152148	0.13794	0.0917549	0.173235	0.0718754	0.115036	0.116705	0.177769	0.184766	0.198221	0.132963	0.150822	0.054793	0.0999347	0.153593	0.181687	0.0975943	0.189373	0.190644	0.223882	0.199669	0.10782	0.144487	0.250117	0.188418	0.192989
GCA	0.00490804	0.00385781	0.00938146	0.00461285	0.0172044	0.00587165	0.0127333	0.0151362	0.0846491	0.0384247	0.0135673	0.0263275	0.00924466	0.0196069	0.020822	0.0252396	0.0395441	0.00770036	0.0237385	0.00742367	0.0139856	0.0224239	0.00746903	0.0201866	0.0798556	0.0112781	0.0112894	0.015099	0.0107385	0.0109191	0.0170633	0.0131762	0.0226912	0.0318264	0.0368796	0.00784607	0.00723978	0.042627	0.00709666	0.014094	0.101582	0.0393765	0.064994	0.0730532	0.0127219	0.0115721	0.00640439	0.00289063	0.00769339
GCDCA	0.010803	0.0523056	0.17308	0.0296166	0.105715	0.048893	0.14974	0.137031	0.663158	0.144903	0.149854	0.133073	0.0692775	0.10027	0.0909622	0.157246	0.122249	0.0371107	0.244683	0.0324641	0.259049	0.675946	0.0659536	0.155625	0.345308	0.0544687	0.0876638	0.126485	0.0690484	0.191462	0.270281	0.0749205	0.180199	0.230509	0.149282	0.0453119	0.0646178	0.279322	0.038815	0.101859	0.0992338	0.127043	0.17165	0.882035	0.0798095	0.132033	0.0387008	0.0163756	0.046886
GCDCA-G	0.00900321	0.0223817	0.0304242	0.00816047	0.00692319	0.0145193	0.0735334	0.0305721	0.0433061	0.00424516	0.0531086	0.017469	0.0121328	0.0061481	0.00575464	0.0161265	0.0630311	0.0144113	0.00703665	0.015612	0.229638	0.102957	0.0160993	0.0132574	0.0574312	0.0246211	0.00673171	0.209442	0.017792	0	0.0267734	0.0793056	0.0406524	0.0057489	0.0294896	0.00408845	0.208137	0.0200108	0.0229853	0.0273048	0.0071481	0.0219606	0.0318185	0.0373317	0.0115006	0.00759518	0.0440223	0.0300028	0.00807414
GCDCS	0.00337779	0.0229302	0.00243918	0.00343942	0.0143727	0.0113795	0.00423218	0.00982461	0.00178363	0.00474064	0.011462	0.0114894	0.00357553	0.0109921	0.00674588	0.00736358	0.00798217	0.00797119	0.0109843	0.00574435	0.00310151	0.080283	0.00705993	0.0108302	0.054021	0.00305197	0.00834463	0.00623481	0.00785543	0.0138022	0.00754462	0.00160399	0.0240691	0.00548773	0.00820106	0.0057208	0.00412703	0.00990245	0.00920186	0.00592825	0.00562716	0.0133773	0.0251277	0.0169931	0.00457786	0.0138249	0.0107995	0.0071035	0.0254403
GDCA	0.00886565	0.0278272	0.0111623	0.0227947	0.0342114	0.0136476	0.01671	0.029759	0.000250439	0.0408999	0.012193	0.0374502	0.0102053	0.0394053	0.0538501	0.0545961	0.0121674	0.02829	0.0947834	0.012106	4.14922e-05	0.0724085	0.0421925	0.0518591	0.176235	0.0118906	0.0604233	0.0119863	0.0255876	0.0475709	0.0201325	0.000542595	0.0327665	0.0805633	0.0332703	0.0100469	6.93816e-05	0.174569	0.0244569	0.0118028	0.0429189	0.0653344	0.082482	0.179877	0.0226223	0.0430937	0.0183547	0.0109835	0.0267366
GDCA-G	0.0121016	0.0552558	0.00930991	0.011637	0.0658401	0.0137018	0.0312634	0.026073	0.00679532	0.0109382	0.0180117	0.0284245	0.0186782	0.0124468	0.0175172	0.0130745	0.0202071	0.0616152	0.0265409	0.0101749	0.0106157	0.515611	0.0605229	0.0140008	0.0954207	0.00989167	0.0197093	1.50375	0.0157788	0.025215	0.0221877	0.0199089	0.0218847	0.0239454	0.00711766	0.00881625	0.01012	0.0560799	0.0620576	0.0320045	0.00656204	0.0246532	0.0477614	0.0294988	0.00926541	0.0269297	0.0217184	0.0129235	0.0212766
GDCS	0.00400054	0.0171814	0.0165074	0.00282852	0.0196027	0.0141578	0.0110793	0.0226534	0.022616	0.00996569	0.0326126	0.0196966	0.00885366	0.0116528	0.00437547	0.0138317	0.120288	0.00641576	0.0104149	0.011984	0.0459921	0.182238	0.00586604	0.018538	0.0571879	0.0100143	0.00567325	0.0684643	0.0120877	0.0185836	0.0404192	0.0149861	0.0563041	0.01042	0.0166286	0.00929464	0.113084	0.00865136	0.00886792	0.0263163	0.0162704	0.0205003	0.0306119	0.0856922	0.00731185	0.0298463	0.0253125	0.00944461	0.0207438
GLCA	0.00706865	0.00875083	0.00915885	0.0119365	0.00621418	0.0104428	0.0108902	0.0164052	0.00752924	0.0156349	0.00832602	0.010421	0.00768144	0.0100199	0.0179068	0.0134755	0.0275708	0.0250215	0.0159525	0.00768939	0.0153723	0.0155414	0.0106021	0.00537791	0.0335834	0.00696415	0.0141964	0.0156109	0.0213256	0.0103218	0.0177055	0.0076873	0.0164605	0.00606189	0.0150794	0.00854929	0.00766601	0.0115869	0.0165426	0.0109715	0.0337432	0.00756764	0.00383188	0.0177332	0.0188555	0.0169211	0.0307205	0.0118509	0.00492462
GLCAS	0.013653	0.0871096	0.00935761	0.00936798	0.0888107	0.0157919	0.0150734	0.0251533	0.00157529	0.0320986	0.0066038	0.0241987	0.0090312	0.0196707	0.0184781	0.027831	0.00757946	0.0558414	0.0445272	0.0258128	0.00210997	0.109966	0.0295376	0.0646025	0.104839	0.0155275	0.0342521	0.0628191	0.00777708	0.0463444	0.00380746	0.00135594	0.0688265	0.0199686	0.00396384	0.012723	0.00209391	0.0434834	0.0395106	0.00384721	0.0353188	0.0540997	0.0381535	0.0453739	0.0284601	0.0275391	0.0508502	0.0280096	0.040348
Glycyrrhetinic Acid	0.00180782	0.000896631	0.00362151	0.00216835	0.000770346	0.00213752	0.000878556	0.00363583	0.0014732	0.00113452	0.00243365	0.00210393	0.00148657	0.00119891	0.00357912	0.00193463	0.00632164	0.00242445	0.000764925	0.00155233	0.184327	0.00287718	0.00216651	0.00105729	0.00534349	0.0503003	0.0013501	0.000495596	0.0024	0.00130452	0.150875	0.615088	0.00138498	0.00352258	0.00242875	0.00236952	0.00141904	0.00259971	0.00568618	0.00430041	0.00205878	0.00140554	0.00142508	0.0027469	0.00117445	0.00705363	0.00362171	0.000986133	0.000293893
GUDCA	0.00215499	0.0136412	0.060741	0.00670735	0.00618929	0.0229602	0.0813704	0.0182661	0.249488	0.0123534	0.154459	0.0386063	0.00958949	0.0100412	0.00452279	0.0243399	0.0216885	0.00151053	0.0126223	0.00529955	0.340244	0.0465088	0.0107246	0.0327069	0.0733138	0.0260962	0.0109504	0.00651877	0.0111773	0.0250637	0.0319565	0.0505062	0.0663933	0.0196483	0.0677123	0.0111343	0.0424707	0.0475045	0.00789602	0.0374313	0.00643228	0.0293023	0.0202374	0.117733	0.023113	0.0130063	0.021517	0.00972922	0.00338594
GUDCS	0.0370199	0.232849	0.203025	0.0333072	0.0463422	0.188981	0.580868	0.142795	0.33073	0.022402	0.555041	0.0818325	0.0729713	0.0477251	0.0317565	0.0947194	0.601759	0.0319437	0.0278141	0.0448961	1.85998	0.883883	0.0573349	0.0705064	1.01593	0.10212	0.0281026	0.40309	0.100739	0.132859	0.160345	0.523958	0.204947	0.0431245	0.284687	0.0278964	0.746752	0.131385	0.071967	0.220741	0.0446834	0.183875	0.193323	0.220133	0.0898511	0.0760357	0.369767	0.287476	0.0461044
HDCA	0.00231136	0.00492227	0.0590442	0.00490813	0.00183984	0.0595049	0.0965025	0.00750508	0.0902978	0.00534226	0.0792352	0.00967947	0.00282521	0.00446733	0.00616073	0.00518172	0.0210821	0.0081589	0.00529072	0.00241631	0.133032	0.236472	0.00523255	0.0143396	0.0134292	0.051447	0.0128251	0.00659711	0.011688	0.00810724	0.00544297	0.0352178	0.0772696	0.0105868	0.0405495	0.00452087	0.0448534	0.0136867	0.0245395	0.0269644	0.00143851	0.0336372	0.00148606	0.0130501	0.0346861	0.0189338	0.0655569	0.0180216	0.00317785
Hippuric acid	2.54483	0.649903	0.256643	2.22908	2.34356	0.305176	0.87354	1.37373	2.0299	0.350088	0.0950763	0.397794	0.182908	2.34164	1.65657	0.122338	0.0634209	2.1031	1.20473	3.3438	1.59095	0.928586	0.652059	3.05725	0.925246	1.57385	12.5997	0.485069	0.166544	0.671394	0.478343	0.0845268	0.128528	5.65693	0.294498	0.28161	0.130522	2.55292	2.12368	0.242328	0.4184	3.05882	0.284762	0.609585	0.721368	2.12033	0.565498	1.04685	5.81111
Homovanillic acid	0.0462649	0.0379015	0.0454244	0.0470928	0.0467546	0.0472851	0.0361108	0.0362577	0.050167	0.0423386	0.0472927	0.0575403	0.0418949	0.0413115	0.0352358	0.059683	0.0400283	0.0413479	0.0509962	0.0589007	0.0421125	0.0427886	0.0426324	0.0475271	0.0309584	0.0476047	0.0480764	0.0562321	0.0390929	0.045529	0.0374551	0.0511775	0.0460998	0.0468059	0.0421286	0.0416853	0.0471273	0.0403889	0.0489022	0.0363802	0.0409286	0.0372655	0.0536833	0.0507663	0.0381473	0.0499795	0.0521812	0.0358084	0.0502905
hydroquinone	0.0295833	0.00637833	0.011233	0.015177	0.0120969	0.0111959	0.00872137	0.011251	0.0331829	0.00767775	0.0188373	0.0197576	0.00540808	0.0203733	0.016411	0.00570848	0.0135521	0.0371665	0.0179992	0.0226338	0.020092	0.0175763	0.0119727	0.033271	0.00857477	0.0165545	0.09134	0.0145372	0.00330113	0.00832954	0.0158675	0.0230526	0.0254591	0.0603459	0.0106667	0.00992356	0.00742544	0.0220142	0.0254107	0.00966513	0.0108227	0.0241819	0.0218841	0.0303678	0.00958768	0.043883	0.019625	0.0226115	0.101779
Hypoxanthine	0.00278432	0.00360256	0.00295203	0.0050338	0.00230029	0.00407889	0.00351983	0.0042362	0.00233952	0.00457111	0.00391706	0.00517495	0.00512383	0.00678978	0.00553019	0.00637132	0.00668891	0.00143094	0.00592434	0.00348168	0.00478282	0.00685435	0.00441433	0.00464649	0.00495839	0.00446476	0.00695924	0.007275	0.00454514	0.00437543	0.00321108	0.00389443	0.00515986	0.00216218	0.00478286	0.00628962	0.00586602	0.00124372	0.00422642	0.00230157	0.00571378	0.005166	0.00387642	0.00320476	0.00234753	0.00699283	0	0.00369311	0.00576293
Indolelactic acid	0.181118	0.519641	0.231796	0.218917	0.428441	0.230465	0.370208	0.262082	0.304329	0.20268	0.150466	0.269471	0.441231	0.336019	0.220761	0.203162	0.260081	0.412845	0.248168	0.229495	0.283197	0.275381	0.285282	0.329877	0.271173	0.323688	0.459043	0.341516	0.336915	0.24295	0.514286	0.248495	0.416961	0.257798	0.23125	0.394996	0.572163	0.386147	0.244599	0.459715	0.287103	0.336775	0.275138	0.43493	0.269645	0.270687	0.257509	0.31368	0.733148
Lauryl sulfate	0.0384028	0.0274333	0.0417138	0.034544	0.0413407	0.0291924	0.030229	0.0290784	0.0689369	0.0378578	0.0485333	0.0538958	0.0812203	0.0275339	0.0316751	0.0508741	0.0323118	0.0768164	0.0447477	0.0742057	0.0270897	0.0522469	0.0583864	0.0498311	0.0534508	0.0449319	0.0540894	0.0402525	0.0458736	0.0540433	0.0508521	0.0423062	0.036548	0.0527692	0.0520222	0.0583361	0.0585902	0.0429777	0.0930414	0.0493264	0.0397405	0.0605521	0.0700248	0.0453962	0.039763	0.0566973	0.0799219	0.0501105	0.059174
LCA	0.00251018	0.0013887	0.000141755	0.00165793	0.00127596	0.000309723	0.00137427	0.00101454	0.00014693	0.00278699	0.000663158	0.000526312	0.000264943	0.00197772	0.00174068	0.0015177	7.96059e-05	0.0123723	0.0092377	0.0010439	0.00011011	0.00123039	0.00859983	0.00723364	0.00186837	0.00321705	0.00561606	0.00131399	0.000136843	0.00247212	2.61493e-05	6.42971e-05	0.000434064	0.00112716	0.000175989	0.00121565	0.000136377	0.00814995	0.00422321	0.000115017	0.000915101	0.00419448	0.000952524	0.000175636	0.00347597	0.00426751	0.000997912	0.00478842	0.0025384
L-Homoserine	0.0374353	0.0329767	0.0280987	0.0404184	0.0941973	0.0612999	0.0387054	0.0557508	0.0353493	0.0379613	0.0272484	0.0907024	0.0680462	0.0365396	0.0180876	0.0648809	0.0251542	0.0559243	0.0552194	0.0452373	0.046847	0.0449817	0.0245676	0.028626	0.0274754	0.0313796	0.0514992	0.0201984	0.0169194	0.0292355	0.0247325	0.0602341	0.0334826	0.036764	0.0386725	0.0491308	0.0569467	0.0357917	0.036296	0.0135629	0.0471467	0.0494118	0.045297	0.0908861	0.0220256	0.044287	0.0694304	0.0458186	0.0575396
LPC 18:2 sn-1	0.0865278	0.0773833	0.112585	0.0772801	0.0954782	0.0900502	0.0696565	0.113353	0.0632313	0.0601339	0.122529	0.156551	0.0999076	0.0570588	0.0810781	0.109377	0.109918	0.128711	0.0986385	0.080602	0.0646856	0.150581	0.0695455	0.0964044	0.0805895	0.0723903	0.11299	0.0461601	0.0766103	0.0991458	0.0664795	0.120587	0.0937011	0.216098	0.0694444	0.1256	0.08781	0.118726	0.130987	0.07602	0.113173	0.0812556	0.0936222	0.0688886	0.0677725	0.116683	0.149961	0.128201	0.176543
Mannose	0.0499438	0.0564252	0.0630784	0.0668639	0.055363	0.0805078	0.0765525	0.0572009	0.0539401	0.0448748	0.0528363	0.0581088	0.0606568	0.0607437	0.0863524	0.0647663	0.0743564	0.0437154	0.0571107	0.0576828	0.0570309	0.0805137	0.0562374	0.0500946	0.0468757	0.0551522	0.0813376	0.0646485	0.0724433	0.0570166	0.07308	0.0585913	0.0500067	0.0521516	0.0555367	0.0510678	0.0536165	0.0517071	0.0491335	0.0545627	0.0487766	0.0634116	0.0564904	0.0755127	0.0529441	0.054715	0.0709353	0.071035	0.0445893
N-Acetylleucine	0.0083462	0.011495	0.0144697	0.013569	0.011215	0.014174	0.0122438	0.0129759	0.013326	0.00773004	0.00785088	0.0107479	0.0147619	0.0122836	0.0213349	0.0177391	0.0280958	0.0151668	0.0190498	0.0189635	0.015622	0.0218164	0.0188418	0.010695	0.013236	0.0110588	0.0275343	0.0109078	0.0219628	0.0165817	0.0167591	0.0113248	0.0281355	0.0105645	0.0122323	0.0162261	0.0160766	0.0177915	0.00624847	0.0162281	0.0093611	0.0124914	0.015655	0.0287201	0.0133064	0.0146251	0.0211665	0.0330794	0.0171622
N-Acetyl-L-phenylalanine	0.00296909	0.00425045	0.00577184	0.00654634	0.00474741	0.00622161	0.00499317	0.00332114	0.0190202	0.00554345	0.00348681	0.00472333	0.00484217	0.00495359	0.00897432	0.00584095	0.00868657	0.0054301	0.00615857	0.00712514	0.00451295	0.0058796	0.0066073	0.00433551	0.00485579	0.00488957	0.00763143	0.00691841	0.0075896	0.00695478	0.00729266	0.00534643	0.007843	0.0050851	0.00619169	0.00862338	0.0047264	0.00717423	0.00472566	0.00727874	0.00471824	0.00696122	0.00746479	0.0110757	0.00418175	0.0059489	0.00743054	0.00856086	0.00558255
N-Acetyl-methionine	0.00141304	0.00154675	0.00133519	0.00106435	0.00185196	0.0011167	0.00155481	0.00139834	0.000926801	0.00105536	0.00151128	0.00109485	0.00234794	0.00175505	0.00121491	0.00205485	0.00116716	0.000957066	0.00176685	0.00197303	0.002147	0.00141742	0.00208494	0.00144837	0.00143379	0.00121459	0.00114656	0.00288375	0.00195081	0.00130132	0.00208028	0.00154588	0.00147304	0.00136959	0.00182684	0.00175792	0.00150502	0.00142899	0.00146908	0.0011024	0.00335	0.00181162	0.00237352	0.00128456	0.00119562	0.00104543	0.00171	0.00124253	0.0023443
N-Acetylneuraminic acid	0.000548505	0.000775415	0.000866592	0.00123184	0.000798867	0.00148939	0.00192796	0.00118779	0.0016038	0.000575665	0.00113158	0.00126216	0.00132759	0.001283	0.00206986	0.00229904	0.00366748	0.00123477	0.00111008	0.0018716	0.00185134	0.00152415	0.00129574	0.000653326	0.000989736	0.000846015	0.00199277	0.000426689	0.00251175	0.00198789	0.00201798	0.000470278	0.00183156	0.000691406	0.000774124	0.0010711	0.00137289	0.000664133	0.000402795	0.000683425	0.00130499	0.00163164	0.000964543	0.00369931	0.000765623	0.00109073	0.00147449	0.00225706	0.00122305
N-Acetylproline	0.00289622	0.00301705	0.00321956	0.00306454	0.00346434	0.00199129	0.00267083	0.0035	0.00380891	0.00266275	0.0021718	0.00317624	0.0041651	0.0026702	0.00370189	0.00374264	0.00503959	0.00301424	0.00374716	0.00411326	0.00301777	0.00376909	0.00405296	0.00240891	0.00307566	0.00331869	0.00632293	0.00299464	0.00448581	0.00323549	0.00395958	0.00387007	0.00592067	0.00291424	0.00314286	0.00324609	0.00386361	0.00423149	0.00315609	0.00300737	0.00296939	0.00238943	0.00331854	0.00448744	0.00366628	0.00433863	0.00462	0.00623802	0.00397095
N-Acetyltryptophan	0.0122993	0.0149335	0.0135419	0.0110111	0.0188593	0.0115996	0.0133074	0.0109184	0.0125341	0.00889231	0.00894132	0.0082208	0.0110965	0.0151896	0.0161948	0.00778972	0.0235318	0.0202704	0.019267	0.0193072	0.00733022	0.0100939	0.0111496	0.00722325	0.00771028	0.01062	0.0105657	0.00731102	0.0129621	0.0116624	0.0110973	0.00856597	0.0150911	0.0100789	0.00643437	0.010082	0.0201713	0.0116234	0.0059438	0.0119772	0.00972965	0.0132715	0.00900357	0.0124318	0.00946621	0.00870477	0.0120762	0.0125186	0.0325857
N-isovalerylglycine	0.00275009	0.00436089	0.0055811	0.00615297	0.00469519	0.00599921	0.00621678	0.00508366	0.00668511	0.00314702	0.00419732	0.00542698	0.00593809	0.00545587	0.00931897	0.00902292	0.0121493	0.00604614	0.00683303	0.0079448	0.00621929	0.00934068	0.00878578	0.00449537	0.00465622	0.00497913	0.0122358	0.00412058	0.00952916	0.00644578	0.00824757	0.00426172	0.01	0.00450261	0.00496358	0.00692156	0.0073178	0.0069224	0.00247895	0.007378	0.00498041	0.00533548	0.00683009	0.0155202	0.00593796	0.00683281	0.00777238	0.0150632	0.00691275
pantothenic acid	0.00359259	0.00163217	0.0010707	0.00122603	0.00123473	0.000922141	0.00308206	0.00308039	0.00618229	0.00438827	0.00120987	0.000959539	0.00173303	0.00461086	0.00418234	0.00244594	0.00546815	0.00611644	0.00524226	0.00612458	0.00315184	0.00448742	0.00112432	0.00589406	0.00519231	0.00122712	0.00337979	0.00152844	0.0014223	0.000719248	0.00178253	0.00203185	0.00882918	0.00149216	0.00121711	0.00521426	0.00147856	0.00658138	0.00154616	0.00678791	0.00167311	0.00120687	0.00303587	0.00283937	0.000713507	0.00536267	0.00840234	0.00815027	0.00818642
p-cresol	0.0596108	0.11612	0.00730812	0.0509096	0.0719401	0.00564744	0.0984574	0.0164877	0.00505937	0.0904063	0.112607	0.02051	0.0203752	0.118438	0.0588255	0.0417509	0.00423699	0.104181	0.0873707	0.0713524	0.00262833	0.0260746	0.0939875	0.0628612	0.126986	0.0867058	0.0835032	0.179821	0.0257567	0.0799659	0.0067994	0.00860151	0.0606851	0.047812	0.0058	0.0342355	0.00455703	0.144658	0.0862093	0.00696807	0.0136255	0.0264014	0.0761248	0.0207856	0.0724626	0.0985912	0.136988	0.0340868	0.124654
P-cresol sulfate	0.273222	0.582153	0.0473003	0.240146	0.337289	0.0258232	0.498909	0.0936657	0.0234467	0.456726	0.514417	0.0931189	0.104525	0.538016	0.289114	0.210595	0.0192463	0.459526	0.426142	0.284119	0.0151937	0.1443	0.433377	0.270875	0.574896	0.432299	0.380039	0.854874	0.131778	0.411124	0.0382599	0.0471844	0.242799	0.188203	0.0334121	0.150926	0.0247409	0.563982	0.346513	0.0327477	0.0681757	0.126685	0.350411	0.0880236	0.32073	0.426246	0.510409	0.143236	0.493221
P-cresyl glucuronide	0.0296339	0.0405568	0.00147134	0.0162688	0.0153308	1.36507e-05	0.048161	0.00578056	0.000970996	0.0694194	0.131447	0	0.00394051	0.0439692	0.025242	0.00802213	0.00336265	0.074569	0.0360602	0.0128077	0.000806534	0.00302919	0.06596	0.0194546	0.0974408	0.019947	0.0186253	0.154735	0.00645047	0.0168305	0	0.00252662	0.00490351	0.00752049	0.00369479	0.0022764	0.00168308	0.0579004	0.0144573	0.00108479	0.00631481	0.00575754	0.0238703	0.00355367	0.0209393	0.0163922	0.0207164	0.00721277	0.0617362
PE 36:2	0.235648	0.321	0.185068	0.237648	0.183409	0.18238	0.211069	0.242941	0.425394	0.279778	0.293057	0.596893	0.405441	0.380769	0.438676	0.46772	0.614865	0.365023	0.466498	0.407065	0.298888	0.549917	0.435	0.352015	0.380482	0.393911	0.446441	0.419611	0.360105	0.413629	0.389427	0.346636	0.548754	0.533634	0.392889	0.379422	0.407671	0.452368	0.615456	0.418206	0.497062	0.553484	0.446742	0.439765	0.527251	0.538685	0.356484	0.519628	0.654587
PE 36:3	0.172361	0.340333	0.182636	0.463884	0.125806	0.282264	0.42958	0.230196	0.203308	0.460295	0.26857	0.260679	0.182713	0.117376	0.308973	0.162322	0.85111	0.103529	0.240356	0.184197	0.260544	0.28131	0.185159	0.159297	0.21082	0.32413	0.232807	0.246322	0.233494	0.32555	0.368706	0.162158	0.628114	0.29549	0.134133	0.164797	0.124636	0.274088	0.642642	0.319284	0.170519	0.306656	0.161346	0.13389	0.21481	0.250725	0.194492	0.0879046	0.31301
PE 36:4	0.21373	0.303695	0.230812	0.345728	0.19132	0.213656	0.470614	0.194785	0.160761	0.331016	0.277251	0.145081	0.165591	0.152459	0.380943	0.188264	0.463744	0.065496	0.31343	0.178281	0.440819	0.156483	0.179283	0.148372	0.154477	0.265679	0.234841	0.199643	0.236414	0.329863	0.406886	0.243097	0.357873	0.149604	0.196	0.146116	0.141491	0.194845	0.355403	0.238114	0.126857	0.201762	0.211278	0.134276	0.29275	0.317367	0.1851	0.0896257	0.170622
PE 36:5	0.0240741	0.0899833	0.0378394	0.0460079	0.0175175	0.0299845	0.0298473	0.00959216	0.0687563	0.0360111	0.0215001	0.0125517	0.0130976	0.022319	0.0625724	0.0125479	0.0402751	0.00692503	0.0215697	0.0180268	0.0391296	0.00981106	0.02875	0.0194287	0.0351725	0.0192133	0.0443965	0.0334762	0.0562399	0.0502468	0.020914	0.0217831	0.104591	0.0174174	0.0146156	0.00635811	0.0287679	0.0406913	0.0519146	0.0157564	0.00840597	0.0394034	0.0116087	0.0919754	0.0190972	0.036146	0.0751562	0.0133043	0.0542769
PE 38:4	0.123495	0.177833	0.0951075	0.125571	0.0880335	0.0839645	0.137519	0.0952745	0.150838	0.139428	0.132633	0.14058	0.232072	0.142534	0.19356	0.17643	0.24638	0.107081	0.20939	0.216764	0.22546	0.168071	0.163659	0.18391	0.149748	0.174924	0.196901	0.140073	0.176671	0.153834	0.190066	0.263942	0.240569	0.157832	0.150622	0.158297	0.154383	0.141426	0.230998	0.168822	0.165989	0.127171	0.203974	0.193686	0.246682	0.308994	0.272109	0.25468	0.242736
PE 38:6	0.766435	1.4945	0.801471	1.38379	0.847399	0.668856	1.44466	0.297059	1.34551	1.27539	1.17556	0.49762	0.520008	0.584615	1.6241	0.697362	1.56274	0.276712	1.28504	1.20067	1.57362	0.511298	0.685227	0.671453	0.505212	0.771558	0.789939	0.845013	1.34481	1.02847	1.17138	0.884497	2.03808	0.634657	0.701556	0.372447	0.796014	0.800762	1.58839	0.792918	0.426543	1.17598	0.656049	0.899811	0.928436	1.01692	1.45039	0.380216	0.804358
Perfluorooctanoic acid (PFOA)	0.120681	0.14396	0.0652768	0.0826429	0.201719	0.0688139	0.035459	0.0217638	0.0835993	0.0202077	0.0180924	0.0546934	0.0261538	0.137213	0.11325	0.0627849	0.19836	0.0404936	0.0355801	0.0681746	0.039462	0.0350622	0.157944	0.0484523	0.158134	0.0686568	0.0247643	0.0377321	0.0581169	0.0656997	0.0542665	0.0358469	0.0748738	0.046608	0.0215571	0.103996	0.0874291	0.0990534	0.0498113	0.0882024	0.0310255	0.122524	0.0954889	0.112543	0.144494	0.055082	0.0895688	0.0985629	0.0355084
Phenyl sulfate	0.667823	1.57624	2.95537	1.03235	0.924867	0.458192	2.27603	5.2904	1.20145	0.673846	1.613	0.693804	1.25659	0.87109	1.3175	1.0566	0.784438	1.2293	0.412565	0.533025	5.91715	3.81472	0.7255	1.43722	0.512699	0.58124	0.800253	0.692074	2.27698	0.881371	0.936823	0.763079	1.24055	0.453622	0.73	1.72592	7.38044	2.20563	0.858572	0.296068	1.55699	1.06763	4.67293	1.09375	4.26231	0.539591	1.33421	6.10735	2.69385
phenylacetylglutamine	0.532563	1.49459	0.265585	0.388258	0.631027	0.197623	1.28246	0.188559	0.256857	1.62878	1.84171	0.128382	0.106095	1.17855	1.06155	0.217233	0.0841272	1.27324	0.735995	0.926295	0.818903	0.642893	0.796366	0.970453	1.47658	0.671542	0.695597	2.00744	0.45313	1.01811	0.138177	0.239236	0.203099	0.489095	0.205104	0.317603	1.5132	1.20022	0.758237	0.0991909	0.417472	0.34594	1.77763	0.124318	0.859221	0.864814	0.573907	1.25296	2.71115
phenyllactic acid/3-(3-hydroxyphenyl) propionic acid	0.00265278	0.000260667	0.000881222	0.0265547	0.00107898	5.49845e-05	0	0.00118373	0.000800953	0.00131856	0.00233382	0.00102906	0.00169902	0.000664253	0.000433792	0.000370917	0.000474421	0.000983597	0.000752469	0.0011158	0	0	0.00355909	0.00129856	0.00340762	0	0.0038701	0.00216176	0.0074839	0.000225892	0.00156177	0.000844206	0.00150961	0.00020561	0.000586889	0.00270338	0.00625816	0.000420795	0.00375983	0.00263279	0.000797992	0.000814225	0.000652762	0.00074973	0.000656635	0.000304884	0.000304922	0.0150721	0.000597862
phenylpropionylglycine	0.0499037	0.0793443	0.0984286	0.103053	0.0764259	0.113144	0.0841511	0.0550672	0.292098	0.0898759	0.053217	0.0804807	0.0807887	0.0791351	0.163409	0.0906087	0.154939	0.0986366	0.0968063	0.111488	0.0748075	0.0825635	0.104955	0.073671	0.0798069	0.0758665	0.121254	0.107227	0.129818	0.109961	0.124631	0.0820949	0.122533	0.083671	0.0996458	0.143032	0.0826124	0.130195	0.0730085	0.123305	0.0705919	0.111717	0.119728	0.169436	0.0652577	0.0971998	0.119474	0.150729	0.100859
PI 34:1	0.17456	0.194167	0.204242	0.220326	0.229861	0.194165	0.230153	0.286078	0.360862	0.213897	0.307189	0.188338	0.26357	0.178665	0.293596	0.254447	0.47611	0.161892	0.299319	0.238002	0.210698	0.359058	0.276591	0.195855	0.237239	0.278744	0.266308	0.286314	0.21256	0.172551	0.253292	0.22493	0.611032	0.309306	0.196356	0.164686	0.398132	0.333696	0.466219	0.518861	0.164422	0.340606	0.239078	0.403259	0.374408	0.279497	0.200469	0.27668	0.298033
PI 34:2	0.356019	0.261667	0.460973	0.307903	0.254048	0.266036	0.47271	0.417255	0.729453	0.43952	0.579756	0.462232	0.265221	0.306335	0.526954	0.370495	0.571187	0.298602	0.361385	0.20393	0.374041	0.368314	0.449091	0.184393	0.333573	0.33264	0.622258	0.635353	0.363325	0.35858	0.431061	0.296399	0.774733	0.492631	0.455778	0.255803	0.50005	0.459445	0.581039	0.393187	0.473555	0.798642	0.266401	0.393456	0.456635	0.423114	0.231211	0.252502	0.485635
PI 36:1	0.135625	0.10125	0.175962	0.203485	0.230719	0.167543	0.124447	0.179882	0.327459	0.131948	0.343384	0.229049	0.193344	0.175498	0.180047	0.148405	0.394546	0.152391	0.233015	0.360535	0.125192	0.308407	0.238409	0.250603	0.138515	0.15138	0.228032	0.208908	0.148531	0.255125	0.169655	0.17658	0.609253	0.375565	0.175822	0.218363	0.231876	0.378334	0.418788	0.468822	0.154456	0.236866	0.198532	0.399202	0.268483	0.242021	0.19418	0.193098	0.167483
PI 36:2	1.62546	0.733167	0.967195	0.95592	0.924935	1.14722	0.894847	1.01294	1.60299	1.38019	1.64453	1.50476	1.05388	0.816516	1.19302	1.34182	1.71742	0.93075	1.24333	0.907609	1.13842	1.43783	1.23909	0.987572	0.974838	0.909796	1.67362	1.40131	0.944444	1.09719	1.05248	1.13648	2.13203	1.74649	1.46644	1.00909	1.08018	1.18454	1.86488	1.47306	1.34109	1.86721	0.96654	1.24324	1.14289	1.17311	0.983203	0.71786	1.37406
PI 36:3	0.318981	0.1775	0.248218	0.295983	0.186634	0.217929	0.340267	0.330588	0.438033	0.285549	0.456062	0.354816	0.27397	0.195294	0.203509	0.295545	0.350386	0.192214	0.295916	0.205477	0.263804	0.326184	0.259318	0.171211	0.191409	0.2309	0.314879	0.30088	0.196679	0.243166	0.26646	0.232412	0.510676	0.427858	0.248444	0.210998	0.293453	0.285792	0.485019	0.385874	0.285994	0.32864	0.189217	0.279205	0.261374	0.311896	0.188125	0.206584	0.335211
PI 36:4	0.310185	0.2735	0.506505	0.401745	0.304103	0.218509	0.682061	0.506275	0.691535	0.321791	0.521528	0.269448	0.391574	0.371267	0.486795	0.325909	0.460183	0.252108	0.407768	0.236664	0.472393	0.35044	0.403864	0.189189	0.327103	0.33056	0.429107	0.381675	0.358897	0.306948	0.449845	0.268003	0.820996	0.341098	0.327556	0.244476	0.577116	0.414262	0.466509	0.542725	0.368511	0.43494	0.283423	0.507707	0.423934	0.551499	0.321992	0.379566	0.473392
PI 37:4	0.0755556	0.0643833	0.0668552	0.0845592	0.113181	0.0463872	0.0799046	0.0749216	0.0940344	0.0517313	0.0772378	0.0499499	0.066561	0.044819	0.0620839	0.0895568	0.0592664	0.0457145	0.069374	0.0430184	0.0641871	0.0953338	0.05875	0.0486848	0.114001	0.132545	0.102908	0.146386	0.137218	0.0933941	0.0613091	0.0630916	0.0764769	0.0831947	0.0489778	0.0433545	0.0700623	0.0437942	0.0967434	0.0722671	0.0616308	0.06314	0.0550117	0.0821728	0.0422512	0.0659574	0.0539453	0.0960939	0.0797421
PI 38:3	0.524306	0.366833	0.486143	0.756315	0.429532	0.445131	0.44084	0.623725	1.01943	0.687904	0.621302	0.276932	0.730322	0.482127	0.51013	0.413664	0.77027	0.527896	0.47851	0.541806	0.502492	0.432784	0.450682	0.401786	0.376887	0.622731	0.494906	0.344608	0.449074	0.355923	0.709721	0.271745	0.80605	0.508082	0.466889	0.45419	0.509087	0.664943	0.780599	0.689954	0.415034	0.758014	0.226878	0.406977	0.440047	0.484284	0.395313	0.495905	0.684786
PI 38:5	0.185023	0.167833	0.166431	0.153596	0.145979	0.121619	0.209351	0.179098	0.360321	0.156233	0.271686	0.146154	0.208796	0.150068	0.18144	0.190308	0.172466	0.130732	0.172684	0.13704	0.218367	0.163379	0.165545	0.116735	0.142973	0.174943	0.178329	0.153394	0.140217	0.144533	0.176607	0.15378	0.298932	0.200707	0.148511	0.116644	0.200823	0.162765	0.243637	0.29388	0.169099	0.157196	0.111594	0.280591	0.134336	0.200822	0.166016	0.156278	0.208741
PI 38:6	0.088125	0.0811833	0.0874434	0.0691387	0.0658364	0.0661708	0.120019	0.0645098	0.197386	0.079132	0.150321	0.0772266	0.0683769	0.0672172	0.123589	0.0665159	0.0889237	0.0497863	0.0869261	0.0491221	0.135219	0.0628112	0.102909	0.0555924	0.0641625	0.0777988	0.0792769	0.121655	0.108011	0.0732156	0.0819713	0.0570478	0.201459	0.0984668	0.0684222	0.0353755	0.142108	0.083669	0.115456	0.114434	0.0661606	0.128812	0.0527469	0.143152	0.0745024	0.0823259	0.0867969	0.0571299	0.0814153
PI 40:6	0.244213	0.313167	0.194033	0.221619	0.25916	0.231066	0.235687	0.137059	0.467644	0.171399	0.309801	0.157961	0.188755	0.197602	0.31042	0.177964	0.241795	0.141446	0.257641	0.158319	0.281442	0.151826	0.277045	0.187711	0.183142	0.220121	0.193647	0.211688	0.222625	0.180562	0.18596	0.119724	0.447687	0.227537	0.164044	0.105262	0.286173	0.175721	0.281727	0.309661	0.147723	0.332257	0.134936	0.276568	0.201825	0.192868	0.270898	0.17217	0.161321
PI(16:1/18-HETE)	0.0490509	0.0461167	0.0473416	0.059932	0.0621998	0.0298493	0.0593511	0.0549804	0.0701286	0.0386888	0.0563074	0.0281755	0.0420629	0.0323529	0.0474674	0.0473854	0.0397683	0.0271774	0.051288	0.0307191	0.0427147	0.0599706	0.0449318	0.0317628	0.0521927	0.0681543	0.0519669	0.0669814	0.0630233	0.0412111	0.0474245	0.0396201	0.055089	0.0541657	0.0301111	0.0249526	0.0470429	0.0296952	0.0627603	0.0524057	0.0428257	0.0481411	0.0316591	0.0583423	0.0301185	0.0484526	0.0370547	0.0724685	0.0511345
proline	0.00937135	0.0160445	0.0171808	0.0121586	0.0186933	0.0145707	0.011019	0.0152239	0.0146308	0.0185688	0.0107346	0.0175604	0.00840901	0.0215092	0.0115868	0.0170943	0.0172738	0.016317	0.0126412	0.0178901	0.0104585	0.0182771	0.0133723	0.0143335	0.0223203	0.0185087	0.011828	0.0070375	0.0112171	0.0165836	0.0172605	0.0167749	0.0199579	0.0197416	0.0192429	0.0197042	0.0225769	0.0172352	0.0166003	0.0173134	0.0202041	0.0218647	0.0139058	0.027199	0.0219045	0.0159836	0.0199313	0.0193263	0.0163335
ribose 5-phosphate	0.0453436	0.0134736	0.0257027	0.0128845	0.0222053	0.0634642	0.0082725	0.0152173	0.0866001	0.000498859	0.00814084	0.092392	0.0120636	0.0155213	0.0348371	0.00733913	0.036184	0.0280338	0.0144895	0.0105193	0.221354	0.00363579	0.0256814	0.0302787	0.0128151	0.024017	0.0276212	0.0429642	0.00410843	0.0124166	0.0149631	0.0154861	0.0501441	0.0801856	0.0187187	0.00750655	0.011733	0.0568182	0.0205311	0.0464843	0.0475265	0.0351856	0.0305997	0.0130746	0.016575	0.0260514	0.0227933	0.0462208	0.0651838
Sorbose	0.00404432	0.00583799	0.00569926	0.00839705	0.00828317	0.0078444	0.00975285	0.00385276	0.00655844	0.00494628	0.00683709	0.00588573	0.00606754	0.0056514	0.00748868	0.00964981	0.00852828	0.00473849	0.00613619	0.00663158	0.00562093	0.0073357	0.00827259	0.00476813	0.00416898	0.00547293	0.00866178	0.00950536	0.00869819	0.00502048	0.00568263	0.00692749	0.00617488	0.0058994	0.00583857	0.005476	0.00535727	0.0056134	0.00612007	0.0066778	0.0050051	0.006527	0.00884163	0.00940373	0.00627963	0.00518084	0.00840938	0.00681437	0.00484428
Sphingomyelin d18:0-C18:0	0.174952	0.215404	0.162892	0.166862	0.146692	0.187252	0.193011	0.188434	0.183227	0.197618	0.179958	0.137634	0.161467	0.186374	0.195434	0.138498	0.183627	0.224901	0.190314	0.133421	0.190315	0.152538	0.172623	0.212886	0.210333	0.17806	0.167374	0.174878	0.201084	0.155498	0.204926	0.168287	0.197771	0.219438	0.219479	0.209252	0.165882	0.258117	0.201186	0.210028	0.165417	0.173434	0.192285	0.156701	0.161397	0.187415	0.138285	0.220204	0.22354
Succinic acid	0.000149423	0.000148956	0.000173976	0.000288952	0.0003703	0.000228055	0.000140308	0.000195457	0.000511508	8.45238e-05	0.000108222	0.000238398	0.00026969	0.000201638	0.000283281	0.000224721	0.000198657	-5.2822e-07	0.000115058	0.000167277	0.00030603	0.000152856	0.00042754	0.000269846	0.000448023	6.79898e-05	0.00025053	0.000425632	0.000390105	0.00012533	0.000780902	0.000105579	9.70648e-05	0.000223902	0.000111374	0.000473281	0.00030237	0.000289078	0.000193289	0.000332903	7.36486e-05	0.000189741	0.000114824	0.000499351	0.000473285	0.000327256	0.000611179	0.000121479	0.000239933
TCA	0.000419367	0.000197403	0.000574276	0.000363011	0.00300268	0.000370688	0.000952789	0.000779317	0.00574986	0.00764881	0.00102333	0.00174248	0.000858106	0.00568444	0.0044633	0.00116819	0.00258358	0.000669824	0.00150051	0.0017472	0.000849348	0.00156031	0.00141066	0.00128851	0.0036578	0.00129873	0.000447387	0.00183105	0.000838229	0.000381833	0.0016191	0.00131455	0.00147167	0.00336651	0.00339169	0.0010819	0.000556288	0.00224422	0.00102829	0.00054981	0.0146486	0.00825737	0.0157753	0.0118151	0.00114818	0.00107003	0.000533414	0.000468968	0.000912752
TCAS	0.000730378	0.00303553	0.000680996	0.000269945	0.00205656	0.000708379	0.00143726	0.00132653	0.000598145	0.00104655	0.00280628	0.000427631	0.000519512	0.00123067	0.000506887	0.000235245	0.00453054	0.000251732	0.000862169	0.00266223	0.00310809	0.00703197	0.00143115	0.00146196	0.00467718	0.00254954	0.000383503	0.00267143	0.000452064	0.00206997	0.00250898	0.00123393	0.00204267	0.00111836	0.00163714	0.00131401	0.00640012	0.00025881	0.00123705	0.000806139	0.00101372	0.00122251	0.00368566	0.0159292	0.000214557	0.00272951	0.00121425	0.000661826	0.0010412
TCDCA	0.00286466	0.00362126	0.00784147	0.00357196	0.0114124	0.0033852	0.0112879	0.00798517	0.0298757	0.0135318	0.00975146	0.0161537	0.00934319	0.0225944	0.0152058	0.00573147	0.0081188	0.00211129	0.0233194	0.01034	0.00991541	0.0358351	0.0193748	0.00803137	0.0275716	0.00993681	0.00530577	0.0126007	0.00313434	0.00571201	0.0221877	0.00910472	0.0171864	0.0230509	0.017643	0.0039901	0.00432153	0.0186536	0.0041689	0.00897486	0.0231092	0.0249142	0.0384165	0.109329	0.00658825	0.0137511	0.00537813	0.00170906	0.0056228
TDCA	0.0362235	0.046644	0.0236075	0.0500065	0.0914981	0.0268491	0.0358207	0.0565802	0	0.119007	0.0264701	0.0801352	0.0246143	0.195616	0.249254	0.044996	0.021272	0.0392789	0.164921	0.0412405	0.0065846	0.0864721	0.30745	0.0860294	0.31183	0.0374987	0.128096	0.03699	0.057585	0.0241268	0.0632759	0.00181944	0.0455776	0.283888	0.1075	0.0361594	0.00634118	0.322835	0.0546842	0.02849	0.145154	0.219606	0.591378	0.49242	0.046575	0.138123	0.041183	0.0385246	0.0731418
TDCS/TCAS	0.000242432	0.0011352	0.000752583	0.00040547	0.000322468	0.000268009	0.00115388	0.00023635	0.000876809	0	0.00218424	0.000207618	0.000171426	0.000278014	7.57642e-05	8.27547e-05	0.000714027	0.00016317	0	0.000110346	0.00391214	0.00174778	0.000216511	0.000222387	0.00192308	0.0010952	0	0.000997143	0.000273431	0.000375768	0.000467515	0.00198898	0.000836719	0	0.00130486	0	0.00137453	0	0.000293654	0.000271562	0.000396122	0.000608016	0.00109868	0.00142698	0.000336594	0	0.00109219	0.000774102	0.0002362
Threonine	0.0394397	0.0331809	0.028316	0.0405196	0.094831	0.0610275	0.0389723	0.0561517	0.0355501	0.0381459	0.0272884	0.0973886	0.0740139	0.0366569	0.0186076	0.0651968	0.0252908	0.0560275	0.055507	0.0458177	0.0470149	0.0448903	0.0244882	0.0285229	0.0277483	0.0315419	0.0519275	0.0205314	0.017259	0.029501	0.025245	0.0602341	0.0336746	0.0372506	0.0390393	0.04957	0.0566061	0.0357917	0.0361614	0.0137288	0.0474933	0.0497759	0.0453564	0.0905413	0.0217977	0.0445246	0.0701862	0.0456927	0.0580509
Thymidine 5'-monophosphate	0.0186944	0.000402667	0	0.204373	0.00898175	0	0.000662214	0.00048549	0.000444894	0	0.000541042	0.000936991	0.00163332	0.00857919	0.00308973	0.000853013	0	0.0673155	0.00963695	0.0371028	0.000184509	0.000390655	0	0.0524252	0.0158339	0.00287065	0.0575562	0.000708908	0.0121679	0.000939825	0.000129318	0.0008522	0.000674377	0.0127169	0.000281556	0.000367426	0.000291445	0.00105934	0.0201932	0.000161316	0.114153	0.0557102	0.00024116	0	0.000526066	0.0446809	0.00180234	0.000125179	0.0102677
TLCA	0	0.0225846	0	0	0	0	0	0	0.0185651	0.036775	0.024113	0	0	0.0339883	0.0471762	0	0	0.0187635	0.0441947	0	0.0713899	0.014104	0.0525	0.0420802	0.0295224	0	0.0376606	0	0.0377959	0	0	0	0.018266	0.026545	0.024	0	0.0734207	0.0378239	0	0	0	0	0.0234475	0.0233146	0.0294872	0	0	0.0154937	0.0401544
TLCAS	0.00181825	0.00842071	0.000252069	0.000831242	0.00707495	0.000434892	0.000678862	0.00188366	0	0.00293631	0	0.00236386	0.000584656	0.00545369	0.00208782	0.000776857	0.000282313	0.00252834	0.00398361	0.00412253	0	0.00266725	0.00545033	0.00466758	0.006867	0.00200645	0.00216896	0.00206209	0.000152073	0.00382473	0.000205906	0	0.00441775	0.00196559	0.000601981	0.000923983	0.000151065	0.00218799	0.00559408	0	0.00173108	0.00349383	0.00441083	0.00249518	0.000385766	0.00434006	0.00330903	0.00163451	0.00312886
TUDCA	0.000730093	0.00064	0.00334559	0.000229963	0.000582201	0.00063466	0.00866221	0.00124118	0.0236892	0.00192059	0.0146576	0.00468809	0.0009687	0.00196946	0.000545405	0.000924321	0.000752896	0.00128191	0	0	0.0157343	0.00459594	0.00337045	0.00245294	0.00820453	0.00536687	0.000300623	0.000559191	0.000248188	0.000318907	0.00191634	0.00967319	0.0113025	0.00381507	0.0102244	0.00201428	0.00279647	0.00557703	0.00104466	0.00204965	0.00569295	0.00903829	0.011532	0.021035	0.00129313	0.00231625	0.00679687	0.00207884	0.000527261
UDCA-1	0.00817773	0.0139136	0.0674829	0.0170061	0.00545993	0.0637483	0.149664	0.0298161	0.0812135	0.00364964	0.549781	0.016664	0.00504351	0.00749361	0.0160888	0.0194015	0.00834172	0.010538	0.00622652	0.00375309	0.883373	0.0154337	0.0114088	0.0270754	0.0150293	0.0786046	0.0393207	0.0136177	0.0170009	0.0128385	0.0120673	0.140512	0.0637048	0.00944639	0.0718065	0.0236294	0.293724	0.0525125	0.0277886	0.0793401	0.00317042	0.0258893	0.00675406	0.0126137	0.0816857	0.0304813	0.0727924	0.100047	0.00411019
Uric acid	0.273568	0.42847	0.24428	0.239889	0.323966	0.274864	0.134813	0.218712	0.250093	0.200858	0.239751	0.211104	0.350094	0.377242	0.252028	0.251321	0.276923	0.300712	0.227175	0.295203	0.236772	0.290764	0.31838	0.235751	0.327238	0.3	0.380064	0.175196	0.290069	0.262799	0.292216	0.281381	0.371575	0.205003	0.204857	0.265346	0.299276	0.299859	0.297942	0.31223	0.263112	0.279022	0.2991	0.332067	0.302071	0.221619	0.373125	0.285479	0.33713
uridine	0.119923	0.135354	0.0752195	0.0775734	0.0998783	0.0749154	0.139216	0.108359	0.0949198	0.0875236	0.0795546	0.0677732	0.127859	0.149289	0.122253	0.0711304	0.133802	0.127775	0.0865838	0.0880897	0.130338	0.0975888	0.0827741	0.130177	0.127861	0.109168	0.0821413	0.120286	0.0752686	0.0698965	0.0872167	0.107419	0.0841424	0.119103	0.126771	0.123131	0.0912919	0.118074	0.0714927	0.113003	0.091114	0.0807193	0.0989433	0.0652274	0.106105	0.110435	0.10395	0.123865	0.225147
Valine	0.0602108	0.0763288	0.0680812	0.0633374	0.0644936	0.0686507	0.0537914	0.0587423	0.0846197	0.0485553	0.0545261	0.0672046	0.0712946	0.0629653	0.0746887	0.0649585	0.0776471	0.0648268	0.0602459	0.0780879	0.0539437	0.0670693	0.0779751	0.0577384	0.0563304	0.0549132	0.0892739	0.0571071	0.0736973	0.0582935	0.06	0.0565893	0.0964904	0.0764761	0.0682286	0.0709654	0.0822873	0.086134	0.0561235	0.0593959	0.0676071	0.0717851	0.0689082	0.108622	0.0770196	0.075584	0.0853125	0.0871707	0.0795061
Xanthine	0.00319907	0.00287833	0.0026168	0.0038044	0.005575	0.00283423	0.00306679	0.00220588	0.00282067	0.00267544	0.00446305	0.00432795	0.0044308	0.00611991	0.00304269	0.00499157	0.00589286	0.00551866	0.00461826	0.00720318	0.00219709	0.00681412	0.00552045	0.00456684	0.00324587	0.00229576	0.00240519	0.00568169	0.00295692	0.00270121	0.00438807	0.00367741	0.00414235	0.00316437	0.00541111	0.00569691	0.00470429	0.00582199	0.00632809	0.0020766	0.00260284	0.00522596	0.00443089	0.00704097	0.0038128	0.00470745	0.00428516	0.00579423	0.00579089
[truncated: 290 more columns]

## Sheet: Raw data of GC-MS
sample	C1	C2	C3	C4	C5	C6	C7	C8	C9	C10	C11	C12	C13	C14	C15	C16	C17	C18	C19	C20	C21	C22	C23	C24	C25	C26	C27	C28	C29	C30	C31	C32	C33	C34	C35	C36	C37	C38	C39	C40	C41	C42	C43	C44	C45	C46	C47	C48	C49
type	Ctrl	Ctrl	Ctrl	Ctrl	Ctrl	Ctrl	Ctrl	Ctrl	Ctrl	Ctrl	Ctrl	Ctrl	Ctrl	Ctrl	Ctrl	Ctrl	Ctrl	Ctrl	Ctrl	Ctrl	Ctrl	Ctrl	Ctrl	Ctrl	Ctrl	Ctrl	Ctrl	Ctrl	Ctrl	Ctrl	Ctrl	Ctrl	Ctrl	Ctrl	Ctrl	Ctrl	Ctrl	Ctrl	Ctrl	Ctrl	Ctrl	Ctrl	Ctrl	Ctrl	Ctrl	Ctrl	Ctrl	Ctrl	Ctrl
Phe-d5	77642	94709	76698	61129	70728	47880	62876	58549	142549	51620	43224	50913	63670	57847	43169	41539	41552	50753	53864	46562	40271	42258	59818	40089	63290	36881	39194	34612	44483	47997	49473	35501	36955	34412	52147	39521	40233	43475	28939	38037	27939	35758	31276	34631	25989	26323	32778	42176	25064
Phe-d5 1	58658	46810	38384	37648	34257	41234	25590	29539	38085	35034	36177	36802	38150	31029	25220	34004	31415	31542	32723	30583	30010	37604	25899	28039	27502	23011	23868	23980	22553	24788	26416	23924	23535	20980	20096	23474	24893	24305	20816	24127	21606	23142	25275	18550	18458	19799	19012	13152	16563
Tridecanoic acid	34229	33282	27477	22631	23975	23771	22716	24120	25109	22899	23962	23348	26655	22593	20847	19552	20313	19590	23040	18792	17279	21448	17014	17149	21966	15303	16553	14722	15581	17138	16847	15214	14101	14382	14803	14518	15477	15451	14523	15936	13324	13596	13233	12111	10669	11560	11425	10902	9518
Trp-d5	259015	250176	224517	166569	182228	195048	211878	213908	228444	199035	225551	174244	198071	209352	136001	162054	147533	134052	191471	124981	153554	154316	189141	176576	195327	175303	131690	113319	149657	200169	165285	132371	134272	121738	140464	114239	140923	124444	127997	167740	129189	127504	142149	104099	120033	128341	94003	96491	88549
1,5-Anhydroglucitol	503551	569349	381137	283887	470154	121321	592355	547588	481699	566073	466378	978312	1226072	346295	25314	534330	58504	1592703	371233	496681	590927	128376	381976	266837	390787	423164	94933	215828	63131	384666	367064	565083	516399	202054	312078	648450	266916	234323	479755	240568	369892	431216	446635	86151	117359	647549	161391	108137	53058
2,3,4-Trihydroxybutyric acid	11299	4692	12207	14712	7949	8444	8980	3530	11301	1299	10069	11965	1874	6132	10599	4918	1522	3517	8761	6513	2473	6118	4563	6758	4036	7737	6617	2534	4939	2306	2457	5561	4176	4257	3244	1732	4178	5094	6705	6728	3416	4227	3958	1625	1310	5288	1861	2585	3250
2-Aminobutanoic acid	67018	29005	24229	16283	27741	34690	16188	19393	15377	10585	11139	19022	52265	27634	31829	11308	27915	9451	25957	10068	15414	6422	24286	17595	12337	10385	12562	4847	13143	20416	10903	10308	8512	12598	12892	11209	14037	8700	6254	8340	7005	11094	16756	9667	9354	15136	15222	21154	6618
2-Ethyl-3-hydroxypropionic acid	1150	573	471	555	467	696	783	2763	617	452	712	926	747	623	223	228	354	644	544	437	263	335	449	638	400	298	463	591	264	413	488	383	291	433	373	247	286	597	287	460	166	227	441	185	393	425	318	394	612
2-Hydroxybutyric acid	103443	93819	61927	42009	51195	69599	60807	44096	87475	27360	37250	34589	86555	81778	172989	36959	80878	36274	41230	26662	26037	26948	76290	50903	47539	31757	66021	40279	55634	50304	46872	27932	26872	21856	23951	32511	61313	27675	31321	43423	21182	36587	56140	41177	31907	53265	47549	52479	19583
2-hydroxypyridine	155918	63522	62297	42786	49551	71059	71577	46224	70095	68656	66380	68183	94287	68696	38812	59946	53990	53754	74887	78676	50699	83910	33434	56949	72881	52159	55346	33577	47744	58098	61644	49270	51704	53375	59126	51204	49056	50569	41358	47858	38809	24751	46325	40720	32347	46183	43223	40244	42559
2-Iodoethyl laurate	21452	28912	17407	26617	28077	25710	22096	17663	27292	21073	25649	18030	25248	24132	22038	12580	21569	23368	23948	19389	19345	16031	17226	22226	18304	14824	18883	16631	16290	17287	14629	14994	17966	19607	15934	15756	15964	15305	16835	17722	14551	16148	15290	15191	15107	13452	15618	15344	13177
2-ketoisocaproic acid	6678	8920	5248	4377	4269	5271	3967	3561	5758	3130	3280	3984	8773	4199	3834	3354	5344	4920	4923	4080	2686	4471	4972	3336	5456	3029	4388	2163	3120	3242	3748	1752	3370	2649	2968	3606	4890	3919	2330	3348	1984	2622	2659	3245	2315	2810	3341	3686	2609
2-Propenoic acid	3596	3614	3860	4626	1987	1300	2176	1864	2497	1123	1040	3698	969	1877	1889	767	2342	685	1960	1635	462	1325	4412	3489	7089	1158	1883	775	1344	2299	960	3864	823	566	753	604	895	5158	1422	623	747	1495	1027	899	1645	969	1082	672	1730
3-Hydroxybutyric acid 1	348869	169256	76633	57627	85924	124019	124248	127588	93197	130492	90518	84587	300749	329788	811976	52292	113856	64313	66509	50850	77409	74368	85363	84348	156644	60266	65119	90141	72352	192535	106681	43976	56118	52568	112623	55874	64730	56067	48039	121846	56413	35833	539065	59552	47621	42013	49331	71955	50823
3-methyl-2-oxobutanoic acid 2	2709	2315	1732	1344	1312	1930	1660	1364	1989	1236	1538	1343	2669	3010	1249	1315	1842	1633	1529	1626	906	1646	1555	1137	1194	1057	1396	789	1113	1297	1326	991	878	969	1163	964	1646	1431	956	1274	955	961	2012	1205	952	1059	916	1493	820
3-methyl-2-oxovaleric acid	11112	13560	10379	7930	7494	9142	9086	6501	11285	6173	7093	8862	14595	8294	8257	7250	11578	9405	10276	8670	6745	11619	9373	7345	11224	6917	10146	4731	7421	7557	8402	4348	7811	7155	6442	7654	9879	8936	5342	6889	4881	5961	7288	7272	5698	5905	6754	7450	5408
3-Pyridinol	12636	2570	5359	2320	1805	4334	3384	1591	2187	2500	2450	1876	4595	2113	2014	2193	2214	1913	2790	5047	1346	6851	985	3673	3296	2085	2573	2160	2555	2269	2340	2026	1836	1730	2546	1793	1373	1392	1110	2054	1029	818	2002	1146	990	3402	2947	1056	2264
5-Hydroxytryptophan	4654	6329	5214	4052	4183	5988	5892	2687	33245	7218	6861	5465	5614	4283	6785	5101	7452	5162	6104	5528	3515	5897	4105	6642	7424	5417	5573	7567	5498	6155	5709	4495	5400	5018	3907	5179	4604	5628	5256	6519	4178	3055	2976	5798	4016	3607	3664	4206	3386
9,12-Octadecadienoic acid	45520	35177	30055	13849	21348	28933	50973	64957	41381	35723	45102	30416	24834	38274	53397	22366	25405	11629	30514	8646	21020	19303	28781	19875	41740	25420	19518	12716	23902	35346	26680	12554	12288	15076	21182	11933	13689	13918	23779	27767	23674	22475	16020	9095	19019	15361	8546	9804	9857
9-Hexadecenoic acid	143308	106753	69108	69371	101445	85399	61043	101383	84034	74554	81650	48439	91572	52336	52199	83291	67194	61324	69222	51734	68239	56801	66170	64902	67867	44377	65578	83746	63734	51131	46968	47481	58162	52868	39643	48529	67396	61799	47087	96424	55967	58729	41134	35518	51518	38586	46444	33061	34952
9H-Purine	790651	1748857	602102	488958	809643	579862	189439	466665	470933	386337	476809	359896	1026883	1336905	642551	364248	610187	786514	375512	650855	578840	771010	919014	569433	1189308	672982	910217	173001	891716	571726	754913	540613	726860	240559	326744	395676	579809	744675	508788	866639	450004	536442	578928	462451	580249	333119	847769	477697	685616
9-Octadecenoic acid	157315	219437	160723	141217	159954	153132	158122	148965	195892	149100	125534	119332	110526	137649	85488	111396	120567	121906	161982	100391	93325	115162	151983	129741	161432	135571	96742	50218	130059	146733	137243	94416	127150	104695	77089	93177	129710	107138	73150	108968	89471	114063	100036	106335	70843	82634	74832	71332	67108
Acetic acid	4753	4116	4211	3156	4491	3536	2955	1902	4364	2072	4566	4372	3022	2704	17410	2565	1423	2790	2534	4376	2082	2244	2432	4828	4289	2694	4107	1164	2228	1594	2636	4352	2974	3217	2120	2758	2774	3304	4024	2897	2410	2878	1281	1884	1477	2377	1889	1730	3321
Ala-Ile	398	875	546	1391	440	625	219	1510	1330	1306	973	949	1007	789	484	1284	916	1128	1263	1070	588	1122	376	267	1987	389	687	502	791	1052	728	562	1045	908	457	787	943	876	423	647	919	484	542	810	1012	480	497	198	529
allo-inositol 2	12627	11777	11818	7436	16080	9724	6312	6547	6823	6143	8602	7475	14213	17238	7645	4103	6989	7931	4673	9726	6711	12062	9230	9945	11093	9679	9144	4147	7609	5992	10237	6443	8322	5020	4996	3880	6744	9240	8386	9636	5312	8405	4893	4816	5448	5261	5424	4082	10143
alpha ketoglutaric acid	1583	2260	2063	1423	1379	1600	1612	976	1385	1123	1145	947	1548	1287	160	900	1756	1292	1144	1869	1086	1426	1032	689	1150	844	649	683	862	1295	1342	771	851	626	1138	799	1034	749	1034	754	849	725	610	1416	884	595	725	556	539
alpha-Tocopherol	10154	10022	11105	8566	7955	7576	6076	6125	17367	6086	9024	4550	6702	5008	6693	4864	6496	3906	6057	4917	3706	4822	4447	5629	3793	5273	3359	5748	9158	5169	2628	3868	5740	5385	2317	3235	3943	3753	4873	3501	3025	4138	3665	5414	2973	3204	3350	3523	1927
Arabinose	2544	1844	1451	1751	865	1489	1158	1084	830	1071	762	931	1085	920	1031	1007	1033	710	1036	980	586	1583	726	831	1474	652	508	761	720	651	958	552	460	697	683	634	729	741	518	471	424	508	609	446	543	597	656	773	579
Arachidic acid	4863	3923	2502	1980	2580	2847	763	1648	2548	1809	2400	2293	2980	3351	1957	1892	2660	2421	2053	2118	1932	2284	1442	2211	3097	1628	1614	869	2107	1549	1465	2033	1596	1278	886	1458	2198	1641	1793	2066	1712	1142	1948	1004	1330	1118	1610	443	1274
Arachidonic acid	10768	15214	19171	10235	13642	9499	11569	13217	12764	9962	11817	9688	13558	10001	16326	13984	9969	7080	11584	9551	12711	10199	11281	12537	11321	11241	10600	9860	10228	11391	8486	12944	9339	8937	7286	9559	8510	6245	10077	8165	7133	6565	7457	10864	9087	9749	9172	9605	6529
Asparagine1	27726	23422	19763	18585	22332	20461	10841	17429	15063	18613	18357	19813	20879	13832	9294	15114	11532	28625	17750	16095	22184	21204	14657	15143	16893	11558	13168	8330	10805	12389	15166	14573	15316	12839	10765	14070	12246	18899	13619	13530	12100	13590	16344	11463	9414	9318	14444	8152	11028
L-Aspartic acid	825	2034	1373	1128	1093	556	937	1267	790	687	810	479	942	1033	672	633	624	777	805	951	755	814	747	485	1277	571	747	290	779	1050	1057	476	696	274	1003	662	971	601	284	622	592	494	374	695	677	341	617	749	518
beta-Alanine	2102	2517	2220	831	1342	1572	789	1255	1490	870	1183	976	2839	1192	580	1353	1250	1399	1793	1878	918	1751	1700	511	1668	999	1060	663	716	935	1582	999	1082	950	1235	1373	1127	1375	1059	1159	991	847	882	1657	798	651	1011	1132	860
Betaine	7832	31012	21475	16852	19162	8345	10301	8149	14394	5852	10416	5022	7492	5019	13420	5206	9855	3138	6778	4465	5063	3803	14084	6230	4092	7308	4925	8023	7624	5836	3052	4004	9367	6349	2112	3467	5380	4776	8316	5217	3269	10223	2218	5003	4608	4193	4358	4960	2812
butanoic acid2	11852	26016	11349	7363	14873	7318	16662	19113	9458	8220	7041	10814	44699	10784	16694	15143	18079	19868	10624	11231	10071	17413	12144	8952	9721	6015	14595	8831	7709	7294	12853	4794	7113	5787	5105	10512	11106	11714	7389	7818	9541	4508	6492	8987	9087	5294	8125	11837	5844
Cadaverine	35482	19130	16717	14474	16452	15852	18488	16193	19351	16438	17443	34342	19836	21386	17288	14692	28055	14562	18495	14546	15291	16042	14209	16873	19278	13342	14759	11405	12116	14602	15223	12525	13114	13335	13545	12781	14405	14022	13449	12868	10807	8858	12012	11168	8846	8985	9610	11207	9744
Carbamic acid	45739	33752	26103	32919	32268	35489	28472	30822	36197	33842	34777	43418	34892	35380	22839	27484	27874	28308	31985	27155	30760	27308	21445	24406	23752	21925	20207	22779	19713	25769	26274	27377	20586	25263	19854	20302	20093	27586	19101	25811	23025	19800	22102	20107	14652	14172	18088	14023	10393
Cholesterol	494267	650663	606367	493011	613889	534231	456219	460831	660598	465409	647542	539660	694365	464348	535247	500374	600104	386191	559456	300777	306150	529454	492543	549810	441792	548609	489269	522118	420109	512608	288106	339555	502286	529934	313163	459617	382245	440151	575043	466643	420618	538845	352026	534562	410793	439069	284513	469810	396870
Citric acid	166309	146122	145925	78793	98231	164195	175739	130921	161169	104158	148338	116853	99251	136181	130365	98269	84838	84649	109544	192295	136361	164000	121822	118351	146370	91729	109222	58227	99361	103117	146132	79503	75761	85310	59223	72407	53965	77858	114650	122437	122925	113289	95910	78456	54430	61453	69308	55104	52982
Cysteine2	4664	9823	7497	4885	6107	4297	7121	5839	4735	5096	3675	2980	8477	5691	1189	4131	2837	4061	5630	4658	3694	4246	4675	3242	7493	4166	4679	1970	6273	6186	6550	4951	6603	4617	7426	6433	8447	6138	5220	5394	4958	6829	3760	6638	4239	4058	5009	8860	3994
L-cystine 3	9881	9620	8009	5895	7839	7030	9050	6154	8243	8183	6192	5780	7462	5941	2380	5125	3773	4812	4072	5821	6572	4440	6439	5090	4611	2764	3745	5037	3542	3925	4641	4979	1410	1967	4948	1900	1845	2552	1942	2266	2382	1536	2302	1592	2953	2153	2314	2352	2627
Decanoic acid	1000	1552	1159	900	729	724	821	1243	1037	671	970	1061	1221	962	851	459	861	361	777	446	748	1158	1125	839	1432	503	608	500	572	558	663	363	429	633	367	430	609	721	775	550	488	317	499	187	381	312	380	810	176
Dodecanoic acid	1808	2648	2004	1290	1055	1338	1829	2313	1711	1145	2211	1182	1544	1890	1665	1108	989	829	2197	901	969	881	991	1072	900	708	836	604	898	871	1054	661	647	931	755	629	983	889	1334	858	516	870	1027	934	948	843	1108	674	516
Edetic acid	55743	42742	22309	30025	30579	72660	84107	18551	180515	109196	130524	110785	124105	70845	21473	42220	162521	70724	122590	69434	54412	54422	31212	120199	114201	82714	123221	9440	74212	121254	84193	82154	153055	130987	81838	106702	96199	106971	172321	90645	112410	30566	36661	128005	139171	79841	62901	128696	77432
Erythritol	5103	5249	4620	3424	4440	4424	4726	2874	3384	6093	4026	3131	3552	4980	4200	2362	4531	2409	3257	2669	3457	3738	4055	2410	3131	2049	2748	3701	2748	1855	3609	2414	4063	2495	2575	2309	2928	2373	2599	2128	2959	2202	1653	1609	2098	1947	1865	1971	3472
Ethylene glycol	10734	12342	8349	7221	6175	6808	7054	5867	8398	5690	7372	8733	7999	10523	8003	6465	8144	5449	7664	6113	5288	6569	6076	6322	8092	5096	8646	4596	4972	5231	5676	4372	5092	4436	4711	4270	5249	5106	4485	5290	5193	4973	4586	4826	4042	3891	4648	4904	3632
Fructose	12938	17480	13774	14393	11270	14949	13366	8857	11031	8634	11113	8257	9401	10811	888135	8955	16442	7883	11972	8275	7058	18901	15123	12276	14946	12889	19011	11443	17179	10368	13846	7477	7563	7119	7216	7596	7091	9617	8060	10860	7079	8290	7891	11412	6467	5848	9347	8817	5819
Fucose	778	445	813	540	503	447	378	388	705	408	754	582	258	380	623	376	125	309	292	497	361	317	415	374	299	419	392	115	151	163	371	610	347	490	294	285	191	182	693	469	224	436	317	206	219	367	271	193	446
fumaric acid	1689	1795	3134	1109	1238	1813	2507	1278	1399	1359	1124	746	1353	1338	1549	656	552	1144	873	936	950	1049	1118	1035	1261	792	574	771	798	731	985	625	597	851	529	657	607	956	911	983	776	527	487	643	707	546	493	599	587
Galacturonic acid	2565	2614	1140	1116	893	1400	1160	873	1134	718	795	1079	9472	1682	1133	524	863	1084	576	848	585	849	879	806	1432	378	590	1757	1084	641	973	419	385	550	556	407	835	648	503	714	560	630	597	1103	424	330	545	317	1527
Gamma-Tocopherol	394	429	847	380	660	246	798	325	203	260	153	637	542	322	378	614	2949	691	574	172	74	282	347	495	312	161	748	1713	207	333	477	390	334	524	412	378	177	286	767	118	1189	263	80	452	769	192	363	416	0
Gluconic acid 2	1128	688	752	883	429	798	477	344	646	391	825	728	339	683	3582	447	316	238	625	389	479	444	401	520	373	391	705	388	578	163	465	493	141	249	381	223	325	434	548	413	485	476	272	338	262	306	382	254	506
Glucopyranose	21717	54448	22548	524469	63416	139024	678525	1472900	361541	435360	96584	199359	4287	345928	99320	19524	517937	40018	135534	5049	34435	15386	18836	14886	759655	19648	28572	6832	10501	45055	13353	12143	4206	41300	43904	8241	23784	11922	44914	75887	12373	42838	7856	13415	133993	9935	10432	19329	20575
Glucose	78290	72751	45315	55100	36250	68583	51791	25974	38301	36567	34776	33769	74770	67653	88112	31673	58667	22178	33626	51964	39690	46563	24362	27265	35767	27251	49990	103963	37417	26125	57651	32669	26684	20068	47227	25500	22498	30003	17415	30823	19407	27599	47614	54420	25788	13985	17396	45217	12135
D-glucose-6-phosphate 1	78	350	54	1378	36	205	169	3571	722	131	79	862	1559	1070	725	640	270	210	1200	139	1707	1213	654	247	159	1006	3247	306	554	1328	2316	104	631	211	524	1063	340	201	1551	283	1884	280	1287	217	386	49	223	492	32
L-glutamic acid 1	24243	30969	20679	18070	13922	20274	20010	16501	18815	11202	12778	17496	18974	17416	18334	15223	29061	15506	13883	23335	17901	21768	11173	11483	16188	12865	12891	7093	17979	16732	13694	10732	18265	10070	12438	11525	20842	14745	7554	10694	14402	12404	12551	16268	14103	12906	11381	9827	8252
L-glutamine 3	177065	392419	385312	339448	300076	300079	275864	283390	218485	244485	130938	112979	332733	118079	114227	283416	166292	286482	216788	169853	230356	225460	294629	198620	350563	229637	320077	97435	195621	186052	286118	180716	196786	200282	269333	147899	149002	248806	205531	182021	138662	225986	180021	166974	140022	159273	190690	163539	91115
Glutaric acid	1798	1332	1218	927	871	884	860	801	900	921	933	700	1116	939	783	864	474	665	1073	1039	702	1067	807	909	983	783	767	823	764	867	801	661	640	559	772	623	684	625	587	828	626	598	573	570	527	617	493	577	521
Glyceric acid	6552	4464	5286	5089	4107	5278	4826	3010	6622	2010	5670	4326	3343	4105	43054	3402	2266	2912	3904	3562	2611	4166	3784	5529	3406	3673	3817	2587	2238	1969	2372	3977	2310	2667	1843	1645	2253	2543	3856	3543	2257	2507	2370	1440	1333	2657	1724	1618	1540
glycerol	96375	120690	91753	69068	80393	60593	163041	109081	140377	60537	92179	108780	79967	151461	156597	83606	94312	47946	106757	83215	98077	92467	114182	84578	120051	78830	68346	55540	97986	73808	96961	47338	52310	57252	87638	48235	50184	49830	84219	85516	80530	55986	56652	45362	62145	52283	36976	60152	42067
Glycerol 1-phosphate	1217	1313	1206	814	911	906	1144	463	1567	673	1207	866	1255	991	1535	903	920	878	816	740	511	896	533	881	1047	762	776	392	712	800	592	731	562	776	554	465	910	617	635	763	425	479	406	599	421	440	462	686	384
Glycerol 3-Phosphate	1141	1040	950	873	541	947	630	431	1423	614	973	732	741	522	1353	825	776	658	831	478	618	788	506	851	719	420	591	358	521	581	585	324	681	557	418	730	762	579	442	645	530	314	295	480	296	310	466	305	459
Glycine1	35058	22134	21428	29621	22003	36954	17787	13375	24096	16991	29456	35533	18821	26668	13502	11902	12324	19894	26197	16086	23150	13384	13689	37510	18941	10128	14411	14957	12574	12459	14106	23962	9802	15042	10207	11552	14437	14687	10538	10865	14525	22755	18705	14201	9132	8696	12703	6418	9315
Glycolic acid	17524	18261	17354	15220	14533	13108	13763	11673	15190	12079	16183	16147	16401	26063	50073	12828	16327	12367	16667	17415	12497	14450	14054	16195	15497	11017	22536	9731	12854	9154	11222	9500	8537	11082	8271	9105	11674	10784	9436	9504	10778	9927	11848	9895	13623	6405	7640	10478	6547
Gly-Val	1437	2641	3085	2132	1638	1118	1093	1193	1374	606	1050	576	627	330	1068	661	674	324	307	309	301	331	703	359	426	465	657	642	509	333	166	153	246	523	171	392	158	250	388	442	331	704	279	289	173	234	81	202	151
Guanine	5518	6560	6171	4765	4378	7124	6754	2907	10155	6631	9769	6396	6648	4651	5023	6671	7107	5137	6970	5114	4472	6612	3816	7305	6991	6346	6627	6859	5010	5666	5439	4886	5655	5349	3749	4472	5060	5300	7355	6463	5362	2444	3304	5269	3948	4547	3851	3998	3433
Heptadecanoic acid	2515	1926	2725	2711	1949	1424	2142	1587	2510	1836	2554	1518	1948	846	1274	1948	1718	1310	2088	1505	1382	1959	1689	1568	1041	1273	1129	1570	1060	987	693	791	1104	1189	830	921	818	849	1434	1040	814	912	894	824	856	931	912	889	614
Hexadecanoic acid1	1626	1458	1484	1536	1001	862	786	1379	1382	718	1513	587	879	691	1479	946	978	603	887	595	1154	1169	1208	880	572	740	522	705	543	565	617	599	510	562	463	399	326	455	606	478	448	513	635	293	618	386	575	429	356
Hexanoic acid	3597	3162	2620	3445	2806	3981	2160	2741	3554	2963	3474	3799	3672	5005	7165	3061	4252	2570	3219	3256	2547	3407	3111	3195	3679	2503	3664	1798	3324	2850	2623	2173	1881	1752	1418	1646	2574	2543	2571	2504	3018	1684	2771	2337	3351	2052	2863	3175	2622
L-Homophenylalanine	64022	83919	74378	70167	81089	76640	72969	84300	82915	80142	78156	77100	73363	89660	71981	75572	88042	82741	74558	79761	72996	79069	77080	82455	95988	76314	75943	53717	71768	83580	84746	81393	82427	81267	90851	88487	84689	85434	77438	80986	90585	95988	68925	84818	88240	76164	81071	89568	80110
Hydroxylamine	6262	4101	3412	2898	3119	3325	2073	2593	3195	2698	3394	3022	3699	2654	2515	2646	2852	2463	3105	2736	2231	2978	2408	2960	2590	2068	2121	1836	1904	2158	2488	2138	2037	1974	2249	2296	2073	2289	1857	2195	1838	1540	2134	1720	1452	1836	1824	1839	1402
hypotaurine	1323	2248	1711	1593	1935	1822	1367	935	1096	1925	1755	1275	2108	1328	295	935	1492	1319	1360	1394	1409	1677	1098	975	1563	682	924	1107	700	1180	855	1250	726	1258	798	1660	936	1505	676	1371	907	481	1629	544	571	867	862	630	660
Ile-Arg	1417	3709	3694	3104	3300	2284	1633	3057	3682	3156	3499	2064	6922	2404	437	2774	1329	3833	4318	2929	2676	4122	2208	1965	4008	2468	4362	1866	2988	3493	3913	2987	3780	3097	3125	3339	2706	2986	2002	2844	3449	1888	2408	2320	2270	2257	2739	1473	2067
Iminodiacetic acid	29733	42182	29377	26158	33701	27070	19245	21866	30861	20069	27231	16869	14660	39019	197851	26944	24043	23036	23384	24344	19188	25103	27012	39095	33750	23310	30512	13130	24293	14653	16919	18715	14146	15058	12737	15568	17739	17296	17492	19561	17732	19091	11941	11993	11571	15824	12583	15750	15013
Isocitric acid	13012	14114	9501	6076	11748	2547	14160	12913	11408	13414	10989	25571	33593	7882	1337	12908	975	45702	8060	11641	13654	2120	8644	5241	8986	8871	1571	4547	837	8050	7807	12757	11321	3156	6052	15096	4955	4232	10575	4537	7404	9044	9209	1493	1563	15243	2328	1716	1035
Isoleucine	87561	92011	60426	52909	64982	47134	57187	58215	47900	33205	33178	62323	80007	57555	43203	37151	69673	39857	77872	41787	55314	53841	49781	29082	48828	27128	47639	27906	39595	38918	39589	29347	49807	40048	37087	32831	47662	47250	20441	28722	21910	24016	43860	40646	24537	22415	36578	61446	24615
isopropyl beta-D-1-thiogalactopyranoside 1	40492	48280	43700	43628	29276	41802	38095	22022	26983	21040	21381	17922	24417	23393	40369	25651	34822	20017	26757	22870	23191	48820	28741	26493	24218	21643	37264	22307	31995	20523	31199	16684	15860	16365	16805	14336	21009	20665	22362	22150	15168	22032	17248	27675	14347	16099	20543	26884	9599
Lactic acid	2909071	4048693	5151994	4460771	3761160	3975472	4780086	3707094	4392991	2924208	3506826	3438016	4332698	3872741	4706671	4367979	4776746	4709517	4876871	4671409	2818900	5483409	4771792	4427024	5258171	4874371	5082146	4564854	4561732	4533219	5603274	3445679	3592887	3379701	3395789	3786845	5112356	5959313	3738045	4662572	4505643	4543263	3023236	5125952	5395050	4002904	4732107	4524059	4512852
Leucine2	243646	242909	197803	177868	242032	162801	204754	211410	171297	147987	126508	199144	280044	223466	196236	134928	262623	165202	263981	153977	239138	138980	213024	137733	181826	132323	188269	113750	204791	188076	171430	137778	219609	158557	186088	152835	199459	205055	92069	146535	115694	129316	129569	207999	144433	146537	191371	404515	113971
Lysine	93984	180019	98898	94847	119574	83435	70236	95083	98306	69309	70455	68014	82709	65358	16604	73910	45567	83842	64622	73240	72698	52993	101811	56376	102349	57687	72748	27524	68654	58313	82526	58782	117306	72346	67126	64332	65082	64374	51782	61643	51059	82032	51384	90558	58551	69972	80913	56740	45142
D-lyxose	615	600	871	865	814	985	833	1007	1243	726	1196	914	1082	1100	853	834	856	1253	1097	1173	980	1423	975	1017	1389	853	791	1113	955	904	1224	893	753	1175	1009	826	748	1037	870	979	1079	1091	1013	666	1061	602	1010	593	567
Malic acid	1204	1867	1395	945	1059	1394	1083	1071	1338	853	1123	595	1344	959	3270	783	1031	1015	1050	1468	1058	1227	1106	1174	1322	879	694	878	789	946	1301	630	431	698	604	606	621	1039	788	1096	947	680	704	600	804	520	633	730	584
Methylmaleic acid	1381	1654	1371	1183	956	1243	1095	1090	1272	888	961	874	1115	882	919	795	736	1008	1191	882	797	924	950	761	1134	783	868	930	786	720	852	781	898	816	626	762	813	481	585	883	814	648	472	663	557	595	664	588	544
Mimosine	970	734	1262	623	833	747	868	797	618	576	942	1115	974	918	1185	510	810	561	1048	637	563	935	864	1113	697	598	501	422	581	723	534	556	596	717	431	621	381	962	335	355	368	689	410	466	346	585	364	420	339
Muricholic acid	372	424	1017	485	426	436	529	567	553	378	363	209	479	519	1470	280	188	488	394	371	172	198	863	527	845	963	350	267	763	953	383	312	241	186	293	268	261	163	329	611	373	329	75	137	198	345	207	235	249
Myo-Inositol 4-Monophosphate	4846	5224	4785	5013	5245	5391	5438	5483	7011	6675	6475	5623	6463	6951	5556	4797	7297	6382	5891	6494	5493	5410	5074	5855	6582	5658	6639	3889	5789	6202	7142	5744	7841	7138	7071	6508	7261	7250	6836	7492	6352	7433	5213	7301	6337	6160	6103	7033	6026
N-(2-Acetamido)iminodiacetic acid	2728	3442	3430	2872	3731	3212	2031	3697	3197	3108	3011	5433	5094	4337	3301	2912	3029	2726	2976	3013	2374	2746	2582	3170	4260	2497	2339	1678	2276	3662	3750	3001	3144	3013	3154	3342	3856	4448	3448	3937	5100	6038	3312	5376	5162	3138	4061	3527	3491
N-acetyl-L-glutamic acid	3749	3169	2565	2216	2176	4003	2803	1393	6128	4579	3841	2992	3885	1608	1220	4445	4290	3606	3933	3062	3051	4370	1254	4057	5086	4031	4420	1830	2736	3184	3742	2780	3375	2802	2270	2677	2839	4287	4554	3440	3269	1564	2382	3029	2556	2971	2553	1606	1562
N-Acetyl-Ornithine	2865	4604	2475	2328	1699	3048	2495	1470	5433	4279	5893	7195	3022	1849	402	2866	4413	8497	2796	3015	1776	3387	1402	3466	4172	4576	2051	1920	2219	3264	3632	3281	3497	3211	2188	3450	2852	3307	3736	4687	3110	1202	1787	3093	3932	1807	2658	1957	2423
n-Butylamine	32963	26894	19769	18352	18141	19627	16653	17846	22000	19484	21099	21460	23745	17883	15474	16562	17787	15834	19207	16885	15635	17181	15061	16794	20014	14186	15183	13121	13824	14704	16337	13840	13033	13517	13934	13987	14941	14253	13629	13779	11894	10031	13085	11664	9923	10390	10726	11558	10220
N-Methyl-aminoisobutyric acid1	41246	65954	23849	44710	41549	23116	24469	16857	30241	21820	27208	20877	26968	16271	28407	6518	33216	9581	21046	11769	11762	14218	32758	16058	10713	20136	19877	19528	15807	15426	10213	12948	22403	18211	6574	13399	12233	14400	26503	10688	10431	25657	6685	12469	15043	12428	8185	13917	8533
N-methylglutamic acid	19295	11481	10489	9020	8862	7931	10597	9947	10848	10272	8590	10146	16939	9344	9697	10959	8551	10140	14353	11610	6943	13669	7149	6443	10855	6988	10880	6118	9515	10380	10866	7148	10114	6804	7747	9967	9884	8293	5116	7519	9465	4905	8882	5866	6155	7162	8090	7342	5455
N-Methyl-L-leucine	3456	6239	11087	10579	5662	2489	3533	7823	3534	3762	3420	1096	3603	2023	3908	3394	3431	1141	2220	1603	1517	1597	5473	1277	1155	3271	2271	5508	2286	1179	1611	1319	2541	1535	813	1737	1348	2265	2701	1941	1261	3362	620	1020	1497	1746	947	2115	1310
N-Propyl-L-arginine	2017	2479	2489	2141	2105	2011	2146	1582	1531	2024	2945	3115	3312	1544	591	1214	1276	3184	1780	1733	1697	2972	1155	2707	1752	1322	627	816	916	966	1131	1691	2025	1700	1137	1280	1075	1356	1407	1722	1408	1084	1227	1204	1251	674	1309	549	1243
Octanoic acid 1	19778	40509	45118	35936	34137	13196	19547	24016	16900	11590	18223	9331	15880	8405	18747	12924	14086	5948	11195	6766	6497	10503	24633	9209	5533	10693	10297	21485	9605	9315	5589	8173	12810	10470	3790	8515	7826	8622	13630	7345	7125	20214	5524	8499	8115	9962	7480	9135	6139
Oleamide	448517	602189	528571	492907	590315	551654	512273	612642	588417	563558	560325	554902	520085	636374	508569	532589	630773	589550	525192	558705	496405	561752	527690	582458	694969	529610	543223	379228	500870	595690	602734	567246	575064	579583	628956	610076	593589	604745	549735	576443	634627	678122	477615	592245	605575	522500	546092	613572	546921
O-phosphocolamine	2030	2168	1496	1547	1638	1279	1339	644	972	860	1682	1503	996	1048	1107	1122	1173	793	1300	1025	996	844	853	1217	1492	879	877	867	759	1609	872	840	1168	1010	507	808	955	1118	1255	965	654	679	638	1472	605	585	759	761	473
Ornithine	17680	28211	12518	17410	12936	17475	7898	13897	14790	17836	21396	36731	20104	10209	1965	12266	13250	51719	9306	16232	10414	14226	9809	10291	14433	12746	6961	7092	8165	11823	15189	13916	13875	11841	12019	15499	11714	13774	10978	16758	11371	11827	10893	10255	14180	6136	10095	6000	10099
Palmitic acid	175635	196514	153982	88899	130626	125094	188020	267512	223834	133613	171369	110280	135480	219596	364275	123984	139019	87385	158050	63278	122015	107340	169361	137570	198521	165179	109620	76735	164962	177300	141312	86467	85431	68254	106240	67874	124518	99451	94728	172478	99672	99425	114248	70083	127106	103109	70313	72306	55254
palmitoleic acid2	2623	2980	1029	545	686	1033	2651	2333	1239	2939	2242	1629	2768	3150	1980	765	466	248	1361	353	1412	304	973	1053	2550	808	284	193	524	1730	650	739	314	210	993	250	890	410	475	886	541	661	279	280	875	383	356	320	153
Phthalic acid	2135	4446	1107	1304	1526	1617	938	893	2312	1190	1362	980	1055	1335	1471	929	1154	1181	1063	1311	848	658	1750	1415	1136	1082	636	943	712	1401	980	797	923	840	957	655	1316	664	430	1130	753	581	694	906	427	283	418	335	548
Pipecolic acid	2101	1880	2421	1383	3962	1050	1197	1270	980	1118	743	891	7825	1436	891	670	1103	1104	606	926	447	1617	10845	1547	3451	2725	1097	1547	1561	668	697	2788	2172	645	497	465	681	1783	743	1940	425	2187	1177	944	1064	1099	609	723	1052
Propanoic acid	124993	148259	73285	110371	127749	105913	104673	80190	120629	96926	116886	120681	147034	105069	144333	68276	117082	80845	128019	78225	87696	93351	108141	106661	94224	87157	92704	86294	78647	94665	81795	91913	95470	106853	67322	81945	75243	76358	106787	78944	69863	84113	60758	85778	68914	66095	62143	78783	60295
Propylene glycol	1887	1176	1414	1097	807	1367	2705	986	1331	761	1197	1067	2359	1636	1385	642	1303	867	1406	1423	935	1608	808	649	1372	777	945	644	950	639	657	383	660	638	1036	503	748	558	803	920	538	497	929	467	703	455	496	642	590
Pyroglutamic acid	42272	18892	15021	20163	18866	31950	23883	14087	16156	15027	18790	25964	15257	15939	17223	10856	10660	13295	9591	13189	17625	12879	11244	21930	9864	8850	8337	12249	9810	8353	10607	13383	7218	7822	7581	8059	11038	13764	8472	10022	11112	13043	15549	8504	7591	7809	8227	9110	8143
pyrophosphate	1761	2111	1696	1954	1296	1350	1534	1186	2088	1577	1791	1707	1705	1478	1532	1436	2226	1506	1271	1262	896	1387	1353	1435	1964	780	1329	1140	1135	1407	1241	934	1070	1141	1112	1085	1244	1179	1232	1273	1537	1049	904	1177	877	905	878	856	667
Pyruvic acid	36383	47522	48441	30002	28926	34241	40127	28504	41434	25357	29278	34148	42107	27942	2008	30210	26979	28443	31156	34447	15405	33098	22538	15265	22860	20058	16409	18347	20741	27834	29025	19512	21875	25508	27914	22287	38136	24792	25616	23442	23662	19947	20204	23094	25302	20040	20878	27135	20951
Rhamnose	14989	11062	11471	11439	8977	14478	14611	8163	13073	10100	12990	12182	14533	12960	11313	9752	14229	8640	11339	10214	9093	14929	5466	6664	7330	6823	10722	7686	12448	8981	12786	8204	8467	8419	8294	8898	6228	7180	6265	7940	6549	6152	6885	8978	3868	4757	6238	7647	4401
Ribitol	5911	5669	5122	3217	5296	3382	3856	2225	3645	7006	3322	3686	4943	5408	3234	2561	4041	2863	1764	2367	2306	2804	2453	2093	2455	1874	2283	3359	1835	1646	3364	2289	2943	4309	1882	1702	2620	1958	3931	1728	2755	3033	1544	1984	2308	1994	1874	2078	4700
D-(-)-Ribofuranose	889	1049	954	1060	1010	1200	1299	923	971	804	895	970	1433	996	2157	619	1300	901	1202	752	777	1265	511	366	895	551	982	816	936	710	1236	623	747	556	669	656	544	503	507	597	502	603	440	711	210	354	480	735	258
ribose	2347	2249	1938	1524	2363	2125	3549	1268	1809	1233	2032	1825	2484	1982	5768	1196	1300	1586	1438	1819	1827	1868	1283	1254	1842	1125	1479	2451	1511	1386	1716	983	1536	1282	1265	931	1250	1442	1353	1309	1272	1261	1526	965	760	831	850	1162	1057
Sarcosine	1886	1310	661	1637	902	2976	2068	1696	2498	1024	1373	1148	1490	2969	4162	1225	2702	923	2830	862	1468	1846	1568	1159	1939	1390	1768	1080	1090	4053	1532	807	1113	807	2833	927	1039	922	1289	5016	1068	745	9090	863	4632	2460	2240	1697	1479
Serine	68038	60858	52699	39250	48094	62266	36424	45869	55082	44154	46621	75517	56421	37158	33610	37868	49532	53326	54363	35735	51602	40509	35276	46617	34256	32377	28814	24601	27973	45437	34732	33528	35814	46472	23905	33681	30586	34127	23914	41401	34944	36072	34950	26806	27943	23685	29574	20406	11148
serotonin 1	4312	7112	1986	1051	1905	1053	698	1328	4763	3771	3554	2475	2979	4231	3400	1869	2304	4051	2468	3529	2535	3280	2344	2816	2303	1398	2286	1287	2555	1091	1137	961	1025	938	993	1210	995	1241	1021	1091	2708	4224	1234	2473	3341	1054	1286	1292	2007
Stearic acid2	49945	47521	52754	39163	44380	40479	41996	60422	55791	36603	52431	40540	41624	42179	78327	38072	40704	32596	47206	25923	26686	42472	42379	46841	45010	39527	32841	34794	37317	45427	38702	28831	24541	28289	28272	27115	36540	30868	28340	38816	31183	30296	33443	23201	29748	29522	24730	22923	18131
Sucrose	1480	350	306	672	359	911	243	202	377	720	1063	361	380	533	556	929	774	1139	769	959	307	1246	730	344	737	181	237	1691	801	302	375	382	671	510	313	255	602	675	224	158	320	279	644	286	356	211	408	604	315
Taurine	3829	7534	2499	3698	2736	2210	2851	1728	1255	1324	2141	1495	1723	3416	1934	973	785	2363	1683	2483	2046	1235	2638	1816	3088	1450	1722	1569	1304	1665	1899	1140	1598	1014	2138	1546	1098	1884	965	1486	888	1457	1096	1068	712	1333	1110	870	1011
Tetradecanoic acid	4140	5448	3403	1866	2320	2236	5610	5922	4585	2485	4708	3395	2583	6864	6312	2020	2716	1029	3974	1132	2337	1560	3019	2186	2914	2782	1970	740	2560	2421	2223	1537	1252	945	1521	1130	2695	1540	1907	3055	1328	1400	1248	1273	1541	1307	1152	1465	607
Threitol	1313	782	1664	1067	1599	577	991	799	435	389	501	736	656	582	370	271	296	205	270	481	287	1365	391	826	506	1064	424	394	298	236	593	1249	537	490	431	178	465	331	801	482	247	379	223	215	165	314	314	255	2318
trans-4-hydroxy-L-proline	8724	7106	9662	17557	6977	8006	4307	6454	5398	4315	7273	3101	10866	5664	4569	5103	5412	4542	6898	8946	5234	8855	7217	7199	7697	5005	5047	6493	5548	4608	9794	8597	6401	12074	3341	6676	10925	9123	4791	4536	4274	2973	17525	6388	27159	3178	5187	12244	8473
Tryptophan	157315	219437	160723	141217	159954	153132	158122	148965	195892	149100	125534	119332	110526	137649	85488	111396	120567	121906	161982	100391	93325	115162	151983	129741	161432	135571	96742	50218	130059	146733	137243	94416	127150	104695	77089	93177	129710	107138	73150	108968	89471	114063	100036	106335	70843	82634	74832	71332	67108
Undecanoic acid	11916	9327	9829	9610	8861	10809	8043	8415	10520	8221	9988	10248	9700	8448	7062	7900	9084	9299	8496	7388	7606	10039	7499	10194	10649	7370	7581	7514	7719	7713	8233	7340	6090	6553	7096	6854	7361	6596	6053	6464	6561	6326	6814	5919	6327	6267	5680	5786	5331
Urea	8366203	8128744	8332557	7366896	8592148	11429444	11042979	4661176	7234541	7382653	9283128	9385549	11270275	7406540	5685163	4110412	6283510	4913062	4442653	10127987	4763949	3245132	9014541	7339993	6225194	5613262	6469702	6212376	7001958	6551020	6087681	5498338	6594492	6502792	8509948	9511993	10545639	7196220	6929138	4336278	5732435	5273230	14545254	9615307	7747164	6473369	6110919	9078337	12661511
Val-Ala	1919	1899	239	1087	1114	1368	1431	261	2441	1747	1726	1640	1919	1213	1068	127	3015	685	1918	1101	637	551	1178	1158	929	950	1639	584	1289	1526	1180	1236	2425	1415	664	1283	1030	1277	2426	987	914	859	486	1471	1242	1108	771	1243	993
[truncated: 299 more columns]

## Sheet: Calibrated data of GC-MS
sample	C1	C2	C3	C4	C5	C6	C7	C8	C9	C10	C11	C12	C13	C14	C15	C16	C17	C18	C19	C20	C21	C22	C23	C24	C25	C26	C27	C28	C29	C30	C31	C32	C33	C34	C35	C36	C37	C38	C39	C40	C41	C42	C43	C44	C45	C46	C47	C48	C49
class	Ctrl	Ctrl	Ctrl	Ctrl	Ctrl	Ctrl	Ctrl	Ctrl	Ctrl	Ctrl	Ctrl	Ctrl	Ctrl	Ctrl	Ctrl	Ctrl	Ctrl	Ctrl	Ctrl	Ctrl	Ctrl	Ctrl	Ctrl	Ctrl	Ctrl	Ctrl	Ctrl	Ctrl	Ctrl	Ctrl	Ctrl	Ctrl	Ctrl	Ctrl	Ctrl	Ctrl	Ctrl	Ctrl	Ctrl	Ctrl	Ctrl	Ctrl	Ctrl	Ctrl	Ctrl	Ctrl	Ctrl	Ctrl	Ctrl
1,5-Anhydroglucitol	3.84713	4.50352	3.35932	3.37264	4.57343	1.10258	4.95581	4.53779	3.69194	4.97968	3.62036	9.83057	10.9506	2.92625	0.329277	5.83301	0.674042	20.1955	3.29561	6.755	6.81522	1.47326	3.5765	2.67622	3.5405	4.27175	1.27571	3.37047	0.678477	3.09085	3.57189	6.86607	6.1614	2.65903	3.55943	9.09378	3.05478	3.03689	6.04514	2.31307	4.27447	5.049	4.69076	1.23551	1.4748	7.61069	2.58973	1.69045	0.889528
2,3,4-Trihydroxybutyric acid	3.17245	1.35487	4.26961	6.24766	3.48673	3.73565	4.15728	1.53908	4.72827	0.59595	4.41448	5.38369	0.742675	2.86705	5.37068	2.65708	0.910192	2.18088	4.61918	4.21019	1.55305	3.09531	2.91022	4.27623	2.02617	5.57533	4.40818	1.89808	3.77151	1.60092	1.73522	4.34891	3.07949	3.07788	2.27876	1.24053	2.88905	3.52838	4.94102	4.51834	3.05631	3.70626	3.56557	1.59951	1.38413	5.1566	1.8362	2.67291	3.85764
2-Aminobutanoic acid	4.47369	1.99128	2.01481	1.64399	2.82378	3.56144	1.73912	1.96216	1.42281	1.07394	1.08001	1.89283	4.9375	3.07996	3.84463	1.45636	4.45325	1.56336	3.65079	1.73614	2.9349	0.985099	4.6962	3.37557	1.95441	2.36149	2.64082	1.14568	3.01975	4.26463	2.31683	2.4255	1.1405	1.65498	1.64544	1.45872	1.70775	1.06023	0.810848	0.985427	1.148	1.78173	2.76487	1.74292	1.98458	2.9638	3.01585	4.39219	1.56342
2-Ethyl-3-hydroxypropionic acid	3.38702	1.73564	1.72809	2.47232	1.97833	2.97373	3.50083	11.6344	2.48844	1.99891	3.00904	4.01636	3.19863	3.14728	1.22091	1.33096	2.48927	4.69567	3.37259	3.32165	1.57061	1.61172	2.72315	3.83895	1.9426	2.07736	2.98385	4.28247	2.38983	3.39898	4.0856	3.55068	2.16682	3.16117	2.64569	1.78636	1.93166	4.03895	2.06574	3.01737	1.51589	2.03145	4.05482	1.85859	3.98856	3.98088	3.01383	3.91325	6.6638
2-Hydroxybutyric acid	3.10681	2.89794	2.31696	1.90829	2.19655	3.01181	2.75356	1.88059	3.53354	1.21186	1.57673	1.5026	3.31219	3.69202	8.46401	1.9281	4.02025	1.86964	1.80688	1.43257	1.44636	1.20599	4.30394	2.84911	2.08435	1.99864	3.84129	2.63502	3.39667	2.79222	2.64667	1.74649	1.69722	1.35344	1.441	1.9944	3.53609	1.59878	1.92502	2.43219	1.43732	2.43296	3.83559	3.07393	2.64371	4.0732	3.67906	4.2553	1.81337
2-hydroxypyridine	4.07666	1.70812	2.02909	1.692	2.1671	3.13442	3.30391	2.00945	2.56702	2.75698	2.54733	2.68533	3.34631	2.87641	1.76123	2.90043	2.85092	2.94323	3.48635	4.49072	2.79369	3.72498	1.87102	3.16187	3.12134	3.20649	3.14547	2.14562	2.72116	3.01044	3.24936	2.87587	2.95222	2.98809	3.21591	2.83969	2.68834	2.77592	2.41536	2.54715	2.69781	1.68614	3.24242	3.11415	2.54324	3.35121	3.17347	3.0965	3.59981
2-Iodoethyl laurate	3.38252	4.71988	3.16645	6.52624	5.06614	4.33414	3.42902	2.71506	4.35077	3.85574	4.14129	3.76832	4.62329	4.18081	5.87726	2.81556	4.44448	5.29942	3.8023	4.7162	5.08384	4.19212	3.67522	5.07941	4.53356	4.09102	6.93703	7.10022	4.56856	3.62475	3.71481	4.75423	5.76569	6.94017	4.88814	5.94313	4.79932	5.2105	5.57228	4.47605	4.02056	4.52079	3.83958	5.20906	5.08925	4.23835	6.71831	6.43026	6.20035
2-ketoisocaproic acid	2.64356	3.63156	2.58798	2.62065	2.50109	3.11464	2.45297	2.07375	3.01351	1.79621	1.79879	2.24233	4.34245	2.45209	2.42646	2.26327	3.59718	3.434	2.92158	2.96864	2.0509	2.75027	3.85552	2.56652	3.37261	2.6876	3.59941	1.99495	2.73215	2.58105	3.03544	1.57121	2.85816	2.20277	2.39784	2.97048	3.80635	3.05566	1.93279	2.531	1.99585	2.58488	2.69325	3.59131	2.83594	3.177	3.82198	4.41894	3.52157
2-Propenoic acid	3.65079	3.77345	4.88178	7.10335	3.29387	2.17352	3.80709	3.07139	4.08946	2.01669	1.78479	6.51318	1.51638	3.46539	3.77964	1.63631	4.53852	1.37644	3.3487	3.4249	0.942172	2.17689	9.13766	7.16917	11.4175	2.67713	4.02449	1.8624	3.33058	5.17955	2.2002	9.80637	2.22132	1.49782	1.936	1.5834	2.2705	13.1071	3.84439	1.53495	1.94727	3.81916	2.69556	2.57821	4.87079	2.64803	2.99177	1.94724	6.51656
3-Hydroxybutyric acid 1	5.20535	2.59727	1.42439	1.30049	1.78198	2.59411	2.7196	2.63014	1.84731	2.83619	1.88009	1.80311	5.54745	7.17674	19.1499	1.31495	2.63277	1.54205	1.35591	1.27102	2.0184	1.56219	2.26047	2.216	3.18808	1.7606	1.75872	2.7373	1.96419	4.75201	2.6785	1.22264	1.64272	1.50873	3.14043	1.5886	1.75056	1.51883	1.38451	3.2003	1.72925	1.07642	16.6377	2.0083	1.8036	1.46856	1.74473	2.66698	2.14302
3-methyl-2-oxobutanoic acid 2	4.11119	3.61323	3.27441	3.08496	2.62824	3.89941	3.50966	2.71598	3.74669	2.55296	3.03581	2.72062	4.65093	6.18816	2.78284	3.12394	3.81314	3.50529	2.79058	3.63845	2.3264	3.40501	4.05509	2.9417	2.39251	3.04017	3.712	2.3589	2.93093	3.10517	3.22943	2.67261	2.49168	2.6962	3.14397	2.65716	4.153	3.61661	2.57051	3.12183	2.89648	2.85636	6.14424	4.02075	3.59828	3.6942	3.23311	5.5225	3.31233
3-methyl-2-oxovaleric acid	2.34537	2.9435	2.72898	2.53153	2.22656	2.73951	2.84918	1.91991	3.20688	1.92349	2.11211	2.70828	3.82186	2.56236	2.76458	2.5882	3.67714	3.09724	2.87737	2.97645	2.4624	3.41725	3.4751	2.70177	3.24019	2.86626	3.8868	2.0378	2.80099	2.59319	2.93295	1.6807	3.29212	2.95671	2.58636	3.13329	3.80065	3.44364	2.19018	2.574	1.94213	2.32441	2.91979	3.1833	3.09396	2.95923	3.42469	3.95882	3.30061
3-Pyridinol	5.2433	1.10409	2.56539	1.49696	1.92903	4.32737	3.11043	1.4485	2.85578	3.74686	3.24024	3.21167	7.62404	3.31699	4.86675	4.44734	6.768	6.43597	6.57162	18.2121	2.69247	13.6367	1.59963	6.38936	4.95077	3.48951	5.73238	5.59241	6.74431	4.47801	5.59276	6.04632	5.1328	5.33442	6.80394	5.89161	3.45759	3.96963	3.07757	4.34559	2.90116	2.33675	5.12982	4.00978	1.63235	5.24625	6.20467	2.166	4.37537
5-Hydroxytryptophan	1.31414	1.83796	1.83405	1.73052	1.99434	2.87941	2.96483	1.27338	13.5446	3.22456	2.9291	2.39447	2.21915	1.99741	3.42926	2.74889	3.8977	2.79959	2.81477	3.12541	2.01925	2.72915	2.39492	3.84454	3.0024	3.14458	2.99084	4.56603	2.80476	2.85465	2.69354	2.3484	3.73843	3.40609	2.57655	3.48244	2.69866	3.30443	3.28321	3.71109	2.44726	1.75366	1.75516	3.7363	3.15745	2.61731	2.69009	3.23616	3.1105
9,12-Octadecadienoic acid	5.82551	4.66092	4.43737	2.75602	3.49171	4.42128	7.17054	9.05098	5.15262	5.10535	5.688	4.96536	3.52882	5.14552	11.0504	3.88447	4.93164	2.48445	4.56414	1.98122	4.00858	3.66296	4.45594	3.29606	6.57954	4.4647	4.56339	3.45504	5.18705	5.73492	5.24245	3.08015	2.8434	3.84771	4.68538	3.24547	3.05854	3.52149	5.84946	5.21212	6.04103	5.81085	3.71522	2.88019	5.0736	3.83251	2.91106	3.25347	3.70188
9-Hexadecenoic acid	6.42297	4.95364	3.57331	4.83475	8.32718	6.54928	4.30953	7.08959	12.5452	12.7745	12.3456	9.48067	13.124	7.09652	10.8954	14.5902	5.53494	5.55941	4.39352	5.0304	16.2418	13.4527	12.7861	13.4335	17.4401	12.7064	24.9953	37.0949	5.89546	3.53619	3.93382	4.9656	10.6666	10.694	6.94985	10.4607	14.2724	14.8202	10.9786	17.1551	5.25095	5.5829	3.50743	4.13555	13.6105	9.53413	15.6677	10.8654	15.5407
9H-Purine	4.39717	10.0698	3.86308	4.22854	5.78585	3.87142	1.16432	2.84096	2.79411	2.63088	2.86526	2.79952	6.63627	8.17422	6.04768	2.87714	4.72157	6.69804	2.2389	5.94502	4.68664	6.21176	6.04089	4.00937	7.5174	4.73968	8.53352	1.88487	6.57891	3.15368	5.04301	4.5094	6.18385	2.2573	2.65728	3.95657	4.69952	6.83506	4.54034	5.90136	3.53929	4.27489	4.13817	4.51383	5.47526	2.93984	10.2147	5.60733	9.03411
9-Octadecenoic acid	3.20276	4.62534	3.77493	4.47066	4.71634	4.21842	4.00989	3.74182	4.54604	3.97141	2.95062	3.63074	2.97767	3.50855	3.35425	3.66811	4.47473	4.97943	4.63223	4.39824	3.33848	4.0993	4.41388	4.03605	4.53908	4.24735	4.03462	2.43387	4.69931	3.9639	4.49002	3.85695	5.01756	4.55681	2.90796	4.32171	4.94758	4.62776	3.07196	3.49192	3.68487	4.75978	3.74437	5.43497	3.16681	3.45477	4.27141	3.96664	4.09045
Acetic acid	2.53033	2.25356	2.79267	2.54119	3.56124	2.828	2.47309	1.49916	3.21805	1.67537	3.52818	3.46711	2.14133	2.26048	15.7734	2.47779	1.41403	2.87475	2.22001	4.70038	2.15327	1.8697	2.55443	5.03114	3.52269	3.17607	4.47628	1.42645	2.77311	1.80374	3.03437	5.54741	3.60348	3.82176	2.44691	3.24578	2.96951	3.54281	4.59056	3.01185	3.06642	3.58863	1.6411	2.63724	2.24688	3.33729	2.68348	2.57551	5.73236
Ala-Ile	1.01209	2.78825	2.1218	5.51123	1.54692	1.82554	1.03072	6.1567	4.06143	4.33545	3.12796	2.999	3.10202	2.98826	2.25533	4.43756	2.65231	3.253	3.51088	3.18251	2.43861	3.71356	1.8069	1.18517	10.7936	2.52549	4.30004	3.12742	3.26133	3.94635	2.56264	2.18436	5.55028	5.40996	2.84262	4.19082	4.8153	4.58137	2.58304	3.40871	3.49886	1.7204	1.76399	3.59193	5.17549	2.28851	2.46764	1.4211	3.25032
allo-inositol 2	4.27428	4.1274	4.61511	3.91411	7.40862	4.18572	2.5012	2.5697	2.40923	2.48963	3.07637	3.46048	5.69046	6.52969	4.45777	2.00782	3.80117	4.7473	1.95833	6.24429	3.6092	6.45493	4.02996	4.65112	4.81522	4.68135	5.88725	3.10285	4.28044	2.5202	5.21434	4.09783	5.15602	3.43044	2.9589	2.82547	3.92648	6.09209	5.37555	4.71334	3.20033	5.13072	2.67914	3.60083	3.86593	3.49157	4.91469	3.60334	10.3186
alpha ketoglutaric acid	1.54554	2.765	3.07804	2.16466	2.74285	2.64394	4.29222	2.25134	2.29543	2.02329	1.99775	1.62422	2.54686	2.60338	0.398201	1.66127	3.97357	2.91183	2.48523	4.34432	2.15691	2.26024	2.37501	1.46462	2.39252	2.0986	1.55579	1.62965	2.38704	3.26275	3.1728	2.01269	1.89998	1.56784	2.97554	1.78852	2.22487	1.65062	2.66063	1.6739	2.40567	1.91796	1.47756	4.67328	2.92008	1.83232	2.32507	2.57756	2.07337
alpha-Tocopherol	4.62582	4.72699	5.83642	6.0682	5.64453	5.02224	3.70794	3.70238	10.1277	4.07352	5.32992	3.47873	4.74886	3.35732	6.90692	4.2125	6.53779	4.32648	4.69712	5.8416	3.98376	5.15781	3.88089	5.26197	3.36821	5.21731	4.4242	8.7982	10.1204	4.27077	2.62959	4.83269	6.96423	7.20618	2.68724	4.61324	4.55299	4.90745	6.1951	3.39631	3.5286	4.89068	3.88538	7.83746	3.91026	3.94129	5.62619	5.76418	3.79893
Arabinose	1.60352	1.19537	1.13933	1.6693	1.08045	1.87583	1.52659	1.34585	1.26737	1.7932	1.21924	1.52882	1.56012	1.56071	1.8955	1.97399	2.46518	1.7569	2.17973	2.528	2.48513	5.40835	3.1268	3.55085	4.47679	2.84243	2.04742	3.44856	2.84346	2.33738	3.49907	2.23257	2.06768	3.07177	2.92446	2.76794	2.72609	2.77563	2.0643	1.71057	1.82541	2.14328	2.63988	2.11243	2.59768	2.63588	2.9306	3.61895	3.13451
Arachidic acid	3.42786	3.46519	2.69516	2.17456	3.32641	3.04956	1.31692	2.46415	3.01769	2.32905	2.99232	2.81036	3.52701	4.87631	3.50372	2.51232	4.14201	3.75469	3.06903	3.38775	3.48804	3.2908	3.01663	4.27234	5.89436	3.70321	3.53953	1.89683	4.0713	2.72321	2.41681	3.70317	3.08912	2.77486	2.00835	2.82935	4.5112	3.44951	4.40074	4.37491	4.21125	2.62269	4.09621	2.87655	3.60369	2.82409	4.23525	1.68458	4.13739
Arachidonic acid	3.947	5.77371	8.10688	5.83379	5.75817	3.74591	4.19983	4.75254	4.62295	4.14122	4.33485	4.60031	5.35785	3.73923	9.39625	6.7544	4.77904	3.73541	4.27892	5.40485	7.0119	5.59839	5.05215	6.0142	5.07388	5.6135	7.04645	7.61713	5.07679	4.22728	3.81386	7.26393	5.47245	5.77607	4.08123	6.58365	4.99097	4.14759	6.50683	4.02307	4.19054	3.90782	3.98147	7.92074	6.18465	6.20566	7.9711	8.1322	6.0788
Asparagine1	3.09328	3.27449	3.36947	3.23057	3.7101	2.82409	2.41105	3.35802	2.24971	3.02201	2.88628	3.0623	3.04691	2.48176	2.05164	2.47453	1.87634	4.63876	2.77262	2.69002	3.91078	2.98314	2.994	2.85719	3.15397	2.57907	2.83282	1.78365	2.26044	2.35812	2.70879	2.874	3.04178	2.86038	2.50381	2.80159	2.26277	3.57658	3.00934	2.57939	2.51599	2.63825	2.90515	2.77622	2.58328	2.38376	3.84807	3.13945	3.44039
L-Aspartic acid	0.99206	2.51547	2.05674	2.05155	2.21764	1.13778	2.00649	2.55523	1.40746	1.34208	1.51217	0.91775	1.52327	1.97075	1.38941	1.39546	1.44566	1.86657	1.64427	2.38159	1.87368	1.62743	1.8827	1.21275	2.54851	1.63571	1.97829	0.863532	2.23512	2.73896	2.80485	1.39869	1.75602	0.6778	2.41057	1.62226	2.27615	1.41119	0.709462	1.41605	1.70997	1.39835	1.08771	2.20854	2.65197	1.23282	2.257	2.8713	2.55304
beta-Alanine	2.13249	2.62616	2.80564	1.2751	2.03682	2.40637	1.26387	1.89332	2.04932	1.31206	1.70496	1.44361	3.85647	1.91032	1.00737	2.50559	2.33113	2.7053	2.94802	3.78576	1.7792	2.73401	3.34613	0.997888	2.65891	2.28584	2.24226	1.5769	1.62093	1.92441	3.31231	2.31616	2.55561	2.19999	2.77865	3.14978	2.3893	2.91998	2.39262	2.38637	2.29629	1.92335	2.05776	4.22404	2.50489	1.88597	2.9635	3.47737	3.0402
Betaine	2.13565	8.75522	6.75563	7.14562	7.6842	3.12649	3.55276	2.78387	6.95422	3.24505	5.09685	3.18101	4.00657	2.53942	10.4521	3.40283	6.70314	2.34904	3.5523	3.585	4.41333	3.29865	9.9669	4.72255	2.81646	5.60456	5.02787	9.51838	5.78598	3.3114	2.09722	3.43553	8.62598	6.44872	1.85919	3.75261	5.15261	5.17985	8.76884	4.19769	3.06956	9.72617	1.8928	5.83005	5.14746	4.38066	6.21622	6.89249	4.22545
butanoic acid2	1.42709	3.22171	1.70233	1.34093	2.64662	1.3134	3.1293	3.38066	1.59064	1.51585	1.24083	1.95586	7.0512	2.00701	3.36713	3.25659	3.83489	4.36994	1.98683	2.57514	2.32217	3.23465	2.84378	2.0798	1.7388	1.54436	3.46431	2.35686	1.94886	1.67643	3.00511	1.24118	1.90582	1.52025	1.30294	2.73563	2.72206	2.8759	1.92999	1.86098	2.73599	1.26686	1.87445	2.83523	3.15477	1.69628	2.63413	4.02167	2.25536
Cadaverine	4.6956	2.60365	2.75591	2.89708	3.19584	3.10572	3.79038	3.12662	3.26315	3.03945	3.08219	6.22786	3.17537	4.039	3.53851	3.20633	5.89788	3.1743	3.42796	3.30546	3.16217	2.67263	2.98417	3.51577	3.01641	2.99656	3.0645	2.66261	2.78698	3.05367	3.23852	2.95056	3.02951	3.02037	2.98068	2.86777	3.01662	2.94135	3.00143	2.61713	2.55026	2.04851	2.85409	2.8994	2.5966	2.43412	2.6342	3.21932	3.09914
Carbamic acid	2.99956	2.27643	2.13249	3.26518	2.6252	2.91203	2.44476	2.49249	3.09338	3.17124	3.11429	3.99034	2.67343	3.1982	2.23746	2.87085	2.40255	2.53002	2.4306	2.53003	3.46769	2.48013	2.45523	2.77223	2.21978	2.9412	2.50603	3.17636	2.45064	2.91245	3.02083	3.4855	2.80896	3.37978	2.5806	2.69064	2.54661	3.50217	2.57991	3.1771	3.43204	2.89228	3.31709	3.29726	2.65629	2.37125	3.06222	2.48792	2.07034
Cholesterol	3.73516	5.09076	5.28639	5.79342	5.23405	4.25551	3.34543	3.34718	4.85726	3.92771	4.82234	5.20231	5.63942	3.56808	6.33111	4.9671	5.51855	3.90856	3.96414	3.26504	3.29583	5.67164	4.30477	5.14721	3.845	5.32003	6.31589	7.83261	3.81848	3.48349	2.37108	3.48934	5.31118	6.18049	3.16542	5.71226	3.82387	4.98621	6.33349	3.92185	3.82727	4.96785	2.91111	6.0364	4.57843	4.57679	4.04906	6.51373	6.08302
Citric acid	2.65286	2.9208	3.55717	1.95827	2.57892	3.58132	6.17641	3.98614	3.83505	2.6943	3.71589	2.87747	2.34118	3.94951	4.65168	2.60064	2.23186	2.21793	2.76662	5.19641	3.67924	3.53136	3.8087	3.41777	4.11358	3.08108	3.53693	1.87675	2.96648	2.80103	3.72483	2.23758	2.03241	2.5673	1.86064	1.94749	1.39171	2.05646	3.53582	3.25778	3.79415	3.26465	2.53062	2.82055	2.26071	2.37953	2.79477	3.21205	2.54863
Cysteine2	1.20939	2.61962	2.42171	1.91586	2.8256	2.00521	3.47737	2.68536	1.74005	2.05344	1.41515	1.17771	2.91899	2.31198	0.523491	1.93925	1.43315	2.1272	2.50747	2.54352	1.70801	1.58163	2.19527	1.51038	2.57703	2.05663	2.13545	1.01091	3.12381	2.80062	3.01664	2.52496	2.8554	1.95756	3.05901	2.70198	3.38265	2.46213	2.22769	2.09784	2.92864	3.95313	2.23625	4.31371	3.64837	3.22339	4.02581	7.46254	3.91961
L-cystine 3	5.53388	5.54099	5.58765	4.99346	6.69588	6.05637	8.15872	5.22497	6.34174	6.90317	4.99183	4.78223	5.53792	5.20182	2.25842	5.18527	3.69224	4.8828	3.5132	6.15746	6.47107	3.52204	6.43889	5.04983	3.32818	2.86367	3.58704	5.4246	3.27234	3.29674	3.96545	4.71089	1.49969	2.05124	5.01318	1.96281	1.925	2.66714	2.15931	2.29616	2.86704	1.81178	2.78978	2.10808	5.08562	3.42208	3.72144	3.96401	4.98506
Decanoic acid	2.21959	3.54281	3.20465	3.02137	2.57728	2.58156	3.06339	4.36801	3.14451	2.23105	3.08214	3.45995	3.31006	3.0768	2.94975	1.69637	3.58137	1.55702	2.84945	2.00532	4.45357	5.55454	6.80255	5.03324	6.82887	3.44309	3.84754	3.55763	3.4068	3.02148	3.65205	2.21416	2.80657	4.06025	2.2871	2.73231	3.92308	4.65238	5.32035	3.44096	4.89742	3.11766	5.0422	2.06463	4.8821	3.6898	4.54708	10.1574	2.51956
Dodecanoic acid	2.39905	3.61363	3.31256	2.58893	2.26713	2.89996	4.14824	4.94063	3.60282	2.64369	4.87849	2.67663	3.19013	4.60709	4.39857	3.12096	3.05464	2.65497	5.98258	3.0081	2.98134	2.18371	3.09651	3.32324	2.02064	2.28168	2.49074	2.02334	3.12392	2.75471	3.39107	2.35492	2.4914	3.51495	2.7694	2.35252	2.74619	2.48777	3.97159	2.32795	1.27609	2.1085	2.55727	2.54116	4.19681	3.44434	4.58056	2.92004	3.15742
Edetic acid	2.65875	2.11067	1.22756	2.2269	2.06042	4.57405	4.87408	1.06485	6.30373	4.37666	4.61649	5.0721	5.13361	2.7726	1.29362	2.13458	8.0117	3.83705	4.65646	4.04048	2.45184	2.44018	1.14181	4.71007	3.91552	3.15988	6.26633	0.557892	2.59506	3.17009	2.66571	3.24793	5.72867	5.40744	2.92806	4.69406	3.62227	4.56126	7.14384	2.86748	4.16122	1.14645	1.2334	5.88061	5.78657	3.10481	3.33957	6.65661	4.18573
Erythritol	1.12804	1.19333	1.27223	1.14478	1.52518	1.53273	1.7134	0.98131	1.14148	2.25362	1.42303	1.13579	1.15901	1.91713	1.75227	1.05071	1.98771	1.09582	1.25971	1.26564	1.66018	1.4462	1.9777	1.16615	1.18182	1.11015	1.37644	2.08435	1.51919	0.932338	1.84525	1.36674	2.44308	1.47092	1.47492	1.34852	1.59578	1.29548	1.50952	1.12637	1.88533	1.37494	1.06045	1.12785	1.66313	1.42447	1.3806	1.52907	3.05283
Ethylene glycol	1.95881	2.31634	1.89797	1.99305	1.78677	1.98684	2.15424	1.68745	2.31291	1.71833	2.12752	2.58658	2.06963	3.2122	2.64756	2.28041	2.9628	2.05552	2.45817	2.40392	2.03845	2.04004	2.37869	2.45552	2.46003	2.22377	3.48798	2.08473	2.21877	2.12227	2.34259	1.99808	2.35328	2.01005	2.07395	1.91671	2.27195	2.21377	2.06879	2.22375	2.72529	2.55761	2.42326	2.78634	2.34225	2.08096	2.51518	2.78102	2.36805
Fructose	2.08199	2.91227	2.5571	3.60159	2.82947	3.50644	2.8861	1.89433	1.97658	1.77567	2.01681	1.93974	2.03567	2.21484	280.086	2.37007	5.91218	3.11961	3.31701	3.51241	2.26457	6.03446	3.93928	3.42523	3.88113	3.72929	7.32231	5.12192	6.39677	2.88643	4.66821	3.14772	2.78648	2.89294	2.54143	3.28941	2.45008	3.76288	3.06612	3.15245	2.80647	3.33	2.84317	5.61472	2.59055	2.19094	4.78102	4.39364	3.17348
Fucose	5.53281	3.27648	6.67014	5.97162	5.67295	4.71001	3.6666	3.72789	5.95356	3.95455	6.449	6.44365	2.48041	3.45645	8.72307	4.41827	1.79632	4.88707	3.23328	8.43094	4.6771	4.08676	4.36509	4.21377	3.30839	5.16574	6.43341	2.19332	2.39016	1.92903	5.31726	10.9165	4.85531	7.5621	3.93238	4.68709	2.62109	2.82831	10.4704	5.40711	3.66937	7.23657	4.7194	4.18784	3.94174	6.17794	6.22833	4.3213	12.4189
fumaric acid	2.1237	2.3212	4.90893	2.10904	2.57568	3.80435	5.50492	2.64291	2.54533	2.71118	2.14288	1.45963	2.30982	2.69489	3.38117	1.52676	1.35527	2.91241	1.8897	2.48407	2.44445	2.17453	2.92154	2.68335	2.54608	2.2954	1.53795	2.32272	2.27972	1.89859	2.60248	1.82857	1.61836	2.26184	1.36602	1.72986	1.5455	2.4382	2.47189	2.43076	2.73596	1.82088	1.72882	2.49409	2.85295	2.03345	1.85776	2.36548	3.15564
Galacturonic acid	3.40221	4.34479	2.31077	2.30635	2.87679	3.74697	5.00258	3.26156	3.00818	2.07052	2.22013	2.96206	23.4181	5.11282	4.2373	1.45347	2.72202	3.40533	1.74416	2.74747	2.15455	2.4954	3.75122	3.17716	5.58855	1.7631	2.65311	7.86399	4.19037	2.25447	3.21126	1.52689	1.37548	2.20428	2.32635	1.45786	3.00659	2.38971	2.16589	2.65253	2.28099	2.3958	2.07872	5.23291	2.37643	1.7243	2.96559	2.4935	10.7924
Gamma-Tocopherol	1.73902	1.9604	4.31289	2.60809	5.71331	1.98955	5.94125	2.39672	1.36914	2.01269	1.04515	5.63265	4.20237	2.36208	4.2684	5.81868	37.8716	9.76638	5.67988	2.60743	0.933199	3.5387	3.55262	5.42846	3.36941	1.93731	11.9815	31.8872	2.9153	3.50638	6.08269	6.20988	4.01009	6.939	4.72852	5.33421	1.99605	3.65235	9.52306	1.11796	17.9893	4.03172	1.10003	8.48691	15.1103	3.52843	9.10777	10.1684	0
Gluconic acid 2	3.03088	2.31652	3.08784	3.69663	2.46305	3.8064	3.66619	2.29049	3.10069	2.04017	4.16869	3.61608	1.58546	3.92738	25.3414	2.34546	2.03947	1.52987	3.87252	2.57891	3.51057	2.59691	3.40541	4.07896	3.2114	4.02339	6.99395	3.83118	5.64295	1.44787	3.87585	4.53729	0.966763	1.91517	3.05935	1.53296	2.23998	3.0636	4.51669	2.93687	3.83265	3.51186	1.83743	3.11104	2.20899	2.40522	3.12688	3.0055	5.70789
Glucopyranose	0.608947	1.91315	0.966195	22.9131	3.00226	5.46805	43.0026	80.8678	13.2245	17.3116	3.7192	7.54642	0.209866	20.8209	7.35485	1.07231	94.0616	7.23834	23.6303	0.941888	3.87009	1.38	2.45297	1.79062	77.1772	2.38573	3.34474	0.796045	1.13582	4.43388	1.23308	1.23815	0.353379	3.8925	4.31993	0.694187	2.38387	1.22385	5.38343	7.84762	2.42726	7.84592	1.31743	3.06523	27.1947	1.8798	2.05555	5.5056	4.13009
Glucose	3.73723	3.57163	2.69469	3.97818	2.42071	4.61917	3.65018	1.72407	2.65218	2.77649	2.52336	2.51473	4.97665	5.31256	7.49862	2.874	4.99099	1.95639	2.52209	4.77858	3.98577	3.76707	2.4846	2.75877	2.82804	3.09286	5.24518	12.265	4.04187	2.56569	5.7596	3.61411	3.26781	2.40958	5.50933	3.03312	2.52819	3.37722	2.08554	3.36393	2.44277	3.40438	6.03434	7.53588	4.11724	2.06071	2.59361	7.06493	2.23159
D-glucose-6-phosphate 1	0.107735	0.605785	0.113981	2.9655	0.0941478	0.445403	0.591662	10.8306	1.69945	0.335203	0.195758	2.09972	3.53479	2.98282	2.48659	1.62803	0.708675	0.548971	3.02377	0.374761	4.58208	2.5985	2.03418	0.709627	0.479931	3.62917	11.293	1.0593	2.05032	4.47169	7.31789	0.36284	1.79281	0.672505	1.74357	3.02806	0.864726	0.523572	4.71728	0.74261	6.54326	0.907916	3.82101	0.877819	1.82475	0.215951	1.02348	3.26418	0.180393
L-glutamic acid 1	2.87865	3.80724	2.83275	3.33651	2.37066	3.22537	2.93051	2.39368	2.33958	1.59875	1.60928	2.85229	2.79653	2.42859	3.93548	2.74235	6.48769	3.80974	2.38809	6.14939	3.88799	4.70454	1.97012	2.16887	2.87398	2.54491	3.39458	2.1706	4.64703	3.23338	3.20481	3.13612	5.29421	3.21936	3.4463	3.92639	5.57096	4.46316	2.22305	2.40146	4.14594	3.61796	3.28369	5.81182	3.83699	3.28402	3.95383	3.32594	3.00789
L-glutamine 3	2.30028	5.27811	5.77481	6.85728	6.31277	5.8979	4.99129	5.07882	3.42945	4.40459	2.08163	2.325	6.14199	2.0622	3.07087	6.39441	4.70135	8.91385	4.72253	5.66852	4.47403	4.35732	4.64569	3.35468	4.77637	3.48615	6.46838	2.28827	3.76837	2.67962	4.99051	3.93585	3.7668	4.22843	4.9282	3.32747	2.77454	5.24647	4.21365	2.84751	3.27548	5.40882	3.86477	4.89492	3.89976	4.14876	6.78152	5.66599	3.74773
Glutaric acid	3.64345	2.77594	3.07464	2.84114	3.63537	3.72132	3.78841	3.32312	3.57695	4.01368	3.8856	2.99191	3.9002	3.87161	3.4988	4.11645	2.21311	3.21951	4.41691	5.24378	3.06621	3.75458	3.57973	4.00045	3.26332	3.73114	3.3789	4.07652	3.86046	3.98292	3.74329	3.42058	3.81485	3.26693	4.38343	3.60685	3.6175	3.31103	3.30842	4.25296	3.4698	3.24828	3.19783	3.47583	3.43334	3.70986	2.9993	3.67874	3.85585
Glyceric acid	2.59616	1.81914	2.60921	3.04986	2.58349	3.34859	3.20403	1.88204	3.93336	1.30913	3.52909	2.76338	1.91273	2.77099	31.4967	2.65362	1.81878	2.42355	2.76263	3.09041	2.44772	3.14634	3.60262	5.22254	2.50057	3.87071	3.7187	2.83384	2.16904	1.73495	2.12615	3.94743	2.31909	2.62518	1.76251	1.60404	2.10934	2.38485	3.84726	3.22154	2.45119	2.66823	2.5916	1.72053	1.67823	3.08731	2.02688	1.99352	2.28797
glycerol	3.74611	4.85699	4.11446	4.17469	4.52863	3.18893	7.89907	5.23464	5.59605	2.76985	3.72179	5.68533	3.75628	6.73117	10.713	4.80005	6.62586	3.70717	5.77906	6.90116	6.28547	5.89667	5.94077	4.71365	5.99912	4.38919	5.06573	4.78394	6.41811	3.6145	5.75048	3.50556	3.328	4.01743	5.32981	3.60688	3.06863	3.45047	5.66985	4.39311	5.41579	3.81492	3.4626	3.78596	4.26159	3.35321	3.23776	5.13132	3.71094
Glycerol 1-phosphate	1.49348	1.65714	1.84366	1.51086	1.91233	1.91815	2.53452	0.966063	2.4294	1.14408	1.96084	1.44387	1.95423	1.82059	3.05616	1.91694	2.1221	2.09997	1.65944	1.84507	1.14497	1.61738	1.21286	1.98897	1.81829	1.89952	1.78834	1.01575	1.71922	1.75621	1.32204	1.80767	1.49907	2.02945	1.40765	1.20471	2.27882	1.54769	1.69462	1.85567	1.29167	1.42666	1.2424	2.00283	1.47687	1.42456	1.51346	2.35506	1.60501
Glycerol 3-Phosphate	1.69121	1.58536	1.75412	1.95711	1.28804	2.27402	1.58307	1.01998	2.87472	1.3601	2.05973	1.59031	1.48597	1.235	3.46917	2.25546	2.14418	1.88524	2.02439	1.42767	1.75047	1.79814	1.45556	2.42871	1.5183	1.27307	1.65611	1.12796	1.53285	1.55407	1.59181	0.976244	2.41302	1.93508	1.41088	2.51234	2.57121	1.957	1.58941	2.11373	1.82701	1.06076	1.02391	1.82037	1.17359	1.13436	1.72535	1.18343	2.41471
Glycine1	2.4923	1.9718	2.32794	3.28094	2.93714	4.09824	3.17852	2.07057	3.0572	2.34349	3.93436	4.66545	2.32945	4.05814	2.52788	1.6527	1.79906	2.89244	3.67138	2.41212	3.567	1.64577	2.44403	6.1859	3.251	2.07762	2.85008	2.94425	2.70672	2.44015	2.59245	4.86253	1.9396	3.33897	2.36538	2.29183	2.72218	2.83631	2.37617	2.11369	3.15057	4.60809	3.46829	3.58774	2.20867	1.96076	2.98282	2.17849	2.54315
Glycolic acid	1.93579	2.07459	2.38808	2.5429	2.30738	2.09899	2.30623	1.84216	2.2522	1.96378	2.51428	2.57466	2.28324	4.28065	8.91289	2.4346	3.07231	2.41304	2.76509	3.54231	2.61269	2.43379	2.98397	3.41148	2.49727	2.54833	4.81912	2.33969	2.90909	1.88349	2.34888	2.20188	2.06997	2.63456	1.91037	2.14429	2.53538	2.34603	2.18395	2.00465	2.72177	2.4567	3.01252	2.74904	4.26967	1.85271	2.23605	3.21379	2.33293
Gly-Val	2.71933	5.17431	6.73498	6.27368	4.63169	2.95353	2.65812	2.87379	7.70445	3.90011	5.9632	4.23446	3.99647	1.99006	9.91419	5.14957	5.0366	2.66464	1.76767	2.72572	4.04449	4.42564	7.6688	4.1949	5.52184	6.71587	12.6314	14.344	6.80386	3.328	2.00914	2.31224	4.23887	9.93978	2.81664	7.93914	3.70185	6.63301	10.0087	8.70021	10.5663	22.7702	8.09433	11.4491	5.61372	7.10158	3.35621	8.15403	6.27777
Guanine	1.59875	1.95473	2.2273	2.0881	2.0627	3.38529	3.35853	1.3614	4.08814	2.9271	4.12099	2.76907	2.73833	2.26019	2.64541	3.74604	4.1926	3.14231	3.62512	3.26109	2.56931	3.06041	2.22657	4.22879	2.86473	3.73266	3.60359	4.19362	2.62396	2.69793	2.63458	2.62075	4.03173	3.73905	2.54609	3.09673	3.31188	3.4748	5.13024	4.10833	3.78507	1.69072	2.34834	4.09192	3.19145	3.39236	2.90704	3.16279	3.0487
Heptadecanoic acid	3.2566	2.58204	4.0707	5.45867	3.35257	2.28849	3.16895	2.32558	3.32811	2.79414	3.42989	2.63887	3.11321	1.27918	2.96529	3.80513	3.70034	3.10532	3.46526	3.82649	2.96701	4.18501	2.94386	2.92744	1.9038	2.59401	3.06248	4.94914	2.42256	1.6865	1.43405	2.04385	2.75035	3.26708	1.97659	2.6968	1.96489	2.30941	3.79241	2.09876	1.98262	2.25067	1.97896	2.49071	2.19404	2.2318	2.98487	2.83457	2.1243
Hexadecanoic acid1	2.88979	2.68276	3.04267	4.2449	3.09666	2.49139	2.09128	3.63423	3.42469	2.04216	3.79741	1.9071	2.54368	1.89188	6.23333	3.34599	3.74313	2.53998	2.61582	2.68818	4.48488	4.52075	3.81143	2.97411	1.77906	2.56449	2.4081	3.77959	2.13316	1.65949	2.19469	2.66045	2.58844	3.14603	2.24631	2.38019	1.4547	2.2992	2.97722	1.79197	2.05919	2.38911	2.65261	1.67134	3.31075	1.93401	3.93336	2.85896	2.58616
Hexanoic acid	1.90257	1.72007	1.72634	2.756	1.97623	2.82783	1.60557	1.91884	2.6529	2.4252	2.71731	3.04967	2.48242	3.99191	6.19333	2.82113	3.22815	2.02317	2.15463	2.67206	2.52569	2.7218	3.13302	3.19229	2.90192	2.83394	3.83517	2.11607	3.22158	2.51123	2.35114	2.15685	2.0606	1.88178	1.47972	1.75137	2.52523	2.49901	2.68797	2.3858	3.20198	1.75091	2.96012	2.7278	3.97226	2.24495	3.16922	3.6832	3.10553
L-Homophenylalanine	3.52293	4.78095	4.72166	6.00396	4.70306	4.15287	3.63988	4.16519	4.32751	4.80083	4.13145	5.27572	4.16559	4.81662	5.95245	5.24471	5.24933	5.4294	3.42528	5.61373	5.2343	5.64178	4.48722	5.14169	5.38533	4.77059	6.31963	5.19477	3.79163	3.3014	4.05394	4.86168	5.14736	5.59743	5.42331	6.49481	5.03367	5.75038	5.06751	4.04402	4.51996	4.85289	3.12564	5.25227	5.58614	4.50952	6.55345	7.05363	6.71661
Hydroxylamine	3.57863	2.41035	2.42906	2.50492	2.99427	3.21943	2.1004	2.47434	2.90442	2.68932	3.23301	2.95436	3.12012	2.64115	2.71244	3.04274	3.20567	2.87061	3.07698	3.32419	2.96093	3.18409	3.24562	3.95822	2.76336	3.16711	3.00298	2.92277	2.86411	2.95127	3.46135	3.29369	3.15868	3.00118	3.32204	3.45804	2.91318	3.22213	2.78106	2.99578	3.05084	2.50505	3.56649	3.14091	2.79722	3.26437	3.28135	3.46705	3.01563
hypotaurine	1.32447	2.82012	2.61764	2.48476	3.45481	2.70262	3.26731	1.93601	1.52822	2.9179	2.57617	1.8398	2.72709	2.11228	0.577297	1.35708	2.37985	2.09544	2.08259	2.28403	2.37295	2.25394	2.14271	1.75746	2.91728	1.52136	1.98719	2.36964	1.66358	2.55147	1.7348	2.80043	1.4103	2.74136	1.81545	3.23304	1.72331	2.83796	1.48838	2.60435	2.3218	1.14957	3.56473	1.62199	1.74627	2.47192	2.5594	2.70401	2.15563
Ile-Arg	0.955447	3.13388	3.80637	3.26095	3.32503	1.91192	2.20265	3.57215	2.83045	2.63738	2.83163	1.64196	5.5479	2.36897	0.529821	2.49442	1.33243	3.82744	4.15611	3.01646	2.46288	3.02759	2.35472	1.93563	3.56187	2.62135	4.46668	1.90186	2.48539	2.64347	2.77882	2.34217	2.34792	2.15795	2.27325	2.07939	1.7467	1.97407	1.54538	1.89407	3.82423	1.95447	2.28242	2.99621	3.27709	3.03764	3.83894	2.98441	3.289
Iminodiacetic acid	2.17343	3.86388	3.28164	2.97919	4.48518	2.99308	3.42873	3.37488	3.59578	2.54198	3.34016	2.03402	1.66636	5.45301	34.0191	3.43607	3.34023	3.18745	3.11882	3.47408	2.66579	2.78326	4.34846	5.81328	5.0283	4.15066	5.23799	2.2435	4.43678	2.43487	2.63814	3.22215	2.37347	2.83417	2.50278	2.61885	2.75422	2.75041	3.2478	3.13354	3.20543	3.22205	1.84525	2.52516	2.5212	3.21436	2.66181	4.81625	3.73257
Isocitric acid	3.74023	4.20033	3.15064	2.71583	4.59604	0.930943	4.76446	4.30365	3.37198	4.55077	3.2898	9.90936	11.7787	2.61474	0.682745	5.53183	0.508121	26.2128	3.23657	7.16139	6.78001	1.0475	3.48465	2.26315	3.49428	3.84358	0.906098	3.04773	0.42139	3.03009	3.55883	7.26128	5.89259	1.81183	3.01121	9.23539	2.47754	2.39624	5.82154	1.90586	4.27143	5.28653	4.82838	1.06892	0.902873	8.23516	1.71715	1.2331	0.822065
Isoleucine	2.40512	2.59926	2.06764	2.19809	2.6375	1.9295	2.44976	2.34864	1.80064	1.3687	1.30692	2.51953	3.11006	2.63954	2.14729	1.96879	4.33349	2.5705	4.2702	2.80942	3.67065	2.87841	3.35493	1.94452	2.53092	2.01838	3.27677	2.1582	2.85478	2.55104	2.63985	2.16694	2.28307	1.79987	1.61939	1.4617	1.99715	1.98322	0.912792	1.16886	1.41778	1.52296	2.85765	2.8936	2.30294	1.94163	3.20589	5.64382	2.64561
isopropyl beta-D-1-thiogalactopyranoside 1	3.4679	4.28099	4.31772	5.81023	4.78304	6.38061	5.3529	3.06505	3.62014	3.2399	2.90535	3.15242	3.74567	3.39521	9.01913	4.80953	7.93081	5.0174	4.69556	6.14857	4.27912	8.96363	4.30539	4.25104	3.44136	3.42675	7.85403	5.46378	7.60304	3.64624	6.71287	4.48238	4.16956	4.74529	4.22325	4.42983	5.13771	5.72279	6.02083	4.55076	4.2737	6.28974	4.41668	9.67702	4.03483	4.23445	7.37709	9.40529	3.85709
Lactic acid	2.11101	3.0418	4.31308	5.03358	2.99512	2.9577	3.27383	2.51486	2.85133	2.17844	2.30535	2.92561	3.11493	2.63422	4.92813	3.83823	3.90914	4.24171	3.07522	4.51276	2.5731	4.98056	3.53617	3.51413	3.70764	3.8296	5.31519	5.54815	3.27589	2.43393	3.64339	2.79756	3.01719	3.13038	2.72596	3.73773	4.05144	5.34802	3.26149	3.10427	3.16713	3.23578	1.93137	4.4716	4.55838	3.1632	5.10539	4.75508	5.02791
Leucine2	3.65823	3.77603	3.42627	4.1528	4.3903	2.759	3.19435	3.2669	2.2707	2.25157	1.69849	3.46099	4.84329	3.65653	4.94278	2.85218	7.00311	4.84828	5.42396	4.84683	6.8394	3.95524	4.94623	3.42561	4.03909	3.27519	6.2032	4.3555	4.78493	3.28548	3.62673	3.63956	3.06916	2.44407	2.48604	2.51052	2.65284	3.08841	1.3482	1.63736	1.91694	2.17096	1.95111	4.27699	2.95379	2.80282	4.99745	10.2911	3.1913
Lysine	3.28573	6.51593	3.9888	5.15624	5.83124	3.80142	2.94586	3.95016	3.72225	3.01207	2.70192	3.37633	3.61217	2.70059	1.05611	3.9453	2.81306	5.69649	3.07395	5.33732	4.08405	2.96236	4.64343	2.75418	4.38034	2.7509	4.618	2.03046	3.68039	2.33719	4.00574	3.56268	6.34681	4.31726	3.47174	4.09104	3.46377	3.87978	3.03423	2.75624	3.20612	5.21907	2.93236	7.05687	4.0752	4.55484	7.19103	4.91267	4.34143
D-lyxose	2.61763	3.20017	5.66537	5.73633	3.16591	3.18276	4.3371	4.54211	2.8606	1.81629	2.89759	2.17678	2.44247	3.05296	2.91272	2.11218	3.31342	4.83059	4.07657	4.66398	3.04213	3.52525	3.50703	3.3789	4.07326	2.98963	2.67279	3.74326	3.40258	2.93046	3.72326	2.99934	2.25947	3.9551	3.54575	2.48496	2.07826	2.95093	2.89067	2.80644	3.9584	3.73676	3.17682	2.8458	4.44413	2.35077	4.10724	3.48593	2.91774
Malic acid	1.30059	2.07416	1.87721	1.54395	1.92403	2.5544	2.07668	1.93413	2.35351	1.64521	2.06989	1.12553	2.20634	1.85736	6.86365	1.75236	2.30562	2.35362	2.0702	3.5486	2.64083	2.46735	2.80364	2.95258	2.6795	2.55731	1.86662	2.65522	2.7006	2.94381	4.11846	2.20839	1.47775	2.34644	1.9727	2.01809	1.81112	3.0353	2.44914	3.10438	3.52261	2.47882	2.63669	2.45537	3.36531	2.00881	2.47423	2.99026	2.57021
Methylmaleic acid	2.45402	3.68306	3.72305	3.27533	3.71996	4.01834	5.70391	4.91883	3.45298	2.6205	2.74632	2.45528	2.95529	2.87422	3.6846	2.36405	2.68678	3.66491	4.174	3.30735	2.58119	2.38817	3.56507	2.63784	3.98451	3.28816	3.51423	3.74766	3.09749	2.58156	2.86657	2.90141	2.73709	2.79005	2.23456	2.3286	2.75128	1.66714	2.36745	3.08304	4.56858	3.39552	2.26457	4.33416	3.54729	3.53265	4.1055	5.25547	3.67965
Mimosine	2.2899	1.78208	3.71133	2.22445	2.56698	2.32172	2.82309	2.44128	1.67038	1.70711	2.66798	3.24101	2.71137	3.01493	4.21778	1.93548	3.56097	2.55732	4.06197	3.02708	2.67077	3.57331	4.1625	5.31988	2.61654	3.22232	2.49578	2.36369	3.70805	4.1951	3.15198	3.63411	3.3613	3.9647	2.31547	3.4017	1.90193	4.81034	1.78215	1.7211	2.29499	4.21089	2.57448	3.19722	2.67461	4.17355	2.62756	3.17725	3.05967
Muricholic acid	2.17339	2.56473	6.85475	4.40624	4.35645	4.16566	4.65272	4.93964	3.8494	3.02002	2.55923	1.90738	4.16458	4.2692	18.6136	2.97546	3.48586	9.95839	5.62907	8.12027	2.64626	3.03123	10.7793	7.05088	8.50414	10.7988	5.22457	4.63174	8.02861	7.49737	3.64903	3.71171	2.47331	2.1054	2.87442	3.23271	2.38367	1.68578	3.30813	4.68804	4.39865	3.93105	0.803814	2.00498	2.14574	3.49676	2.86445	3.16806	4.07092
Myo-Inositol 4-Monophosphate	3.56927	3.98363	4.06588	5.74149	4.05263	3.89166	3.61377	3.6091	4.60354	5.03053	4.30613	4.84063	4.35715	4.43362	5.45517	3.95274	5.41686	5.21405	3.3696	5.69063	4.83023	4.73376	3.6223	4.47729	4.35155	4.16795	6.51025	4.43183	3.60429	2.88702	4.02624	4.04329	5.64409	5.66706	4.86546	5.50606	5.12146	5.79087	5.30863	4.43957	3.87079	4.5894	2.88709	5.52144	4.72343	4.29427	5.80866	6.52121	6.21501
N-(2-Acetamido)iminodiacetic acid	1.94369	2.53906	2.81937	3.18197	3.74371	3.0111	1.75273	3.1602	2.305	2.57194	2.19874	5.13559	4.24718	3.42117	4.00836	2.96752	3.79394	3.7578	2.87218	4.45488	2.71129	3.12066	2.39402	3.14836	3.85199	2.51575	3.13701	2.61533	2.9011	3.48988	4.32797	4.32474	4.21331	4.45348	4.04039	5.26403	4.56681	5.96553	4.49599	3.9173	5.71645	6.85724	3.37387	7.47812	5.18036	2.9453	5.20395	4.40313	4.94895
N-acetyl-L-glutamic acid	1.80918	1.91636	1.89161	1.66618	2.50251	3.82469	4.31538	1.85789	5.213	4.23452	3.43981	2.63398	3.6158	1.84003	1.7176	4.64139	4.38286	3.66923	3.85753	3.21339	2.26548	2.58959	1.07894	3.22422	3.67665	3.48272	3.68169	1.5172	2.37657	2.51635	2.77508	2.27641	3.48137	3.24232	2.74226	2.76856	2.77867	4.2974	5.33022	3.4738	3.45588	1.54367	2.15264	3.72972	3.67431	3.98161	3.56305	3.24005	2.53596
N-Acetyl-Ornithine	1.13254	2.28061	1.49513	1.43382	1.39296	2.07613	2.73839	1.39771	2.9334	2.51153	3.34958	4.02018	1.7131	1.2887	0.344717	1.82276	3.38182	6.48528	2.05701	2.37334	1.11376	1.6951	1.01878	2.32638	2.70583	3.54708	1.53274	1.42815	1.72636	2.31039	2.41244	2.4063	2.93349	3.0216	2.14951	2.90158	2.2205	2.63705	3.47847	3.76503	2.5833	0.932164	1.26889	2.99244	4.05341	1.73663	2.66023	2.83133	2.82477
n-Butylamine	3.18432	2.67196	2.37903	2.68141	2.79562	3.05058	2.70854	2.73362	3.01025	2.92328	3.02515	3.15783	3.01813	2.68171	2.5148	2.86989	3.04676	2.81232	2.90059	3.12635	2.89506	2.56295	2.83222	3.13325	2.93883	2.99003	2.95851	2.87469	2.96916	2.87124	3.24521	3.04429	2.87086	2.9193	2.92377	2.99251	3.06139	2.92534	2.976	2.74198	3.02999	2.50427	3.35631	3.26902	2.74072	2.64852	2.76647	3.12407	3.07447
N-Methyl-aminoisobutyric acid1	3.65329	6.04815	2.43696	6.15798	6.4348	3.34473	3.25927	2.22405	5.49783	4.55304	5.00987	4.97607	5.46131	3.11749	8.37818	1.61332	8.61331	2.73432	4.20515	3.60253	3.62039	4.35475	8.18591	4.29829	2.77377	5.80908	7.6334	8.71524	4.93148	3.59817	2.885	4.56705	8.14998	7.30705	2.28613	5.72921	4.55565	6.07277	10.8666	3.34395	4.09384	10.2026	2.38446	6.07317	6.9922	5.40274	4.85798	8.04708	5.37691
N-methylglutamic acid	3.59492	2.19994	2.43447	2.5418	2.29967	2.07574	2.90231	2.56571	2.60636	2.70616	2.16264	2.62156	3.89793	2.5368	2.85313	3.438	2.47807	3.04702	3.66719	3.63691	2.35662	3.73775	2.46433	2.20349	2.98061	2.75424	3.96441	2.50651	3.59587	3.5664	3.79786	2.76651	4.01294	2.64688	2.92802	3.84103	3.62066	3.04296	1.99717	2.67499	3.80419	1.93198	3.59438	2.5938	3.12686	3.35799	3.83792	3.65016	3.12523
N-Methyl-L-leucine	2.57121	4.80572	9.51601	12.2388	5.80282	2.38324	3.11417	6.83015	4.76564	5.82267	4.67104	1.93769	4.93258	2.62029	7.79191	5.67914	5.60954	2.05309	2.79671	3.09376	3.54365	3.71211	10.3792	2.59409	2.17453	6.8618	6.34175	17.8746	4.90283	1.89054	3.12846	3.19831	6.69318	4.45958	2.04709	5.37772	3.59512	6.84068	7.93103	4.34905	3.5438	9.57311	1.58354	3.5574	5.16772	5.63712	4.17432	9.08239	5.85325
N-Propyl-L-arginine	2.15635	2.72568	3.31485	3.46195	2.89483	2.7893	3.11478	2.16251	2.06101	2.98764	4.15428	4.50965	3.95381	2.1746	0.902091	1.97576	1.8269	4.72692	2.24687	2.68204	2.72645	3.84677	1.88456	4.38211	2.14092	2.31885	1.01674	1.48779	1.63729	1.56979	1.86967	3.09546	4.52821	3.72719	2.42194	2.78006	2.24772	2.84003	3.13515	3.49682	3.20445	2.41771	2.8117	3.01462	3.37413	1.67776	3.29694	1.44908	3.85816
Octanoic acid 1	2.73008	5.78929	7.18487	7.71354	7.18248	2.59398	3.5372	4.30466	4.63033	3.64467	5.05684	3.35177	4.98917	2.49838	8.57804	4.96288	5.65182	2.62656	3.46108	3.20463	3.36501	5.41299	10.3578	4.14778	2.392	5.15078	6.60268	16.0102	4.64519	3.36815	2.4474	4.46882	6.89455	6.21529	1.94992	5.38656	4.21203	5.25494	8.07663	3.32115	3.78868	10.8908	2.66956	5.60855	4.91018	5.63754	5.77922	6.87593	5.25895
Oleamide	3.47975	4.83707	4.73096	5.94655	4.74277	4.14084	3.5398	4.19318	4.25517	4.67758	4.104	5.26102	4.11484	4.7636	5.86012	5.15029	5.29602	5.44769	3.39766	5.53736	5.01837	5.65095	4.33093	5.1206	5.4949	4.66577	6.37062	5.16839	3.72042	3.30817	4.05375	4.76368	5.12809	5.70051	5.3614	6.39432	5.06416	5.84254	5.16366	4.13165	4.50937	4.88211	3.08432	5.2225	5.53526	4.46675	6.37375	6.9767	6.71442
O-phosphocolamine	2.68629	3.59506	3.02528	3.18958	3.88585	2.52078	4.25237	1.77178	1.63512	1.5727	2.97872	2.61652	1.61185	2.08522	2.70995	2.03714	2.6833	1.80673	2.85495	2.40853	2.03545	1.37649	2.01991	2.66191	3.27139	2.30347	2.2157	2.18021	2.05918	3.97166	2.01979	2.14833	2.75831	2.67566	1.40221	1.9131	2.57197	3.0838	4.04189	2.68141	2.21854	2.15046	1.8501	5.81606	2.25245	2.03047	2.74345	3.97627	2.08448
Ornithine	1.71221	3.4236	1.85262	2.627	1.88217	2.11237	1.53835	2.34495	1.76779	2.31752	2.69225	4.54336	2.40056	1.49878	0.354928	1.64322	1.97132	7.66371	1.32919	2.48068	1.7001	1.85341	1.85552	1.79812	2.56421	2.70645	1.42501	1.44505	1.70894	2.25145	2.71417	2.74572	2.87939	2.75654	2.92106	3.22476	2.33907	2.81695	2.62144	3.45251	2.58475	2.50996	2.11667	2.71511	3.88027	1.56536	2.68194	2.30424	3.14146
Palmitic acid	4.12922	4.78333	4.17641	3.25001	4.03792	3.61275	4.99876	7.04466	5.60981	3.84345	4.35	3.6236	3.80572	5.83619	14.9028	4.25685	5.01304	3.46801	4.39146	2.69355	4.80526	4.20644	5.41492	4.71147	6.79755	6.30192	5.56731	4.52897	7.2	5.78573	5.5846	4.26682	4.05545	3.57364	4.82094	3.78703	5.63944	5.10059	4.7235	6.56268	4.94742	5.00039	5.1539	4.31715	6.24847	4.74067	4.4137	4.42178	3.7462
palmitoleic acid2	3.8573	4.53713	1.74573	1.24627	1.58506	2.22995	5.26819	4.59222	2.06997	5.63562	3.7937	3.56809	5.83554	6.28303	6.07938	1.97123	1.7484	1.02405	3.93458	1.56342	5.20645	1.1154	2.9127	3.37649	7.88902	2.78527	1.3032	1.0292	2.13514	5.27038	2.39813	3.40442	1.29614	0.956096	3.91826	1.21293	3.92666	2.04845	2.30733	3.28407	3.10586	3.84492	1.4557	1.9949	4.3301	1.77265	2.24957	1.96995	1.10932
Phthalic acid	2.37544	5.12148	1.42092	2.25609	1.95753	1.93793	1.03487	0.975876	3.49596	2.06526	2.08588	1.94279	1.87062	2.23954	3.79861	2.0133	4.28105	4.82182	3.03854	5.74107	4.15334	3.20684	6.95849	6.02678	3.87126	4.10841	3.21469	5.53917	2.98721	4.39464	3.72285	3.78049	4.98599	5.00482	4.94177	4.15875	7.8298	4.47375	2.81673	5.64831	6.55568	5.12507	5.49114	9.78879	3.26569	2.02427	4.08208	3.18717	5.23862
Pipecolic acid	2.68862	2.49081	3.57417	2.75205	9.29819	2.30222	2.41606	2.53908	1.89549	2.48192	1.45552	2.25941	18.4726	3.20732	3.06338	1.93321	4.24287	4.6738	1.79615	4.20476	1.05803	3.80847	20.8399	3.18427	5.73991	5.05009	2.7063	4.43517	4.52295	1.44709	1.82859	9.13304	8.02252	2.62767	1.7548	2.01872	2.62337	7.77809	3.15126	6.27856	2.22985	11.6262	5.61236	6.14661	4.3096	4.1632	3.14971	3.6429	5.45385
Propanoic acid	3.56505	4.37804	2.41141	4.89514	4.76752	3.69282	3.35969	2.54943	3.54735	3.27147	3.48136	4.65278	4.83512	3.26894	6.91247	2.74421	5.49167	4.17334	4.62674	4.33118	3.93202	4.1649	3.93642	4.15882	3.45666	3.56263	5.04432	5.45676	3.93814	3.54406	3.70851	5.20345	4.38018	5.40718	2.95258	4.41895	3.27694	3.76587	5.1204	2.88847	3.8138	4.6524	3.01438	5.81123	3.80114	3.40965	4.3768	5.40571	4.38442
Propylene glycol	0.923387	0.591837	0.861959	0.811912	0.590196	1.00833	2.08794	0.716772	0.872031	0.546703	0.821779	0.751793	1.56637	1.2816	1.17585	0.581149	1.38989	0.958953	1.32226	1.64076	1.04302	1.44511	0.915388	0.72947	1.23033	1.00014	1.12453	0.861665	1.18511	0.724721	0.758006	0.489313	0.791874	0.750521	1.18406	0.586169	0.790994	0.591068	0.904937	0.944861	0.630266	0.570584	1.0958	0.601882	1.16701	0.697103	0.7689	1.04297	1.15079
Pyroglutamic acid	5.69967	2.63726	2.33653	4.22749	3.9626	6.26969	4.31437	2.52062	2.91473	3.11163	3.43342	6.14129	3.12986	3.09358	5.14569	2.72199	3.07739	4.22405	2.13342	4.49451	5.64059	4.10136	2.92141	6.10331	2.60365	2.60283	3.26399	5.57301	4.01524	2.55615	3.93096	6.19298	2.82779	3.37992	2.83908	3.71093	3.81285	5.38408	3.22201	2.90843	4.17209	4.96181	5.30577	3.96245	2.45642	2.36338	3.39941	3.66721	3.38131
pyrophosphate	2.08245	2.56737	2.49842	3.49486	2.61313	2.74537	3.26444	2.37696	3.78132	3.13153	3.39871	3.32449	2.85787	2.92279	3.28331	3.28141	4.41258	3.09553	2.2213	2.70415	2.28652	2.85151	3.50653	3.68977	4.20566	2.39751	3.77651	3.64234	3.52641	3.97434	3.56599	2.97191	3.49269	3.65167	3.45764	3.43992	3.51054	3.3327	3.70505	3.4889	5.33272	3.56676	3.15804	4.49267	3.75361	3.5749	3.50923	3.58543	3.36053
Pyruvic acid	1.63405	2.19505	2.71022	2.03801	1.93186	2.30645	2.82846	1.89223	2.49865	1.67672	1.8501	2.21459	2.38376	1.86625	0.145347	2.33156	2.01871	2.20681	2.05534	2.78614	1.26689	2.19286	1.88237	1.26489	1.50665	1.89757	1.43513	1.8042	2.02264	2.46773	2.61778	1.94868	2.1614	2.47112	2.6273	2.13886	3.5711	2.32546	2.55628	2.13191	2.99277	2.47241	2.57294	3.21345	3.57323	2.61199	2.75336	3.7502	3.28749
Rhamnose	4.41696	3.37492	3.89967	5.24166	3.59637	5.41897	5.03432	2.78594	3.26569	2.89583	3.28658	3.9897	4.47038	3.7717	5.0681	3.66643	7.35926	4.91802	4.51879	6.23594	5.153	8.41849	2.51477	3.28411	3.73287	3.87157	8.09888	6.74681	7.2921	3.93351	6.78191	5.43354	4.51743	4.9543	4.23006	5.5799	3.45437	4.50975	3.82581	3.69987	4.53429	4.3157	4.33233	7.71422	2.79559	3.21554	5.75693	6.8753	4.40966
Ribitol	1.8961	1.87022	2.04675	1.56078	3.14509	2.02567	2.41684	1.3134	1.95142	4.11279	1.86363	2.12221	2.44125	3.1511	2.04219	1.72432	2.9349	2.15608	1.12952	1.85825	1.84855	1.81084	1.99701	1.69052	1.60114	1.75437	1.97587	3.26868	1.86933	1.52445	3.1694	2.38807	2.76324	3.96675	1.68325	1.55214	2.17354	1.62708	3.47537	1.39225	2.93832	3.1701	1.65805	2.32795	3.20309	2.55402	2.42868	2.82225	6.73005
D-(-)-Ribofuranose	3.63018	4.43487	4.49418	6.73074	4.52231	5.01989	5.00241	3.5207	2.84489	2.70367	2.65586	3.72598	5.45198	3.58519	11.9519	2.87846	9.99355	7.62287	7.11982	6.82402	5.73692	9.29394	3.06305	2.35	5.5154	3.78336	8.97579	8.6677	6.45278	3.65958	7.71528	4.85582	5.07351	4.16507	4.34346	5.23677	4.20196	4.39975	4.31164	3.87411	5.5029	6.69742	4.38354	9.67247	1.95654	3.08466	5.71044	8.51867	3.08786
ribose	1.59003	1.56699	1.63558	1.56159	2.97618	2.69938	4.71766	1.58743	1.92121	1.43586	2.26133	2.08439	2.37484	2.23559	7.0509	1.55884	1.80032	2.27745	1.75573	2.72296	2.51983	2.07559	1.79709	1.74265	1.97862	1.7346	2.10821	3.92826	2.59469	2.1638	2.72527	1.72872	3.47727	2.84555	2.72796	2.0471	2.63604	3.04604	3.04067	2.68095	2.72415	2.64656	3.29056	2.27365	1.90609	1.92351	1.99074	2.85202	3.06353
Sarcosine	0.565531	0.403991	0.246911	0.742426	0.393367	1.30899	0.951851	0.735187	0.913913	0.410796	0.526366	0.451685	0.52703	1.23898	1.88229	0.590706	1.48765	0.526939	1.37371	0.51301	0.923137	0.935198	1.00138	0.734352	0.979759	1.00816	1.18549	0.814232	0.751239	2.53959	0.976525	0.56961	0.774036	0.550264	1.87678	0.626168	0.673352	0.598535	0.890248	3.15713	0.837889	0.572789	7.18044	0.744867	4.3686	2.14129	1.97283	1.56629	1.56355
Serine	2.33585	2.61819	2.76486	2.09952	2.8558	3.07172	2.89537	3.15871	3.08507	2.68838	2.7489	4.37707	3.09182	2.50352	2.78606	2.32814	3.10087	3.32494	3.26728	2.29799	3.39908	2.1295	2.69251	3.28657	2.51807	2.84444	2.44052	2.07395	2.35978	3.48742	2.5015	2.66631	2.81176	4.09284	2.19795	2.65117	2.27321	2.59774	2.12544	3.17469	2.80324	2.70166	2.39673	2.50467	2.71044	2.14181	2.78505	2.7779	1.21359
serotonin 1	4.24845	7.25476	2.25739	1.61022	2.96943	1.53349	0.935756	1.76346	5.81223	5.28161	4.39252	3.95966	4.33786	5.82895	7.21043	3.3264	5.29785	10.2517	4.37273	9.57893	5.34358	6.87985	4.01133	5.16199	3.72476	2.51933	5.48391	3.58792	5.68804	1.81592	2.2919	2.41879	2.43406	2.4568	2.25412	3.37726	2.20231	3.11054	2.48808	2.02874	7.1753	11.3401	2.9716	8.13196	8.96825	2.64609	4.40788	4.31426	7.13283
Stearic acid2	3.54305	3.49021	4.31735	4.32009	4.6647	3.97502	3.79641	5.41026	4.70824	3.54535	4.48142	4.48536	3.8951	3.73434	10.6749	4.35453	5.28334	4.65641	4.72123	3.97193	3.85213	6.10058	4.96642	5.87993	5.643	5.52164	6.107	7.5191	6.19665	5.63983	5.81897	5.4127	4.27089	5.43004	4.7033	5.54634	5.91306	5.65668	5.04926	5.27719	5.75127	5.66149	5.60575	5.31044	5.51781	5.12141	5.85722	5.28926	4.61304
Sucrose	6.81431	1.66843	1.62539	4.81127	3.56776	8.45849	2.077	1.71018	3.7874	8.302	10.816	4.75477	3.26909	4.33824	6.96622	9.76834	6.11619	9.90565	4.68224	8.94556	3.00845	12.1499	5.80767	2.93151	7.07221	1.93526	3.37323	27.97	8.3143	2.34369	3.52442	4.48291	8.08226	6.77545	3.60392	3.61012	7.36244	9.34838	3.01617	1.62341	4.45482	3.93539	8.14799	4.94113	5.50842	3.05348	8.06116	11.626	7.49233
Taurine	2.40188	4.86044	1.9528	3.50852	3.8151	3.10809	4.19579	2.39505	1.42223	1.64523	2.54244	1.822	1.68323	3.93714	2.41574	1.29586	1.10615	3.45262	2.09085	3.782	3.18202	1.54738	4.16663	2.84573	3.86167	2.6028	2.85762	2.92756	2.36411	2.74434	3.18411	2.11664	2.32881	1.44886	2.96801	2.18832	1.44015	2.47523	1.34884	1.89291	1.52208	2.44741	1.8915	2.01395	1.73204	2.99278	2.52156	2.07117	2.87822
Tetradecanoic acid	2.53387	4.17841	3.18291	1.77944	2.60991	2.08979	8.4485	7.72608	4.45165	2.62284	4.81215	3.41117	2.57868	8.42511	9.53212	2.2625	3.54733	1.33855	4.98292	1.51871	3.04188	1.62047	4.55334	3.04535	4.30947	4.91722	3.35698	1.25511	4.47938	3.85423	3.32091	2.53526	1.74894	1.48085	2.48831	1.58262	3.55841	2.08258	3.01113	4.16184	2.3141	2.27764	1.85902	2.58371	3.39392	2.68359	2.46325	4.52823	1.53811
Threitol	2.56127	1.91156	4.96046	3.24296	6.50284	1.94951	5.3952	3.76838	1.57354	1.52969	1.90787	2.75517	2.41858	2.63819	2.06351	1.12096	1.55578	1.07314	1.3624	2.59692	1.25511	4.76393	1.98134	3.86619	2.51848	6.32933	2.43166	2.24906	1.90162	1.3702	3.23073	7.51348	2.64785	2.71034	2.48886	0.879965	2.32574	1.69558	4.79096	2.48731	1.85402	2.65602	1.4309	1.8797	1.42294	2.52449	2.62899	3.08628	17.999
trans-4-hydroxy-L-proline	2.72166	2.29521	3.47745	8.51724	3.28887	3.52588	1.74615	2.59176	2.00244	1.8372	2.73259	1.50817	4.87163	2.40254	2.98335	2.79634	3.467	3.20228	3.40491	6.76505	2.80225	4.7175	3.13694	3.35178	3.08798	2.23733	3.00328	4.49013	2.9685	1.84338	4.74487	5.20059	4.37193	9.09568	2.18134	5.35936	7.37168	6.97093	3.55922	2.57137	2.89746	2.04212	10.7975	5.37438	18.6184	2.03759	4.54051	10.4416	8.10441
Tryptophan	3.20276	4.62534	3.77493	4.47066	4.71634	4.21842	4.00989	3.74182	4.54604	3.97141	2.95062	3.63074	2.97767	3.50855	3.35425	3.66811	4.47473	4.97943	4.63223	4.39824	3.33848	4.0993	4.41388	4.03605	4.53908	4.24735	4.03462	2.43387	4.69931	3.9639	4.49002	3.85695	5.01756	4.55681	2.90796	4.32171	4.94758	4.62776	3.07196	3.49192	3.68487	4.75978	3.74437	5.43497	3.16681	3.45477	4.27141	3.96664	4.09045
Undecanoic acid	2.96525	2.403	2.82174	3.71865	3.49318	3.98104	2.727	2.82606	3.5399	3.17504	3.40399	4.52101	3.96874	3.27023	4.20811	3.95065	5.3325	6.00771	3.84288	5.1195	4.72211	6.20184	3.77972	5.5037	5.45113	4.20357	5.7559	6.62992	4.66446	3.48469	4.50467	5.01465	3.99716	4.74388	4.45214	5.2875	4.66959	4.73838	4.22761	3.44499	4.28875	4.18978	4.04804	4.80162	4.55543	4.22013	5.22201	5.18231	5.14932
Urea	3.85386	3.87678	4.42815	5.27695	4.47929	5.56681	4.95136	2.0701	2.99901	3.51262	3.8976	5.10092	5.27638	3.28066	3.87636	2.35206	3.52092	3.02986	1.91816	6.69919	2.88579	1.95606	4.4332	3.86654	2.91027	2.92394	4.48615	5.00609	3.47845	2.43319	2.73831	3.08817	3.6127	3.92925	4.45654	6.12482	5.42662	4.19342	3.9257	1.87464	2.8167	2.6253	6.49539	5.8633	4.49865	3.51565	4.53112	6.55783	9.64143
Val-Ala	3.96928	4.06669	0.570307	3.4962	4.18004	4.79571	4.61809	0.834303	6.64934	5.46202	4.76198	5.85702	5.58455	3.33977	4.5265	0.451728	10.4197	2.60541	5.10746	4.4916	2.34389	2.01743	3.51899	3.7054	2.68768	3.06238	7.03315	2.91229	4.1247	3.65084	3.41889	4.47159	8.38301	5.39515	2.1942	5.21297	3.30911	4.64594	8.58119	2.66402	2.78118	2.64836	1.34401	5.55485	4.87075	4.06396	3.8609	6.064	6.05583
[truncated: 299 more columns]

## Sheet: NPX data of proteomics
SampleID	C1	C10	C101	C102	C11	C12	C13	C14	C15	C16	C17	C18	C19	C2	C20	C21	C22	C23	C24	C25	C26	C27	C28	C29	C3	C30	C31	C32	C33	C34	C35	C36	C37	C38	C39	C4	C40	C41	C42	C43	C44	C45	C46	C47	C48	C49	C5	C50	C51
	Ctrl	Ctrl	Ctrl	Ctrl	Ctrl	Ctrl	Ctrl	Ctrl	Ctrl	Ctrl	Ctrl	Ctrl	Ctrl	Ctrl	Ctrl	Ctrl	Ctrl	Ctrl	Ctrl	Ctrl	Ctrl	Ctrl	Ctrl	Ctrl	Ctrl	Ctrl	Ctrl	Ctrl	Ctrl	Ctrl	Ctrl	Ctrl	Ctrl	Ctrl	Ctrl	Ctrl	Ctrl	Ctrl	Ctrl	Ctrl	Ctrl	Ctrl	Ctrl	Ctrl	Ctrl	Ctrl	Ctrl	Ctrl	Ctrl
ACTN4	0.3433	-0.0584	-0.38315	0.01255	-0.1038	-0.1115	-0.1102	-0.0655	0.1337	-0.3475	-0.0332	-0.394	-0.3708	0.1927	-0.3162	0.0727	-0.2804	-0.1915	0.6315	-0.0522	0.2579	-0.6818	-0.0137	0.0387	0.2587	0.0738	-0.0062	0.0011	-0.1882	0.0227	-0.0644	-0.2431	-0.0106	0.1799	0.4953	-0.145	-0.295	-0.1034	0.0942	-0.0287	0.0098	0.4649	-0.0825	-0.4633	-0.3686	0.6672	-0.2664	-0.0097	0.356
ADA	0.3011	-0.1096	-0.296	-0.243	-0.0453	0.0548	-0.2508	-0.0386	0.0146	0.0964	0.3072	0.1169	-0.4067	0.0009	0.3698	-0.1266	0.0035	-0.1097	0.3501	0.0561	0.373	0.0644	0.2331	0.2349	0.3679	-0.1239	-0.032	-0.1178	0.4023	-0.0885	0.0138	0.3096	-0.3219	-0.0004	-0.1652	0.0938	-0.04	-0.0494	0.4597	-0.2299	0.3296	0.1588	-0.7174	-0.0951	-0.588	0.3642	0.0079	0.3682	-0.1113
ADAM23	-0.0761	-0.339	0.5296	-0.1928	-0.1893	0.277	0.3508	0.1442	0.3978	0.552	0.0924	-0.0838	0.4618	0.3337	0.4107	0.6533	-0.0437	0.0745	0.2142	0.0021	0.0531	-0.1576	-0.185	0.4994	0.1791	-0.2017	0.3948	0.7851	0.176	0.0076	0.5516	0.3179	-0.3382	-0.019	0.3772	0.2145	0.3072	0.2459	0.5006	0.4014	0.0144	-0.2744	-0.2966	-0.0098	0.3707	0.8129	0.9923	0.1696	0.2433
ADGRE2	0.0591	-0.2365	0.13855	-0.11455	0.5545	0.2752	0.5797	0.31	0.7344	0.5541	0.4306	0.2456	0.5607	0.2137	0.3355	0.6274	0.5756	0.3354	0.5517	0.1676	0.3305	-0.3161	-0.1699	0.5834	0.4567	0.3963	0.5881	-0.0128	0.1189	0.4269	0.5559	0.4419	0.2507	0.4124	0.3689	0.36	0.6004	0.3161	0.4355	0.0606	0.7021	0.4236	-0.0644	-0.4999	0.0905	0.3675	0.6751	0.6967	0.1668
AGER	0.0335	-0.6073	0.1464	0.342	0.6292	-0.0373	0.213	0.0364	-0.5372	-0.0107	0.0114	-0.6456	0.5722	0.547	0.8845	0.1884	-0.9793	0.4464	0.3545	-0.2006	0.3043	-0.1105	-0.1885	0.4181	-0.0232	-0.0871	-0.0116	0.2231	-0.1113	0.5828	0.0832	0.077	-0.0518	-0.4032	0.9763	0.665	0.3319	-0.0828	-0.0153	-0.0287	-0.1066	0.296	-0.0355	-0.4752	-0.1188	0.4773	0.5196	-0.6524	-0.1244
AGRN	0.0034	-0.0498	0.7367	-0.435	-0.5733	-0.243	0.4316	1.1176	0.1537	0.1189	0.3871	-0.082	-0.4813	0.2839	0.0121	0.5343	-0.271	0.3749	-0.1733	0.0137	-0.1053	-0.2666	0.541	0.0912	-0.1557	-0.4616	0.1261	-0.4118	0.0585	0.1255	0.3615	0.3292	-0.2388	-0.0253	0.1382	-0.0635	0.0409	0.0662	0.0206	0.0687	-0.2685	0.0657	-0.0344	-0.2822	-0.0005	1.0424	0.571	0.2139	-0.1936
AGRP	-0.4582	-1.0828	1.23185	-0.70425	3.2967	-0.7665	0.6901	0.1981	0.6727	0.27	1.6019	0.2253	0.1426	0.9276	0.2386	0.5486	-0.5678	0.5447	-1.0751	-0.1792	-0.2557	0.5414	0.6668	0.6035	-0.0758	-0.0617	-0.069	-0.4931	0.4856	-0.5544	-0.9657	-0.1015	0.4304	0.3889	-0.0025	0.4455	-0.3073	-0.3106	-0.1134	-0.4012	-0.163	-0.0382	0.3159	-0.1646	-0.0932	-0.0949	0.0694	-0.4686	0.2608
ALDH3A1	-0.1775	1.0656	0.75325	-0.32265	-0.0912	-0.8468	-0.2036	1.2788	0.9873	0.4851	4.1088	0.9897	-0.4869	-0.6059	-0.2718	0.2792	0.2665	-0.5919	0.0441	1.8034	-0.1359	0.011	-0.4101	-0.6408	-0.1181	0.2635	3.2906	-0.4386	-0.3245	0.3989	1.8806	-0.1509	0.6431	0.4525	0.5752	0.1229	-0.1623	-0.7247	-0.2964	1.4073	0.2655	2.0542	-0.7123	0.4501	1.1525	1.736	0.5019	0.9186	-0.1103
AMBN	-0.0916	-0.4712	-0.05515	-0.00715	0.0015	0.2958	0.7571	0.3057	0.1013	-0.5301	2.3362	-0.1395	-0.0843	0.172	-0.3151	0.1244	0.247	-0.0155	0.0273	-0.5125	0.1277	0.2376	-0.2403	-0.7415	0.0688	-0.0586	0.3799	-0.0368	-0.3473	0.1073	-0.1259	-0.1334	0.4474	-0.1055	0.216	-0.3474	-0.1381	0.0431	0.0829	0.0368	-0.8257	-0.2211	0.0509	-0.1208	-0.0133	-0.21	0.0577	0.0767	0.3468
AMN	0.9064	-0.0896	0.8049	-0.3069	0.3003	-0.0659	0.6805	-0.0632	0.4212	-0.1031	0.4898	0.0181	0.4052	0.294	0.2405	0.3046	-0.7334	-0.3583	-0.0169	-0.1995	2.2958	-0.7697	0.4102	0.4945	0.3239	-0.7011	0.1363	-0.397	0.3014	0.5907	0.2026	0.2266	0.2808	0.3266	0.1748	-0.1669	-0.0467	-0.0182	0.7282	-0.4485	-0.3091	0.0406	0.6336	-0.2196	0.54	0.1058	-0.6055	-0.2907	0.6942
ANGPT1	-0.8661	-0.5718	-0.16425	-0.14425	0.8724	-0.9996	-0.558	-0.4412	0.4703	0.835	0.6127	-0.5287	0.2621	-0.0793	1.2935	1.1795	1.0403	0.318	0.1335	0.9772	-0.5238	1.2759	-0.7147	1.2498	3.1214	-0.0636	0.2406	-0.7816	0.532	-0.8955	-0.1561	1.359	0.0114	3.286	-0.9051	0.1644	-0.2822	-0.6973	0.033	-0.9828	2.0136	0.801	0.3898	-0.8068	0.2517	-0.3022	-0.19	0.6234	-0.984
ANGPTL2	0.2537	-0.1052	0.02275	0.14655	-0.4077	-0.4502	1.6611	0.424	-0.059	-0.3197	0.406	-0.2503	0.5985	0.2987	-0.4357	0.6144	1.1214	0.8727	-0.0775	0.328	1.0844	0.0675	1.0139	-0.1914	-0.0679	0.6581	0.083	0.005	-0.8379	-0.7882	0.9166	-0.1332	0.1725	0.7668	-0.4955	0.4626	0.0233	0.2123	0.7105	0.1842	0.0947	0.2897	0.1662	-1.2532	0.5879	0.1727	0.6103	0.8104	-0.1234
ANGPTL4	0.1037	0.5808	0.5456	-0.9452	-0.4715	-0.624	0.8921	0.6429	1.1002	-0.5493	0.2234	-0.3811	-0.8408	0.0606	-0.0186	0.2262	-0.5592	-0.0787	-0.0592	-0.0006	-0.7909	-0.4553	1.0021	0.2	-0.8222	-0.0973	0.4688	-0.3687	-1.0305	-1.0616	-0.0323	-0.6011	-0.4514	-0.3424	0.2734	-0.3877	-0.0696	-1.1578	-0.4336	0.9897	-0.4828	0.4548	-0.2958	-0.5499	0.1852	0.1716	0.5625	0.6282	-0.2204
ANXA11	-0.0555	0.0591	-0.3412	-0.1059	0.369	-0.036	0.095	-0.2942	0.1234	0.3097	-0.2334	-0.3378	0.0148	-0.2558	0.1111	0.0114	0.1088	-0.477	0.3116	0.121	0.283	-0.6954	0.3708	-0.0723	0.1696	0.0348	0.0298	-0.0548	0.2772	-0.0444	0.0623	-0.4428	-0.1442	-0.0142	0.0401	-0.1227	-0.3568	-0.2433	0.1992	0.1298	0.0321	0.2274	0.0101	-0.369	-0.36	0.3932	-0.0329	0.6442	-0.3312
AOC1	0.2674	-0.3465	0.56155	2.39355	-0.4161	-0.1134	0.6317	-0.7587	-0.5886	-0.078	0.4446	-1.1554	-0.6355	3.6073	-0.6637	-0.874	-0.2075	-0.4361	-0.0199	0.0979	-0.0746	-0.1281	-0.5667	0.1317	0.0759	-0.3871	2.7065	-0.4286	-0.7353	0.7057	-0.7124	1.1337	1.6273	0.0908	-0.4142	1.7638	1.4125	0.5771	0.5792	0.1525	-0.2697	0.1581	-0.7696	-0.7281	0.4241	0.4271	-0.0137	0.4461	1.4843
ARHGEF12	0.6438	0.4176	-0.8162	0.2008	2.2147	-1.5985	-0.4502	-0.2413	2.0975	1.1202	0.9024	0.408	0.4832	0.4907	-0.2116	0.6035	-0.782	-0.3699	0.7093	1.0091	0.8711	0.0728	0.3709	-0.5415	-0.1305	-0.6564	-0.1216	-0.1905	-0.3734	-1.4674	-0.3691	0.5478	0.188	1.554	-1.1254	0.483	0.3111	-0.2319	-0.7326	-0.654	0.2941	0.2721	0.5711	-0.2223	-0.7645	1.1743	0.8873	1.3141	0.4423
ARNT	0.2116	-0.3677	-0.07355	0.15195	-0.2269	0.203	0.4215	0.5196	1.9138	0.2112	-0.1791	-0.9105	0.4066	0.6209	-0.1128	-0.2184	-1.2081	0.8287	-0.1195	-0.6338	1.0718	0.138	-0.0104	-0.3786	0.8892	0.2498	-0.7047	-0.6074	-0.9509	-0.0665	-0.4388	-0.377	0.018	-0.186	2.5304	-0.2731	-0.2556	0.0642	0.0236	-0.2404	-0.7603	-0.7713	-0.0085	-0.4287	-0.2426	0.6491	0.0892	0.58	0.0461
ARTN	0.6619	0.2624	1.0838	1.1232	0.0169	0.249	0.466	0.5641	0.4711	-0.2249	-0.5775	-0.3232	-0.7071	0.4266	-0.1081	0.3907	-0.3503	0.1138	0.1033	0.461	0.1484	-0.5505	0.4369	-0.1119	0.1128	1.2252	0.6508	-0.1795	-0.606	0.309	-0.0151	0.6412	0.5813	2.6078	0.1192	-0.4426	-0.0152	0.6108	-0.4979	-0.3302	0.1368	-0.3209	-0.2253	-0.3935	-0.27	-0.0394	0.8914	0.2018	0.2931
ATP5IF1	1.0449	-0.1447	0.5742	0.6955	1.6844	-1.9116	2.5724	0.7065	2.2324	0.3473	0.7151	-0.0826	0.5302	-0.3951	0.0293	2.0106	-0.3461	0.0812	0.3238	0.5829	-0.3854	-0.1064	0.5177	-1.1812	0.1933	0.4475	-0.1437	1.015	-0.3553	-0.1564	-0.1286	0.1454	-0.2806	2.8286	-0.9336	-0.168	0.2407	-0.0173	-0.2033	-0.4015	0.7965	1.4451	1.846	-0.4203	-0.3079	0.5607	2.8123	0.9374	0.0343
AXIN1	1.0286	0.6212	-0.32845	-0.44345	2.5271	-1.5718	-1.1016	-0.0976	1.5155	1.7301	1.5683	1.0459	1.0059	0.7387	0.0432	-0.1662	-0.4263	-0.4242	0.565	1.5534	0.6086	0.2747	0.4699	-1.0385	-0.186	0.5587	0.0941	-0.0962	-0.0862	-1.7752	-0.2062	0.6982	-0.2499	1.0867	-0.5758	0.7485	0.697	-0.0809	-0.6687	0.0228	0.3529	0.442	0.2301	0.6462	-0.6067	0.488	0.4538	0.8518	0.4264
B4GALT1	0.208	-0.1499	0.02315	0.00955	-0.2231	-0.2064	0.7348	0.4951	0.1977	0.2208	0.1096	-0.3478	-0.1907	0.1264	-0.0792	0.2288	0.3444	-0.1453	0.269	-0.1716	-0.1859	-0.2263	0.7762	-0.1227	-0.2557	-0.239	0.0241	-0.0144	-0.0785	-0.4124	-0.0006	0.2008	0.0383	-0.1696	0.2502	-0.0447	-0.1013	0.0383	0.0288	0.206	-0.2453	0.0675	-0.0321	-0.4485	-0.0474	0.3431	0.4124	0.1668	-0.0572
BACH1	0.0088	-0.2243	-0.62315	-0.43995	4.6287	-0.9721	-0.2443	-0.4405	1.1977	0.6157	-0.3341	-0.1926	0.0563	-0.115	0.1005	0.4527	-0.2192	-0.3791	2.6001	0.5172	0.1328	0.0777	0.2844	-0.5143	0.2318	0.1815	0.1245	-0.6557	-0.1772	-0.5296	-0.1156	0.1477	-0.1646	0.5146	-0.5861	0.2475	-0.1033	0.0083	-0.2276	-0.2378	-0.0053	0.3323	-0.081	0.2012	-0.98	0.2626	0.2506	0.5074	-0.4238
BANK1	0.9903	0.2902	0.08655	-0.42685	2.5477	-1.6981	-1.1101	-0.4834	2.3483	1.6037	1.2905	0.8006	0.4369	0.4898	0.2132	0.4335	-1.1676	-0.2017	0.2456	2.1201	0.7661	0.2942	0.7952	-1.4064	0.67	0.6543	0.1549	-0.348	-0.2125	-1.6429	-0.4238	0.4073	-0.259	1.5858	-1.4316	1.0673	0.4043	-0.5992	-0.3684	-0.1856	0.3687	-0.0825	0.1535	0.6147	-0.3253	0.6595	0.8084	1.0434	0.5316
BCR	0.572	0.2252	-0.51785	-0.73555	1.7939	-1.8706	-0.2444	-0.13	1.2651	0.7776	1.1879	-0.0477	-0.0842	0.3864	-0.0319	0.7509	-1.0099	-0.2458	0.7155	1.7583	0.8725	0.0322	1.2908	-0.8395	-0.0521	0.5711	-0.66	-0.3211	-0.6863	-0.8171	-0.4526	0.5446	-0.2014	1.7115	-0.8935	0.7315	0.2498	-0.2837	-0.4603	-0.3154	0.3665	0.3402	0.4522	0.3174	-0.8311	0.6672	0.1903	1.2569	-0.2113
BSG	0.0232	-0.3535	0.14585	-0.23915	-0.2598	0.233	0.6184	0.3393	-0.0835	-0.0557	0.1389	-0.0223	-0.1818	0.1637	0.0248	0.4607	-0.1308	0.0268	-0.0806	0.0431	-0.0986	-0.0331	-0.0005	0.0903	0.0358	-0.1816	0.3082	0.0874	-0.0228	-0.2245	-0.0135	0.1498	0.002	0.043	0.1626	-0.121	-0.1063	0.0107	0.1116	0.1575	0.193	0.0022	-0.1608	-0.1659	-0.0572	0.884	0.2486	0.0854	0.1642
BTN2A1	0.3383	-0.647	0.42075	0.11655	-0.0928	-0.0574	0.6688	0.3036	0.2326	0.1817	-0.0384	-0.289	-0.3782	0.0056	-0.3555	0.7298	-0.1524	-0.0058	0.193	-0.1278	-0.1352	-0.15	0.2095	0.3047	0.2288	-0.094	0.4098	-0.342	-0.0004	-0.1779	0.2641	0.3763	0.1281	0.0907	0.3863	0.0368	0.0415	0.3069	-0.1011	0.5388	0.001	-0.133	-0.0378	-0.4253	0.1021	1.1897	0.4775	0.1571	-0.2103
BTN3A2	0.4952	-0.4317	0.0224	0.0265	0.5835	-0.0796	0.3243	0.0275	0.2621	0.257	-0.3542	-0.2524	-0.1875	0.4357	0.1569	0.8451	-0.1341	-0.1402	0.0385	0.2316	-0.0799	-0.0447	1.2161	0.1371	-0.3642	-0.0307	-0.0116	0.3161	-0.2467	-0.2869	-0.0177	0.0934	-0.1555	0.0209	-0.0155	0.1725	-0.2453	0.2637	-0.1674	-0.1129	-0.3545	0.0691	-0.256	-0.3122	-0.2734	0.2032	0.2402	0.5801	0.3408
C1QA	-0.0109	0.0909	-0.17135	-0.19245	0.1819	0.125	0.2279	0.1957	0.1602	-0.2027	-0.189	-0.6361	0.8061	0.0741	-0.3044	0.2086	0.1024	0.0878	-0.0532	-0.1277	-0.2381	-0.1631	0.3612	0.172	-0.0858	-0.2551	-0.0499	0.2476	-0.5724	0.1626	0.1885	0.0472	-0.481	-0.3895	-0.0728	-0.1502	-0.1403	0.2417	-0.2653	0.9066	0.2034	-0.1654	0.2468	-0.533	-0.654	-0.2221	0.2551	0.3009	0.0489
CASP2	0.2145	0.103	-0.19875	-0.51315	1.3984	-0.6198	-0.5029	-0.3533	1.0205	0.5099	0.4378	0.7626	0.0966	0.6806	-0.2639	0.203	-0.5238	-0.1289	0.2017	0.9986	0.2728	-0.2252	0.2811	-0.3059	-0.0036	1.0615	0.0002	-0.2393	-0.2743	-0.0052	-0.2085	0.3417	-0.507	0.8506	-0.1128	0.6039	0.3622	0.1851	-0.1409	0.221	0.1138	0.1548	-0.1704	0.5858	-0.18	0.2321	0.1893	0.5295	0.6428
CCL11	-0.1198	-0.498	0.37445	-0.41435	0.4946	-0.2604	0.0133	-0.0945	0.2135	-0.3257	0.2222	-0.0093	-0.1585	0.7079	0.302	0.1352	-0.2147	-0.3882	-0.4673	0.5581	-0.4846	0.36	0.2642	1.0342	0.1611	0.1617	-0.2174	-0.435	0.0167	-0.1032	-0.3227	0.4925	-0.5143	0.4981	0.1774	-0.1789	-0.216	0.0136	-0.1094	0.5509	0.5969	0.2726	-0.4454	-0.0334	-0.2635	0.3971	0.1824	-0.102	0.019
CCL13	0.1382	-1.0079	0.86615	0.23325	-0.5786	-0.5935	0.075	-0.4541	-0.0124	0.706	0.4147	-0.3036	-0.785	0.798	0.4285	0.2742	0.0699	-0.0215	-0.1075	0.3382	-0.3976	-0.1893	1.1486	1.2201	0.6695	-0.033	-0.4305	-1.3693	-0.1742	-0.2551	-0.0868	-0.0001	-0.4071	1.7837	0.4185	-0.1646	0.7174	0.0988	0.7786	-0.0626	1.0266	0.4765	-1.1007	0.0135	-0.0004	0.4511	1.7782	0.5319	0.1525
CCL17	-0.4532	-0.7164	-0.1246	-0.7862	1.3714	-1.2689	-0.3724	0.2855	1.8631	0.7667	0.226	-0.9228	0.3095	0.5222	-0.2962	-0.0277	0.0032	-0.0007	0.1843	1.3611	0.4507	0.1996	1.5398	0.6283	0.4267	0.5211	0.4163	-0.1689	0.3989	-1.0795	-0.2655	1.6835	0.4614	2.2417	0.0556	0.1767	1.4711	-0.2535	-0.9141	1.2725	1.4901	-0.0472	-0.1858	0.3545	-0.0032	0.9182	1.4772	0.9471	0.0007
CCL20	-0.0264	1.0776	-0.61325	-0.66715	0.691	-0.5366	0.2794	0.0094	0.6178	-0.6235	0.6171	-0.9438	0.3971	-0.9392	-0.9328	-0.7612	-0.6448	-1.0594	-0.5334	0.2139	-1.2372	0.1564	0.8855	3.4605	-0.0925	2.3125	-1.0733	-1.2175	0.732	1.9387	4.5958	-0.123	-0.5922	-1.3315	-0.1624	0.0658	-0.2432	-0.1756	-0.1687	0.9871	-0.8681	0.8891	-1.4301	0.4316	-0.3914	0.1192	-0.1676	0.5084	0.1983
CCL21	-0.0753	-0.0133	-0.40885	-0.21255	-0.2979	0.1558	0.2437	-0.0301	1.7493	-0.3946	-0.3891	0.2392	-0.6838	0.1221	0.1236	-0.0017	0.0715	-0.0357	0.3179	-0.3246	-0.6868	1.3936	-0.5421	0.1752	0.3654	0.1025	-0.203	-0.4475	0.0584	-0.6491	-0.1576	0.0004	1.7871	0.3353	-0.1175	2.1562	-0.6175	-0.1829	1.7069	-0.062	0.0792	-0.2726	-0.3931	-0.2664	0.1834	0.2151	0.3306	0.5059	0.295
CCL22	0.0038	0.6671	0.1597	0.3616	0.044	-0.3791	0.4661	0.2821	0.5117	0.1446	0.0544	-0.7638	0.4097	0.0696	-0.7069	-0.2298	0.501	0.2561	0.1423	-0.4664	0.8585	-0.1705	0.014	0.502	-0.5145	0.0413	-0.2894	0.2285	-0.6484	-0.2958	-0.254	0.2473	-0.0068	0.1836	0.5339	0.1441	-0.1402	-0.0932	0.1898	0.7863	0.1848	0.1292	0.3499	-0.8279	-0.4861	0.2016	0.5102	0.1922	-0.0457
CCL23	0.3754	0.0369	0.87925	-0.47905	0.2751	-0.8843	0.573	0.6102	0.3088	-0.3514	0.282	-0.7033	0.1174	0.7593	-0.0011	0.5512	-0.2285	0.5366	-0.3246	-0.4214	-0.2551	-0.2397	1.3722	0.1929	-0.1774	0.1134	0.2848	0.4463	0.0908	-0.7166	-0.3369	-0.0464	-0.4378	0.1316	-0.4406	-0.0564	0.1742	-0.2201	0.3742	0.3997	-0.2121	0.1049	0.1923	-0.3484	-0.0673	0.6274	0.1419	0.302	0.003
CCL24	0.6004	0.0055	0.58895	-0.34855	0.0194	-1.0337	-0.3055	0.183	0.1918	-1.4067	-0.5342	-0.4698	-0.5329	0.4426	-0.6684	-0.0159	-0.2247	0.3945	-0.0506	-0.3014	-0.3251	-0.4867	1.2922	0.1755	-0.115	0.367	-0.3545	-0.2504	0.2211	-0.1581	-1.2182	1.0431	-0.7555	0.4738	0.3362	-0.2028	-0.3456	0.5602	0.0519	-0.5033	0.4119	-0.0855	0.1085	-0.0236	0.2911	0.033	-0.0519	-0.3411	-0.0283
CCL25	0.2725	-0.8042	-0.03815	-1.22175	0.2635	-0.2838	0.3171	0.6098	0.5985	-0.0657	0.157	-0.7709	-0.555	1.036	0.2845	0.5456	-0.7626	-1.064	0.1613	0.0066	0.2159	0.3899	0.0653	2.0131	0.0952	0.9017	0.3653	0.2107	1.3439	0.3236	-0.0963	-0.5663	0.4146	0.0408	-0.1523	-0.4994	-0.151	0.2002	-0.5786	0.4594	0.5823	1.1161	0.1095	-0.042	-0.7708	1.1072	0.5797	-1.2496	0.0406
CCL26	-1.0825	-0.8754	1.2471	-0.7	-0.6579	-0.4472	0.286	0.235	-0.0449	0.0451	0.2286	0.1799	0.0044	0.9428	5.8688	-1.3016	-0.3107	0.0856	-0.3333	-0.304	-0.3123	-0.3082	0.0097	0.5798	1.1228	0.6534	0.2428	-0.8	0.0579	-0.7473	-1.3237	1.1743	0.7582	1.4697	0.3296	-0.4122	-0.0471	-0.2052	-0.2767	-0.0466	0.5807	1.0401	0.2343	-0.0035	-0.1766	0.2859	3.4596	-0.0804	1.0291
CCL28	-0.1747	-0.3883	-0.5106	-0.9993	0.0543	-0.6012	0.1238	-0.564	0.2954	0.0477	-0.8265	-0.8327	1.6182	-0.0024	-0.3433	-0.126	0.8806	-0.5448	-0.2594	0.5507	-0.2106	1.3252	0.1661	0.9757	1.5101	-0.0359	-0.5034	0.0935	0.0302	-0.7136	-1.1778	0.5967	-0.7058	1.4564	-0.2132	0.0024	0.4442	-0.5984	-0.5495	0.1007	1.0669	0.1363	-0.5997	-0.8092	0.3166	0.8914	0.739	1.2164	0.1565
CCL3	0.2016	-0.6967	-0.76925	-0.60865	-0.2851	-0.6745	0.1162	0.0726	0.6125	-0.396	0.7954	-0.604	-0.7856	-0.2891	0.0835	0.163	0.2525	-0.0856	0.4114	0.5401	0.2978	-0.8791	1.3331	0.8514	0.3836	-0.3492	-0.391	0.3711	0.5837	0.2018	0.1235	0.001	-0.5808	0.5034	-0.5796	-0.0956	-0.6896	-0.8922	-0.252	0.5047	1.0667	0.3197	-0.5697	-0.659	-0.1909	-0.1308	0.5927	0.8045	-0.0177
CCL4	-0.2496	-0.3369	-0.52645	-0.04285	-0.5234	-0.5491	0.0937	-0.0853	0.628	-0.0083	0.9164	-0.5431	-0.3802	-0.1491	0.1169	0.5429	0.2038	0.0384	0.6011	0.5212	0.4784	-0.6217	1.6178	0.9878	0.8682	0.0378	-0.0873	0.5061	0.8096	0.6216	0.7044	0.4402	-0.4014	0.7525	-0.3203	0.3006	-0.4388	-0.8945	-0.0875	0.1486	1.4125	0.6151	-0.4475	-0.4388	0.149	-0.5275	0.4512	0.7108	-0.2545
CCL7	-0.5192	-0.8664	0.04485	-0.19995	-0.7107	-0.3126	-0.6426	-0.0225	0.8585	-0.1403	-0.1262	-1.1098	-0.3872	1.0548	-0.5879	-0.0439	0.4536	-0.1637	-0.429	0.8924	-0.4913	-0.881	1.8737	0.3169	0.4377	-0.4014	-0.6806	0.3583	0.1699	-0.4909	0.1904	0.2127	0.6019	1.218	-0.2167	-0.2565	-0.4186	-0.1957	-0.1266	1.3802	0.5431	1.6445	-0.4674	-0.9541	-1.0298	-0.027	-0.0205	1.7733	-0.0643
CCN2	-0.1034	-0.1662	-0.04215	-0.28765	0.2108	-0.6936	0.1028	0.2029	0.5254	0.1973	0.2627	-0.6174	-0.3385	-0.0243	0.3425	1.0986	0.3535	-0.2435	0.0524	0.2015	-0.4816	0.2064	0.521	0.6681	1.6458	0.1216	0.136	0.003	-0.2109	-0.5953	-0.1799	0.7732	0.0315	1.8886	-0.5031	-0.5573	0.1443	-0.3527	-0.148	-0.2661	1.08	0.0907	-0.0683	-0.4967	-0.27	0.51	0.5423	0.2443	-0.3371
CD160	0.9509	-0.5582	-0.20275	-0.06305	-0.0462	0.1282	0.683	0.7689	0.4064	0.1875	-0.0672	0.0023	-0.7534	0.8507	0.1738	0.4698	-0.4073	0.1346	-0.0337	-0.3541	-0.0044	-0.9822	0.2562	0.565	-0.3713	0.1024	0.0967	-0.0242	0.2965	0.0935	0.2084	0.164	-0.138	-0.3754	-0.0482	-0.7863	0.2824	0.3343	0.3989	0.849	-0.1275	0.0789	-0.4269	-0.3798	-0.5882	0.7156	0.0548	-0.5492	0.0977
CD200	0.3925	-0.3779	0.05465	0.40835	-0.1976	0.2441	-0.029	-0.298	-0.0938	-0.3455	-0.1465	0.0311	0.5989	0.6948	0.0947	0.5953	-0.0592	-0.1305	0.1279	0.2187	0.225	0.2624	-0.5052	0.0021	0.6018	-0.3771	0.3657	0.0362	-0.1878	0.2287	0.0103	0.2979	0.1925	0.2859	0.7878	0.1829	0.1471	-0.369	-0.148	0.3747	-0.5056	-0.0135	-0.1412	0.1485	-0.2658	0.3239	0.5328	-0.3045	0.2579
CD200R1	0.3142	0.5415	0.51415	0.15755	0.7831	-0.095	0.2032	-0.1754	-0.398	1.6227	1.0836	0.014	1.3214	0.0529	-0.3136	1.0925	-0.1128	-0.1288	1.021	-0.1457	0.3078	-0.0683	-0.1853	0.1241	-0.2622	0.8599	-0.0295	0.0282	0.1919	1.074	0.3898	-0.4563	0.075	-0.2298	0.4241	0.2685	0.75	0.0229	1.0874	-0.1654	1.6787	1.0715	-1.1078	0.2672	0.7586	-0.5033	0.4312	-0.5245	0.2315
CD22	0.1199	0.087	0.09225	0.66625	0.3745	0.0947	-0.0231	-0.5385	0.2345	0.2285	0.1167	0.7704	0.6862	0.2957	0.6812	1.3229	-0.2401	-0.3593	0.6054	0.3154	-0.2209	0.3269	-0.8426	0.9687	0.0657	0.7024	-0.136	-0.3701	0.3197	0.1397	-0.0229	0.2602	0.8207	0.0594	0.7693	0.5887	-0.1959	0.0051	0.8848	-0.3462	0.532	0.0939	-0.5791	-0.0545	0.2719	-0.361	0.3911	0.3199	0.3271
CD244	0.2211	-0.1471	-0.23	0.1855	-0.0188	0.0978	0.3928	-0.0828	0.1483	0.2713	0.3119	-0.4949	0.2233	0.0657	-0.3702	1.5199	0.18	-0.0282	0.2259	-0.344	0.2536	-0.1152	-0.3542	0.3592	0.0634	0.2153	-0.048	0.1931	-0.0806	0.0628	0.3588	0.0272	-0.1887	0.1175	0.0513	-0.1315	-0.0155	0.3718	0.303	0.0728	0.0742	-0.3193	0.0876	-0.208	-0.1662	-0.1961	0.2357	-0.2695	0.1857
CD276	-0.1325	0.3802	0.07655	0.10745	-0.1659	0.361	0.1376	0.2852	0.4556	0.2188	-0.3333	-0.3567	-0.0311	-0.8039	0.9477	0.8615	-0.0248	-0.1019	0.6418	-0.0129	-0.0413	-0.7179	2.2714	0.5037	-0.142	-0.1272	0.13	0.5343	0.2786	-0.211	-0.2542	-0.0553	-0.0211	0.0073	-0.1474	-1.2895	0.7338	0.1463	0.2792	0.8074	-1.2455	-0.6184	-0.4206	-0.1067	-0.008	1.0886	-0.0456	-0.3754	0.4855
CD4	0.0617	-0.2932	-0.04685	-0.26035	0.0321	-0.1935	0.1961	0.1215	0.5612	0.1597	0.4087	-0.1733	-0.5214	0.3195	0.6149	0.4891	0.0946	0.047	0.1684	-0.255	-0.0934	-0.2597	0.946	0.1782	0.0651	-0.0727	0.0452	0.3092	0.1315	-0.1438	-0.0399	-0.146	-0.1172	-0.0973	0.2781	-0.1365	-0.1133	0.1102	0.1329	-0.1256	0.0077	-0.0893	0.097	-0.3484	0.0029	0.2329	0.5237	0.3712	0.1105
CD40	0.2669	-0.2431	0.11085	0.17645	0.5178	-0.3804	0.2874	0.447	0.5136	0.3842	-0.1446	-0.3826	0.0855	0.1353	0.1425	0.0768	-0.1083	-0.0372	0.2955	0.1925	0.117	-0.0449	0.5666	-0.1126	-0.0531	1.0194	0.2953	0.2018	0.0357	-0.2417	-0.6493	0.3563	-0.0658	0.7995	0.2787	-0.1223	-0.0453	0.2944	0.3033	0.4994	1.2369	0.3078	0.0151	-0.4469	-0.4846	0.724	0.5665	1.353	0.0484
CD40LG	-0.5742	-0.1578	-0.7078	-0.9623	1.0543	-1.3184	-0.7703	-1.0075	0.9758	0.5508	0.1269	-0.6893	-0.0436	-0.0964	0.3613	0.7843	0.0159	-0.3622	0.1154	1.04	-0.106	0.033	0.2915	-0.2477	1.0655	0.362	-0.3242	-0.4953	-0.4518	-0.7382	-0.0309	0.838	-0.683	2.6651	-1.1905	0.1971	0.0309	-0.4054	-0.4132	-0.5916	1.8131	0.2077	-0.0022	-0.3746	-0.6131	0.0382	0.1072	1.3948	-0.1062
CD48	0.3662	-0.1463	-0.00055	-0.47345	-0.1514	0.1748	0.3394	0.0239	0.3172	0.3776	0.0655	-0.1955	-0.0597	-0.0119	0.801	0.3622	0.1618	-0.2053	-0.0385	-0.3416	-0.0925	-0.1734	0.2188	0.3029	-0.0609	0.1628	0.0059	0.2588	-0.1634	0.1367	0.2609	0.0736	-0.0925	0.1054	0.1597	-0.1205	-0.0106	0.0815	-0.1565	-0.0954	0.2501	0.0808	0.0294	-0.3184	-0.0223	0.1693	0.4697	0.4362	0.0432
CD58	-0.2669	0.1087	0.268	0.0354	-0.3243	0.1913	0.243	0.1363	-0.0187	0.1857	-0.1179	0.1783	0.2605	0.1301	0.148	0.5416	0.0601	-0.0584	0.392	0.1266	0.094	-0.0385	-0.3601	0.0164	0.2055	0.074	0.1577	0.2327	-0.1123	-0.4751	-0.0888	0.2544	0.1273	0.1074	0.3785	0.0007	0.0116	-0.0893	0.1483	-0.0124	0.2875	-0.0225	0.0916	-0.0703	0.0439	0.4071	0.2635	0.0926	-0.0707
CD6	0.1185	0.0467	0.29815	0.21735	0.3884	0.1421	0.0941	0.129	-0.1362	0.0845	0.0545	-0.2975	0.0043	0.2496	0.9741	0.4223	0.2973	0.1012	0.1657	-0.1497	0.0142	0.2964	-0.3235	1.0618	0.2888	0.5031	-0.4364	0.509	0.1596	0.9733	-0.4552	-0.4714	-0.2417	-0.0987	0.0173	-0.1084	-0.0084	-0.5171	0.4909	-0.6361	0.6736	-0.355	-0.5248	-0.4605	-0.1197	-0.2847	0.0607	0.6723	-0.0483
CD70	0.9738	-0.1725	-0.3893	0.1668	0.3604	0.3689	0.09	-0.0192	0.5402	0.4573	-0.7258	-0.8886	0.5244	-0.0236	0.9978	0.3987	0.1018	-0.28	0.4839	-0.3439	-0.4591	-0.0065	1.0599	0.2985	0.403	-0.1831	0.0843	0.3184	0.0829	-0.1046	0.3758	-0.4844	-0.0432	-0.2544	0.345	0.1225	0.4759	-0.1336	0.0818	0.0105	-0.2957	0.0065	-0.4787	-0.436	-0.3237	-0.0357	0.0421	0.2076	0.5993
CD79B	-0.0067	-0.1536	-0.2522	-0.5256	-0.0951	-0.1415	0.4303	0.3945	0.2341	0.0892	-0.6324	0.1853	-0.385	0.0332	0.467	1.3817	-0.3613	-0.1891	0.0957	-0.6108	-0.6472	-0.2008	1.7867	0.0419	-0.0134	0.0085	0.4915	-0.2273	-0.1267	-0.662	0.2126	0.0314	0.1382	0.014	0.499	-0.0995	-0.3086	0.3186	0.6881	0.3322	-0.1512	-0.912	-0.266	-0.4443	-0.2332	1.3331	0.7684	0.5295	0.4139
CD83	0.2019	-1.0444	0.2338	0.4101	-0.1404	0.0317	0.8199	0.2637	0.3699	0.6921	0.0831	-0.3079	-0.1532	0.4474	-0.2042	0.651	0.0438	-0.1939	0.2147	0.0745	-0.0975	-0.2394	0.6729	0.3854	-0.2398	0.3181	0.1834	0.0912	0.2609	0.4128	-0.0942	0.2487	-0.1393	-0.0708	0.6999	0.407	0.0727	0.2789	0.9609	0.6168	0.6903	-0.1535	0.1066	-0.5728	-0.1434	0.7958	-0.014	0.8272	0.4209
CD84	0.0278	-0.2022	-0.07685	0.26635	0.332	-0.1086	-0.0368	-0.5653	0.2406	0.1061	-0.4928	-0.1641	0.3455	-0.0708	-0.1396	0.897	-0.3089	-0.2483	-0.1625	0.2506	0.0749	-0.2841	-0.3368	0.0196	0.189	0.0476	0.2553	0.2876	0.0147	0.1178	-0.3629	-0.0529	-0.3236	0.4822	-0.1368	-0.2704	0.0996	0.1429	0.1228	0.025	-0.0422	-0.2701	0.4355	-0.1847	-0.4004	0.2224	-0.1047	0.0753	0.4241
CDON	-0.188	0.2567	-0.64515	0.31795	0.4378	0.5985	0.1596	-0.0274	0.2844	0.6266	0.079	0.1551	0.0011	0.4437	1.0374	0.4271	-0.1859	0.2224	0.3304	0.2764	0.5769	-0.2908	-0.4695	0.1339	0.2879	0.1853	0.6989	0.2001	0.3255	-0.4847	-0.1614	0.3888	0.3495	0.0247	0.4147	0.2497	0.1808	0.3604	0.5742	-0.4896	0.6417	0.4735	-0.1881	0.2718	0.3966	0.5245	0.4685	-0.2318	-0.1898
CDSN	-0.527	-0.4946	0.48075	-0.59635	-0.8927	-0.7596	0.6918	0.7245	-0.4712	-0.786	0.0565	0.3147	-0.5269	-0.6141	0.5327	0.8758	-1.0262	0.1532	-0.6472	-0.836	-0.5854	-1.2045	-0.1712	-0.1406	-0.3191	-0.3015	0.1945	-0.0793	0.2464	-0.7633	-0.8451	0.153	-0.5266	-0.5351	-0.3225	-0.0003	0.3227	0.0405	-0.3763	0.1664	-0.3156	-0.3553	-1.4454	-1.1752	-1.4873	0.6141	0.13	-0.7575	0.4025
CEACAM21	1.8054	-0.2292	-0.2165	-0.3251	0.1275	-0.5029	0.9981	1.3181	0.0234	0.0229	-0.3039	-0.6403	1.161	-0.3582	-0.0117	0.0977	0.1222	-0.3025	0.1002	1.0147	-0.2389	-0.3079	1.4407	0.6275	1.4298	-0.1582	0.3103	0.0856	1.1833	-0.0057	-0.0364	-0.2668	-0.1522	-0.5296	-0.0203	-0.0955	0.9389	-0.2385	1.4075	0.6968	-0.4121	-0.4241	0.0402	-0.3612	-0.2131	0.6029	0.0152	0.5325	0.1382
CEP164	0.5993	0.4091	-0.03075	-0.01755	0.0753	-0.0531	0.055	-0.0067	0.5618	0.2841	0.2687	-0.0065	-0.1139	0.3042	-0.4968	-0.1265	0.573	-0.3645	-0.0495	0.3462	0.0509	-0.2305	0.3036	0.1116	0.4236	0.5849	-0.3474	-0.4468	-0.5289	0.3993	-0.0498	-0.8565	0.0024	-0.2784	0.2686	-0.6653	-0.0626	0.0134	-0.9736	-0.5594	-0.1618	1.2628	-0.7085	0.4198	-0.1024	0.8943	-0.1604	0.0615	0.9985
CHRDL1	0.0029	-0.1927	-0.06295	-0.19625	0.1552	-0.0688	0.6671	0.2419	0.1127	-0.1103	-0.2931	-0.6367	0.4198	-0.0313	0.3825	0.7078	0.3253	0.1255	0.1808	-0.1089	0.2016	-0.4795	0.2157	0.3892	-0.2627	0.0926	-0.0523	0.4787	-0.469	-0.2031	-0.0911	0.0175	-0.25	0.5833	-0.0594	0.075	0.0487	-0.0096	0.2498	0.3397	-0.1345	-0.3475	-0.12	-0.3729	-0.4675	0.6421	0.8808	0.1534	-0.1337
CKAP4	0.1073	-0.5278	-0.0561	-0.7695	-0.3315	-0.2436	0.6836	0.1659	0.2193	0.1091	0.0448	-0.5196	-0.0664	0.0981	0.0378	0.7602	-0.2726	-0.1432	-0.1201	-0.3648	-0.7027	-0.3822	1.5446	0.1884	0.1356	-0.2479	0.0177	0.1284	0.0114	-0.2882	-0.2044	0.257	-0.3631	-0.1078	0.2239	-0.2714	-0.1421	0.1575	0.1543	0.3539	-0.293	-0.0506	-0.5853	-0.4207	-0.4214	0.9957	0.1978	0.0911	-0.0001
CKMT1A_CKMT1B	0.9536	1.2057	-0.04875	-0.08635	1.1294	0.8522	1.7979	0.6415	0.35	-0.6661	-0.888	-0.5029	-0.0765	-0.2046	0.6839	0.1023	0.4641	-0.4103	0.7792	-0.3018	0.6165	-0.5417	-1.1836	0.8279	-1.244	0.2574	-0.5102	0.7068	-1.2336	-0.4527	0.7126	-0.1682	-0.2266	-0.0831	-0.0749	0.6944	-0.6002	-0.7842	0.3915	1.4938	-0.1076	1.5322	0.7154	-1.6902	-1.6969	-0.021	0.1923	-0.3296	0.0095
CLEC4A	-0.49	0.306	-0.3162	0.8682	-0.2497	0.2832	0.6978	0.3795	-0.0055	0.1161	0.4714	0.3946	0.186	-0.0358	0.3789	0.0055	-0.119	0.1645	0.4182	0.1175	0.3702	0.3761	-1.1328	0.2616	0.0803	0.0427	0.3525	-0.1849	0.6398	0.3162	-0.1443	0.0075	0.0806	-0.2916	0.486	0.2587	-0.4221	-0.0649	0.0958	-0.8943	0.8041	0.5073	0.3755	-0.7261	0.2251	-0.0567	0.0771	0.5483	0.1537
CLEC4C	-0.0142	-0.0372	0.02425	0.91505	0.0068	0.4897	0.8682	-0.8281	0.2342	0.9387	0.1648	0.1076	0.902	-0.313	0.3595	0.2969	0.2482	-0.3545	0.1637	0.3823	1.0666	-0.2214	-0.4529	0.4811	0.3451	0.2638	0.303	0.2097	-0.2846	-0.1681	-0.2102	0.1104	0.2749	0.0142	0.4888	0.1823	0.027	-0.0969	0.4037	0.1438	0.1262	1.917	0.2507	-0.0357	-0.2319	-0.2255	-0.5812	0.1943	0.7007
CLEC4D	-1.239	-0.3372	-0.48645	-0.48275	-0.8625	-1.69	1.3608	0.7593	0.2392	-1.6864	0.246	-0.8989	-0.8352	-0.5214	0.1178	0.4167	-0.1647	-0.0839	-0.0025	-0.8117	-0.1836	0.0775	0.2299	0.1535	0.5694	-0.3555	0.6684	-0.2076	0.1651	-0.6987	0.4214	0.3597	0.388	0.6167	-0.525	-0.4129	-0.183	0.7837	-0.0509	-0.0039	0.3076	0.4076	0.0991	-0.4864	-0.6037	1.2856	0.3416	1.0888	0.6448
CLEC4G	0.3223	0.4351	-0.0547	0.9563	0.0421	0.1133	0.316	0.3769	0.5524	0.3888	0.0685	0.0463	0.1112	0.3998	0.0923	0.3576	0.1347	0.1885	0.3113	-0.3404	0.2188	0.4708	0.8676	-0.5044	-0.1532	-0.0312	0.6847	-0.6653	-0.5935	-0.1568	0.0262	0.2088	0.6799	-0.0767	0.2592	0.2877	0.2489	0.1179	0.0051	-0.7219	0.5869	0.8815	0.248	-0.6027	0.4041	0.4566	0.3869	0.44	0.3997
CLEC7A	0.3799	-0.6972	-0.3671	-0.3038	-0.2484	-0.1029	1.0684	0.1352	0.3959	0.0476	0.1349	-0.5028	-0.7014	0.2335	0.5167	1.626	-0.1131	-0.0213	0.2294	-0.035	0.1181	-0.0801	-0.0143	-0.1997	0.1844	-0.3781	0.2751	0.1106	0.6613	0.3489	0.1765	0.0668	-0.1893	-0.3399	-0.1097	-0.1504	-0.2906	0.2143	0.0279	1.1343	-0.1556	-0.0641	-0.3323	-0.4735	-0.6963	0.7615	0.3326	0.5732	-0.3589
CLIP2	1.7536	0.9567	0.24445	-0.01025	3.6165	-2.7972	-1.03	-0.5617	1.8779	2.2741	1.6264	0.2409	1.791	1.1606	-0.0773	-0.003	-0.4832	-2.4323	1.1459	0.4929	0.9542	0.4317	1.3433	-1.9654	0.003	-0.8178	2.4758	-0.3186	-1.2762	-2.6723	0.1602	0.7037	0.076	1.7938	-2.396	0.9916	0.8011	-0.863	-0.8872	0.6268	-0.0217	0.3753	0.7783	0.5589	-0.6061	0.4331	0.8769	1.0085	0.6315
CLSTN2	-0.5518	0.2811	-0.0944	-0.1952	0.1095	0.2916	0.3928	0.4154	0.0922	0.1055	0.7124	0.4046	0.3846	-0.1655	1.7335	0.8346	-0.119	0.0267	-0.3992	0.183	-0.1843	-0.1134	-0.3586	0.5981	0.4858	-0.2113	-0.2516	-0.0155	-0.1752	0.3189	-0.5242	-0.2338	-0.1177	0.0855	-0.4907	-0.1665	-0.5192	-0.3004	0.0592	0.2865	-0.2377	-0.3789	-0.047	-0.6465	-0.0696	0.0712	0.0759	-0.3568	-0.3162
CNTNAP2	-0.6326	-0.6507	-0.1794	-0.0153	0.5547	0.193	0.0023	-0.3796	-0.0513	0.6118	-0.275	0.342	0.2226	-0.3952	0.6618	1.8005	0.1734	-0.3615	0.5032	0.2792	0.5153	0.2319	0.0505	1.144	-0.1329	-0.4145	-0.1771	0.2646	-0.0023	0.4345	-0.1412	-0.0992	-0.6407	0.2668	0.1262	0.4383	-0.3264	0.3164	0.0803	-0.7175	0.5215	-0.3233	-0.0236	-0.4417	-0.2275	0.178	0.0444	0.4166	0.867
COL9A1	0.3734	0.637	-0.5509	-0.3696	0.2169	0.1798	0.0199	0.2686	-0.005	-0.5	-0.2119	0.198	0.5281	-0.449	0.9999	-0.0076	-0.1546	0.4481	1.0295	-0.982	0.0833	-0.3805	-0.6907	0.3818	-0.4224	0.0547	-0.4896	0.996	0.2544	0.4675	0.0018	-0.0868	0.1157	-0.6372	0.1383	-0.4268	-0.1514	0.1234	0.3657	-0.5563	-0.0799	-0.3892	-0.2896	-0.3663	-0.5413	-0.0621	-0.07	-0.9615	-0.1918
COLEC12	0.3661	-0.6341	0.15615	-0.56265	-0.2947	-0.0346	0.5479	0.2936	0.3125	-0.0625	-0.2109	-0.471	-0.111	0.2589	-0.1696	0.2973	-0.0517	0.4545	0.1252	-0.202	-0.119	-0.2867	0.8118	0.2292	0.009	-0.4983	0.3169	0.0949	-0.1236	-0.1986	0.1649	-0.457	-0.1913	0.1762	-0.138	-0.2522	-0.2802	0.1229	0.0788	0.1531	-0.3619	-0.5244	-0.5775	-0.2075	-0.2175	0.9769	0.4406	0.0057	-0.0912
CRELD2	0.2535	-0.2362	0.7297	0.43	0.5083	-0.0483	0.4688	0.2591	0.8445	0.4379	0.0676	-0.5026	-0.089	0.3969	-0.6995	0.5076	-0.2827	0.9967	0.433	0.1057	-0.3742	0.1235	0.8988	0.257	0.7584	0.7701	0.7205	0.2084	-0.184	-0.2942	-0.053	0.2158	-0.1173	0.213	-0.1303	0.0722	-0.2895	0.2301	0.1076	0.5386	-0.2735	-0.3308	0.3389	-0.3264	-0.0327	1.2567	1.191	0.2917	-0.0157
CRHBP	0.0982	-0.1184	0.24285	0.21735	-0.2993	-0.1647	0.5727	0.1706	0.0284	0.2036	0.1222	0.1244	-0.1515	0.516	0.5012	0.4072	-0.3475	-0.38	0.3464	0.3273	0.0026	0.1754	0.7042	0.2503	0.0259	-0.2035	0.2676	-0.4027	0.165	-0.4007	0.3008	0.0344	0.3009	0.2	0.3446	0.179	0.0671	0.1109	0.411	0.5304	0.1343	-0.5597	0.1619	0.1031	0.5022	0.7471	0.2176	0.1759	0.1421
CRIM1	-0.0013	-0.0109	0.0646	-0.3065	-0.2941	-0.0141	-0.0145	-0.0649	0.3459	0.1417	-0.1694	-0.2442	-0.0978	-0.012	-0.0221	0.5655	0.1485	-0.1252	0.3512	0.064	-0.3018	-0.3217	0.1549	0.0457	-0.1285	-0.0182	0.3884	0.1416	-0.3654	0.2355	0.1445	0.4232	-0.0955	0.205	0.0775	0.1315	-0.1298	-0.1383	0.0912	0.1288	-0.0344	0.0923	-0.1344	-0.1682	-0.0911	0.3992	0.4907	0.0069	-0.2187
CRKL	0.1285	-0.105	-0.4125	-0.5645	2.342	-2.3519	-1.0091	-0.5534	1.3182	1.0405	0.6859	0.12	0.5431	0.2246	-0.1689	0.5839	-0.8603	-0.6793	-0.0118	1.4027	0.3465	0.1715	0.6422	-0.9231	0.407	0.595	0.3013	-0.8304	-0.4782	-1.1647	-0.391	1.3522	0.0118	1.6951	-0.9999	0.5413	0.6295	-0.2432	-0.2772	0.204	0.0962	0.1887	0.1237	0.4228	-0.5419	0.8959	0.6259	0.9638	0.1372
CRLF1	-0.5053	0.1801	0.52625	0.03335	-0.011	-0.1992	0.259	0.1085	-0.0264	0.471	0.0011	-0.3683	0.7559	0.2841	0.0252	0.6279	0.3676	0.2127	0.4765	0.9489	0.2863	0.2446	0.3449	-0.2071	-0.2622	-0.0361	0.6369	-0.0531	-0.7845	-0.489	0.2541	-0.6015	0.3764	0.0353	0.4315	0.0184	0.0439	0.3092	0.1745	0.5556	0.6785	0.7934	-0.3094	-0.2835	0.7015	0.5119	0.2567	0.175	0.0725
CSF1	-0.1722	0.0198	0.0558	-0.1367	-0.135	-0.0202	0.3584	0.4083	0.3697	0.2535	0.0852	-0.1258	-0.0119	0.118	0.2016	0.6468	-0.126	-0.0888	0.1302	-0.0955	0.1335	-0.1682	1.2693	0.2002	0.0847	-0.1237	0.2096	0.0627	-0.1249	-0.2663	0.5152	0.0285	-0.1673	-0.25	0.2843	-0.2392	-0.2877	0.1024	-0.0913	0.6875	0.1051	0.4057	-0.4915	-0.4622	-0.0296	0.4884	0.2671	0.7692	-0.1076
CSF3	0.7206	0.3259	-0.5587	0.9296	-0.1819	1.226	0.7409	0.8296	1.0974	0.2619	-0.3268	-0.454	0.0872	0.2753	-0.7147	0.0142	0.4461	0.3068	0.3384	-0.0325	-0.1651	-0.0952	1.3823	-0.4579	0.435	-0.5829	-0.7427	-0.0294	0.6664	-0.3319	0.5692	0.1046	-0.1893	-0.3095	0.7883	0.0881	-1.1137	1.3417	-0.6858	0.4547	-0.1813	-0.0399	-0.3242	0.0511	0.1898	-0.0006	1.1387	0.673	1.0555
CST7	0.1747	-0.1761	-0.8201	-0.1665	0.0746	-0.5634	0.2677	-0.1483	0.7796	-0.1464	-0.2875	-0.901	0.1644	-1.5668	-0.1228	0.8514	-0.1438	-0.471	-0.4415	0.052	-0.7006	-0.2793	1.3495	0.8287	0.4748	-0.0155	-0.222	0.0022	-0.103	-0.6386	0.0613	0.2118	-0.1998	0.9363	-0.5643	-0.2148	-0.4926	3.8838	-0.2464	-0.0958	0.4869	0.2943	-0.0022	0.1347	-1.7545	0.6169	0.1564	0.8768	-0.2817
CTRC	-0.7	0.6205	-0.00675	0.86305	1.2799	0.238	-0.0853	0.2894	0.3471	0.7732	-0.3564	0.7158	0.9893	-0.7363	0.2461	-0.5936	-0.6207	-0.2125	1.9379	-0.314	0.5655	-0.4406	-1.2513	0.4459	0.9437	1.54	0.3285	-1.2126	-0.3039	0.3842	-0.3289	-0.653	1.618	1.1668	1.2078	1.9906	-0.1358	0.6743	1.0674	-1.0793	1.3095	-0.561	0.4096	0.5309	0.526	0.3973	1.7509	-0.0439	0.7527
CTSC	-0.2431	-0.7309	0.4966	-0.1863	-0.3581	-0.3386	-0.4403	0.0114	-0.0543	0.0352	-0.1189	-0.0329	-0.1919	-0.2879	-0.1323	0.4277	0.7172	0.0793	-0.2023	0.5902	-0.0947	0.0449	-0.1454	-0.1833	0.2579	-0.4286	0.1476	0.8916	0.3294	-0.3608	0.3168	0.1801	0.187	0.1721	0.28	0.253	-0.222	-0.3487	0.4305	-0.7611	0.461	0.56	0.1333	-0.3286	0.2977	0.3899	0.0391	-0.0985	0.2854
CTSO	0.061	-0.5397	0.5436	-0.3475	-0.2479	-0.0033	0.8157	0.1828	0.6045	0.3967	0.6691	0.3181	0.3674	0.4231	0.3119	0.4991	-0.3392	0.2484	-0.2693	-0.304	0.1777	-0.2117	-0.2768	-0.4528	0.2624	-0.3956	0.9017	0.7624	0.0998	-0.3943	0.1833	0.6574	0.2087	0.0033	-0.085	0.0913	-0.0684	0.0913	0.4611	0.0201	0.6038	1.404	-0.124	-0.2606	0.1997	0.5797	0.5295	0.6279	-0.0769
CXADR	-0.3301	-0.9622	-0.73395	-0.29115	0.4451	0.1027	0.3147	0.0706	-0.325	0.014	0.8632	-0.784	-0.4948	0.1612	0.0229	0.1397	-0.8953	-0.0268	-0.2018	0.0515	-0.5865	-0.2567	0.2961	-0.4583	-0.2163	-0.1861	0.5543	0.0071	0.5517	0.1971	-0.379	0.3353	0.0938	-0.0722	0.2567	0.2528	-0.315	0.4323	-0.6188	-0.0532	1.6934	-0.0427	-0.2452	-0.4401	-0.3533	1.3754	0.2043	0.49	0.2584
CXCL1	-0.5423	0.6198	-0.1398	-0.7067	1.4333	-1.4438	1.5773	-0.555	2.6685	1.6095	2.7155	-0.8918	-1.0502	0.2656	-0.5686	-0.3143	-0.2485	4.4108	2.0168	1.1337	3.5162	-0.1001	1.9504	0.0384	1.0047	0.6738	0.3637	0.1582	-0.0995	-1.3685	-0.2128	0.8253	4.9879	1.1464	-0.7787	0.1595	0.7406	0.7657	0.5443	0.3588	0.2581	0.968	0.614	0.5815	-0.7054	0.2856	0.5911	-0.3854	-1.2532
CXCL10	-0.0038	-0.2308	-0.011	-0.7151	-0.1286	-0.2556	1.0584	-0.1331	1.7142	1.0134	0.7189	-0.433	-0.3823	-0.2601	0.6414	0.5057	0.8594	0.1892	0.1339	0.0409	0.1871	-0.6043	2.0156	0.9101	0.0038	0.6724	0.0267	0.592	-0.0884	-0.3143	0.5618	-0.082	-0.033	0.4839	1.8989	0.0752	-0.6858	0.3708	0.9654	0.509	-0.0411	5.2296	-0.6732	-0.0571	-0.2532	0.1165	0.0355	2.1061	1.0736
CXCL12	0.1155	-0.5281	-0.10515	-0.58585	0.1874	-0.3792	-0.0659	0.1907	0.1986	-0.3675	0.2021	-0.2493	-0.2113	-0.0416	0.1376	0.5098	-0.2521	-0.2804	0.196	-0.4592	0.0231	-0.4099	-0.1139	0.232	0.4004	-0.1592	0.0653	0.9196	-0.5216	0.4175	-0.4222	0.4786	0.0164	1.1366	0.1479	-0.5371	-0.4038	-0.0673	-0.2316	0.4775	0.314	0.7626	0.018	-1.2887	0.0008	0.1739	0.6065	-0.4824	0.0316
CXCL14	0.0936	-0.9976	0.76505	-0.11595	-0.4184	-0.2424	-0.0034	0.9625	1.035	-1.4498	-1.0255	-1.448	0.0608	0.4357	-0.4415	-0.1393	-0.5409	-0.3381	-0.6503	-0.0083	-0.9242	-0.5744	-0.4435	0.3472	-0.5782	0.389	-0.1835	0.0607	-1.0952	-0.5549	-0.3269	-0.3851	0.0346	-0.1737	-0.423	-0.693	0.2317	-0.0079	-0.0971	-0.0497	-0.3365	-0.5842	0.2215	-0.3276	-0.1568	0.8025	0.0383	-0.7619	1.1142
CXCL17	0.3187	-0.3014	0.4773	-0.1026	0.2971	-0.2557	0.4704	0.1186	-0.0034	-0.3805	0.6362	0.1609	-0.163	0.3997	0.5815	0.2302	-0.6225	0.9425	-0.085	1.068	-0.0609	0.0257	0.0048	1.0563	0.13	-0.0081	-0.0248	-0.0239	0.1159	-0.1512	-0.3723	0.1851	0.0438	0.4048	-0.2552	0.1391	0.2188	0.4021	0.7389	0.1839	0.0006	0.7943	-0.1934	-0.0199	-0.6117	-0.1298	0.7596	0.5749	0.2845
CXCL3	0.7956	0.1721	-0.5575	-0.8111	2.6627	-3.4403	-0.9314	-0.6697	1.9717	1.4521	0.9553	0.0932	0.6234	0.1086	0.0365	-0.2452	-0.7792	0.012	1.2507	2.491	0.8157	0.0363	1.4903	-1.0726	0.7137	0.946	0.4926	0.5986	-0.0226	-0.7154	-0.2022	1.3284	1.3074	1.255	-1.0269	1.358	1.2856	0.4497	0.4167	0.7318	0.5003	0.0177	0.413	0.4191	-1.0054	1.1066	1.2037	1.3383	0.7871
CXCL6	-0.5507	0.2322	0.2336	-1.166	1.2365	-0.7638	-0.1168	0.0215	0.8633	0.6192	1.2024	-0.4612	0.3554	0.3854	0.7611	1.9381	1.0502	0.6369	0.5619	1.3101	-0.5238	1.1198	1.1994	1.334	0.3985	1.3136	0.4918	-0.0977	0.1249	-0.5768	-0.3354	0.9555	0.4566	1.7513	0.0139	0.1297	-0.0194	2.3514	1.2281	-0.9405	1.5779	-0.1624	0.0028	0.3118	-0.4794	0.5287	1.2171	0.1098	-0.1882
CXCL8	-0.2837	0.0889	0.30025	-0.92515	0.2306	1.5812	-0.3178	0.0461	0.3892	-0.3475	-0.0694	-0.8047	-0.7612	0.0387	0.363	0.327	3.8707	-0.648	0.4023	0.9341	-0.3466	0.1853	2.4997	1.2994	-0.2267	4.9005	-0.4163	-0.1414	0.0268	-0.5996	2.4213	0.6427	-0.9973	0.5985	0.1289	-0.7193	0.2297	-0.7168	0.8734	-0.3479	0.7088	-0.5993	-0.4476	0.2092	-0.6523	0.1451	0.3811	0.2901	-0.3522
CXCL9	0.5871	0.118	-0.3295	-0.8486	-0.1902	-0.2579	1.5419	0.487	0.8914	-0.0743	-0.7669	-1.2085	-0.4317	0.0615	0.0773	0.7564	0.6237	-0.155	0.2726	-0.063	-0.4961	-0.4084	2.5793	0.7643	-0.7509	1.0671	-0.6065	1.3344	0.2172	-0.2529	-0.4684	-0.3375	0.1686	-0.0008	1.0732	-0.2072	-0.8796	0.0824	1.3284	1.5042	-0.4968	-0.1239	-0.6719	1.6136	-0.7476	0.4555	-0.2493	1.9863	-0.0558
DAG1	-0.0077	-0.0788	0.0398	-0.0227	0.5389	-0.3706	0.1053	-0.2443	0.9754	0.4002	0.5388	0.1056	-0.0366	0.1061	-0.1179	0.4468	0.5356	0.0797	0.1842	0.6615	0.2202	0.0409	0.2687	0.3339	0.345	0.1932	0.5209	0.2907	-0.0252	-0.4241	-0.2001	0.0024	-0.0964	1.0608	-0.2146	0.2608	0.2148	-0.0024	0.1867	0.0282	0.557	0.2956	0.3235	-0.1516	0.3217	0.4906	0.5394	0.9808	-0.0331
DAPP1	0.4302	0.3919	-1.52915	-1.89665	3.0593	-3.5542	-1.1552	-1.7396	2.2363	1.0278	1.0818	-0.0257	-0.2226	-0.4852	-0.5264	0.5988	-1.1216	-1.0258	1.8996	2.763	1.2451	0.0015	3.213	-2.7416	0.4301	1.4225	0.7002	-0.2213	-0.4294	-0.6607	0.3299	1.7355	0.4911	2.8266	-1.6153	0.8407	1.3068	0.2904	0.1288	0.8371	1.4047	0.4177	0.8364	0.7247	-0.9768	1.0631	1.6803	1.793	1.5191
DBNL	0.0562	0.4677	-0.5423	-0.477	2.3451	-2.5548	-1.0491	-0.7123	1.4184	0.9834	0.5029	0.1981	0.3519	-0.0259	-0.4814	0.4101	-0.864	-0.8132	0.4025	1.424	0.4153	0.0409	0.9533	-1.0414	0.1759	0.4362	0.2596	-0.3436	-0.7488	-1.4741	-0.6474	0.9143	-0.1999	1.7328	-1.2315	0.7449	0.4451	-0.0789	-0.3009	0.2166	0.2631	0.0963	0.4253	0.1972	-0.6461	0.7467	0.7528	1.1096	0.0971
DECR1	0.526	0.7755	0.31225	0.69615	1.3784	-0.7885	-0.6676	-0.4597	1.4415	1.3561	1.5412	0.493	0.7424	0.2475	0.3323	0.4678	-0.1298	-0.8372	0.6257	0.9472	0.4848	0.1248	0.9187	-1.2629	0.0239	0.4939	0.3249	-0.5988	-0.3784	-1.27	0.134	0.3883	-0.2877	0.4145	-0.449	0.4665	0.2937	0.6895	-0.5486	0.0291	0.9407	1.0195	0.4358	0.1038	0.1331	0.6641	-0.1826	1.2462	0.3011
[truncated: 264 more rows]
[truncated: 177 more columns]

## Sheet: Calibrated data in cohort 2
Sample Name	C1	C2	C3	C4	C5	C6	C7	C8	C9	C10	C11	C12	C13	C14	C15	C16	C17	C18	C19	C20	C21	C22	C23	C24	C25	C26	C27	C28	C29	C30	P31	P32	P33	P34	P35	P36	P37	P38	P39	P40	P41	P42	P43	P44	P1	P2	P3	P4	P5
[truncated: 17 more rows]
[truncated: 55 more columns]

[truncated: 2 more sheets: KO_ID data in cohort 2, OTU data in cohort 2]
