# Supplementary material for: Distinct metabolomic and proteomic signatures in Parkinson’s disease patients with REM sleep behavior disorder
Source: Signal Transduct Target Ther. 2026 Mar 30;11:115. doi: 10.1038/s41392-026-02613-8 (PMC13035852; doi:10.1038/s41392-026-02613-8)
Supplement: Supplementary file 4 — Dataset 2 [file 41392_2026_2613_MOESM4_ESM.xlsx]

## Sheet: Confounding Factor Adjustment
R Script for Confounding Factor Adjustment
# --- 1. Install and Load Libraries ---
# install.packages("tidyverse")
# install.packages("broom")
# install.packages("readr")
library(tidyverse)
library(broom)
library(readr)
# --- 2. Load Your Data ---
# !! Important: Please replace "path/to/your/data.csv" with the actual path to your CSV file
file_path <- "path/to/your/data.csv" # <--- !! Modify your input file path here
tryCatch({
df <- read_csv(file_path)
cat("--- File loaded successfully ---\n")
cat("Displaying first few rows of data:\n")
print(head(df))
cat("\nData structure preview (glimpse):\n")
glimpse(df)
}, error = function(e) {
cat("!! File reading failed !!\n")
cat("Error message:", e$message, "\n")
cat("Please check if your 'file_path' variable is set correctly and if the file exists.\n")
stop("Execution terminated because data could not be loaded.")
})
# --- 3. Define Variable Lists (!! Must Modify !!) ---
# !! 1. Define your clinical outcome variable (must be 0 and 1)
outcome_variable <- "your_outcome_column_name" # <--- !! Modify here
# Check if the outcome variable exists
if (!outcome_variable %in% colnames(df)) {
stop(paste("Error: The outcome variable '", outcome_variable, "' was not found in your CSV file!"))
}
if (!all(unique(df[[outcome_variable]]) %in% c(0, 1))) {
warning(paste("Warning: The outcome variable '", outcome_variable, "' contains values other than 0 and 1. Please ensure 0 represents 'Control' and 1 represents 'Case'."))
}
# !! 2. Define all confounders to adjust for
confounders_list <- c("diabetes",
"hypertension",
"anxiety",
"medication_status") # <--- !! Modify here
# Check if confounders exist
missing_confounders <- setdiff(confounders_list, colnames(df))
if (length(missing_confounders) > 0) {
stop(paste("Error: The following confounders were not found in your CSV file:", paste(missing_confounders, collapse = ", ")))
}
# !! 3. Define the metabolites to be tested
metabolite_prefix <- "Met_" # <--- !! Modify your metabolite prefix here
metabolite_list <- colnames(df)[startsWith(colnames(df), metabolite_prefix)]
# --- Check if the metabolite list is empty ---
cat("\n--- Metabolites to be tested (based on your selection) ---\n")
if (exists("metabolite_list") && length(metabolite_list) > 0) {
print(metabolite_list)
} else {
cat("!! Error: 'metabolite_list' is empty or not defined.\n")
cat("Please return to Step 3 and *correctly set up* one of Method A, B, or C.\n")
if (exists("metabolite_prefix")) {
cat("If you used Method A, please ensure your 'metabolite_prefix' (you set it as '", metabolite_prefix, "') is correct.\n")
}
stop("Execution terminated: Failed to define the list of metabolites to test.")
}
# --- 4. Batch Run Logistic Regressions ---
# Build the confounder part of the formula string
confounder_formula_part <- paste(confounders_list, collapse = " + ")
# Use purrr::map_dfr to loop through all metabolites
all_results <- map_dfr(metabolite_list, ~{
current_metabolite <- .x
# 1. Dynamically create the formula
formula_str <- paste(outcome_variable, "~", current_metabolite, "+", confounder_formula_part)
# 2. Run the logistic regression model (glm)
model_result <- tryCatch({
# --- Success part ---
model <- glm(as.formula(formula_str), data = df, family = "binomial")
model_tidy <- tidy(model, exponentiate = TRUE, conf.int = TRUE)
model_tidy %>%
filter(term == current_metabolite) %>%
mutate(error_message = NA_character_)
}, error = function(e) {
# --- Failure part ---
tibble(
term = current_metabolite,
estimate = NA,
std.error = NA,
statistic = NA,
p.value = NA,
conf.low = NA,
conf.high = NA,
error_message = as.character(e$message) # Record the error
)
})
return(model_result)
})
# --- 5. Tidy Results and Apply Multiple Testing Correction ---
# Check if any models failed to run
failed_models <- all_results %>%
filter(!is.na(error_message))
if (nrow(failed_models) > 0) {
cat("\n--- !! Warning: Models for the following metabolites failed to fit ---\n")
print(failed_models %>% select(term, error_message))
}
# Filter out failed models and apply p-value correction only to successful results
successful_results <- all_results %>%
filter(is.na(error_message))
if (nrow(successful_results) > 0) {
final_results <- successful_results %>%
mutate(
p.adj = p.adjust(p.value, method = "BH")
) %>%
rename(metabolite = term) %>%
select(metabolite, estimate, conf.low, conf.high, p.value, p.adj) %>%
arrange(p.value)
# --- 6. Display and Save Final Results ---
cat("\n--- Final Analysis Results (Adjusted for Confounders) ---\n")
print(final_results)
# --- !! [Important] Save results to a CSV file ---
# !! Please replace "path/to/your/analysis_results.csv" with the actual path where you want to save the results
output_file_path <- "path/to/your/analysis_results.csv" # <--- !! Modify your output file path here
tryCatch({
# Use write_csv to save the results
write_csv(final_results, output_file_path)
cat(paste("\n--- Results have been successfully saved to: ---\n", output_file_path, "\n"))
}, error = function(e) {
# If saving fails, print a helpful error message
cat("\n--- !! Warning: Failed to save results !! ---\n")
cat("Error message:", e$message, "\n")
cat("Please check if the 'output_file_path' is correct (e.g., 'C:/Users/YourName/Documents/results.csv')\n")
cat("and ensure you have permission to write to that location.\n")
})
} else {
cat("\n--- !! Error: All models failed to fit. No results can be generated. ---\n")
}

## Sheet: RF
R Script for Random Forest
# --- 1. Install and Load Libraries ---
# install.packages("tidyverse")
# install.packages("randomForest")
library(tidyverse) # For data import, wrangling, and plotting (ggplot2)
library(randomForest) # For building the Random Forest model
library(tibble) # For dataframe manipulation
# --- 2. Load Data from .csv File ---
# !!! Important: Please modify the two variables below !!!
# 1. Specify your .csv file path
file_path <- "path/to/your/data.csv" # <--- !! Modify your input file path here
# 2. Specify the name of your "Grouping" column (must exist in your CSV)
group_column_name <- "Group" # <--- !! Modify your grouping column name here
# --- Data Import ---
df <- NULL
tryCatch({
df <- read_csv(file_path)
cat("--- File read successfully ---\n")
print(head(df))
}, error = function(e) {
cat("!! File read failed !!\n"); cat("Error message:", e$message, "\n")
stop("Execution terminated.")
})
# --- 3. Clean Column Names and Data ---
cat("\n--- Cleaning all column names to be R-compliant... ---\n")
original_group_name <- group_column_name
original_colnames <- colnames(df)
cleaned_colnames <- make.names(original_colnames, unique = TRUE)
colnames(df) <- cleaned_colnames
group_column_name_cleaned <- make.names(original_group_name, unique = TRUE)
cat(paste("Original grouping column '", original_group_name, "' has been cleaned to '", group_column_name_cleaned, "'\n", sep=""))
# *Critical Step*: Convert the *cleaned* grouping column to a factor
df[[group_column_name_cleaned]] <- as.factor(df[[group_column_name_cleaned]])
cat(paste("--- Successfully converted '", group_column_name_cleaned, "' column to a factor ---\n"))
print(table(df[[group_column_name_cleaned]]))
# --- 4. Prepare Data for `randomForest` ---
# !! Important: randomForest does not accept NA (missing values) !!
n_original <- nrow(df)
df_clean <- na.omit(df)
n_clean <- nrow(df_clean)
if (n_original > n_clean) {
cat(paste("\n--- Warning:", n_original - n_clean, "rows (samples) were removed because they contained NA values. ---\n"))
} else {
cat("\n--- No NA values detected in the data, no rows removed. ---\n")
}
# Prepare x (predictors) and y (grouping)
# y is the grouping vector
y_data <- df_clean[[group_column_name_cleaned]]
# x is the dataframe containing only predictors (metabolites)
x_data <- df_clean %>%
select(-all_of(group_column_name_cleaned))
cat("--- Data preparation complete. ---\n")
# ---------------------------------------------------------------
# --- 5. Iteratively Run Standard Random Forest 999 Times ---
# ---------------------------------------------------------------
# Set the number of iterations
n_iterations <- 999
# Set a random seed *outside* the loop
# This ensures the *entire 999-run analysis* is reproducible
# But *each run within* the loop is still random
set.seed(42)
# Create an empty list to store the importance results from each run
all_importance_results <- list()
cat(paste("\n--- Starting iterative Random Forest runs (Total:", n_iterations, ")... ---\n"))
cat("This may take a few minutes...\n")
# Start the loop
for (i in 1:n_iterations) {
# Run a standard randomForest, *must* set importance = TRUE
rf_model <- randomForest(
x = x_data,
y = y_data,
ntree = 500, # Number of trees per run
importance = TRUE
)
# Extract the importance matrix
imp_matrix <- importance(rf_model)
# Convert to dataframe and store
imp_df <- as.data.frame(imp_matrix) %>%
rownames_to_column(var = "Metabolite")
all_importance_results[[i]] <- imp_df
# Print progress
if (i %% 100 == 0 || i == n_iterations) {
cat(paste("...Completed iteration", i, "...\n"))
}
}
cat("--- All 999 iterations completed ---\n")
# --- 6. Aggregate Results from All Runs (Calculate Averages) ---
cat("--- Calculating average MDA and MDG from 999 runs... ---\n")
# Combine the 999 dataframes into one large dataframe
all_runs_df <- bind_rows(all_importance_results)
# Group by metabolite, calculate mean and standard deviation
aggregated_results <- all_runs_df %>%
group_by(Metabolite) %>%
summarise(
Mean_MDA = mean(MeanDecreaseAccuracy),
SD_MDA = sd(MeanDecreaseAccuracy), # Standard Deviation (variability)
Mean_MDG = mean(MeanDecreaseGini),
SD_MDG = sd(MeanDecreaseGini)
) %>%
# Arrange by Mean MDA in descending order
arrange(desc(Mean_MDA))
cat("--- Result aggregation complete ---\n")
cat("--- Final stability ranking (Top 20) ---\n")
print(head(aggregated_results, 20))
# --- 7. Save the Final *Aggregated* Results to CSV ---
cat("\n--- Saving *aggregated* ranking results to CSV... ---\n")
# !! Modify your output file path
output_file_path <- "path/to/your/rf_aggregated_results.csv" # <--- !! Modify
tryCatch({
write_csv(aggregated_results, output_file_path)
cat(paste("\n--- Results successfully saved to: ---\n", output_file_path, "\n"))
}, error = function(e) {
cat("\n--- !! Warning: Failed to save results !! ---\n");
cat("Error message:", e$message, "\n")
})
# --- 8. Plot Top 30 Variable Bar Charts (Based on Average) ---
cat("\n--- Generating Top 30 *Average* Importance plots... ---\n")
# --- Plot 1: Top 30 Average Mean Decrease Accuracy (Pink) ---
# (Data is already sorted by Mean_MDA, we just take the top 30)
top30_mda <- head(aggregated_results, 30)
plot_mda <- ggplot(top30_mda,
# fct_reorder() will sort the Metabolite factor based on Mean_MDA values
aes(x = fct_reorder(Metabolite, Mean_MDA),
y = Mean_MDA)) +
geom_col(fill = "pink") +
coord_flip() +
labs(
title = "Top 30 Metabolites by Average Mean Decrease Accuracy (999 Runs)",
x = "Metabolite",
y = "Average Mean Decrease Accuracy"
) +
theme_minimal()
print(plot_mda)
# (Optional) Save the MDA plot
# ggsave("top30_avg_mda_plot.png", plot_mda, width = 10, height = 8)
# --- Plot 2: Top 30 Average Mean Decrease Gini (Blue) ---
top30_mdg <- aggregated_results %>%
# Must re-sort by MDG
arrange(desc(Mean_MDG)) %>%
head(30)
plot_mdg <- ggplot(top30_mdg,
# Sort the Metabolite factor based on Mean_MDG values
aes(x = fct_reorder(Metabolite, Mean_MDG),
y = Mean_MDG)) +
geom_col(fill = "blue") +
coord_flip() +
labs(
title = "Top 30 Metabolites by Average Mean Decrease Gini (999 Runs)",
x = "Metabolite",
y = "Average Mean Decrease Gini"
) +
theme_minimal()
print(plot_mdg)
# (Optional) Save the MDG plot
# ggsave("top30_avg_mdg_plot.png", plot_mdg, width = 10, height = 8)
cat("\n--- Analysis complete ---\n")

## Sheet: Cross-validation
R Script for Cross-Validation
# --- 1. Install and Load Libraries ---
# install.packages("tidyverse")
# install.packages("caret") # Core framework
# install.packages("pROC") # ROC analysis
# install.packages("e1071") # Required dependency for caret
library(tidyverse)
library(caret)
library(pROC)
# --- 2. Define Key Parameters ---
# (!!! Modified here !!!)
# Parameters for "iterative runs"
ITERATIONS <- 1000 # 1000 iterations
TRAIN_PROPORTION <- 0.7 # 70% as training set
# Set a global random seed for reproducibility
set.seed(42)
# --- 3. Load and Clean Data ---
# !!! Important: Please modify the two variables below !!!
file_path <- "path/to/your/data.csv" # <--- !! Modify your input file path here
group_column_name <- "Group" # <--- !! Modify your grouping column name here
# --- Data Import ---
df <- NULL
tryCatch({
df <- read_csv(file_path)
cat("--- File read successfully ---\n")
}, error = function(e) {
cat("!! File read failed !!\n"); cat("Error message:", e$message, "\n")
stop("Execution terminated.")
})
# --- Data Cleaning ---
cat("--- Cleaning data... ---\n")
# 1. Clean column names (Fixes issues like '3-Hydroxy...')
original_group_name <- group_column_name
cleaned_colnames <- make.names(colnames(df), unique = TRUE)
colnames(df) <- cleaned_colnames
group_column_name_cleaned <- make.names(original_group_name, unique = TRUE)
# 2. Handle NA values (Remove any row containing NAs)
n_original <- nrow(df)
df_clean <- na.omit(df)
n_clean <- nrow(df_clean)
if (n_original > n_clean) {
cat(paste("--- Warning:", n_original - n_clean, "rows (samples) were removed because they contained NA values. ---\n"))
}
# 3. Convert grouping column to a factor
df_clean[[group_column_name_cleaned]] <- as.factor(df_clean[[group_column_name_cleaned]])
# 4. (Important) `caret` and `glm` require "syntactically valid" factor levels
levels(df_clean[[group_column_name_cleaned]]) <- make.names(levels(df_clean[[group_column_name_cleaned]]))
cat("Factor levels have been cleaned (e.g., '0' becomes 'X0'):\n")
print(levels(df_clean[[group_column_name_cleaned]]))
positive_class_level <- levels(df_clean[[group_column_name_cleaned]])[2] # Assume the second level is "positive"
# --- 4. (Removed) Dataset Splitting ---
# We will use df_clean (all data) for modeling
# --- 5. Train Model (Full Logistic Regression) ---
cat(paste("\n--- Starting 'Full Model' Logistic Regression based on", ITERATIONS, "70/30 splits... ---\n"))
cat("--- (This will use *all data* for iterative evaluation) ---\n")
# 1. Set up `caret`'s `trainControl`
train_control <- trainControl(
method = "LGOCV", # (!!!) Leave-Group-Out CV, i.e., random 70/30 split
p = TRAIN_PROPORTION, # (!!!) 70% as training set
number = ITERATIONS, # (!!!) 1000 iterations
summaryFunction = twoClassSummary, # Automatically calculate ROC, Sens, Spec
classProbs = TRUE,
savePredictions = "final", # Only save predictions from the final model
allowParallel = TRUE # (Optional) Allow parallel processing
)
# 2. Run `train`
# (This may take a few minutes)
model_full_glm <- train(
as.formula(paste(group_column_name_cleaned, "~ .")), # (!!!) Core: Use . (all) variables
data = df_clean, # <--- Use all data
method = "glm", # Standard binary logistic regression
family = "binomial",
trControl = train_control,
metric = "ROC", # Our optimization target is AUC
preProcess = c("center", "scale") # (Recommended) Standardize the data
)
cat("--- `glm` training complete ---\n")
# --- 6. Step 1: Report Cross-Validation (CV) Results ---
cat(paste("\n\n--- Final Performance Report (Average of", ITERATIONS, "70/30 splits): ---\n"))
# (!!! Fixed here !!!)
# Removed the erroneous \s from the previous version
cat("--- (This is the most robust assessment of your 'new variable' <i.e., the model's> discriminatory power) ---\n")
# `model_full_glm$results` contains the average performance from 1000 runs
robust_performance <- model_full_glm$results
cat(paste("Cross-Validation Mean AUC (ROC):", round(robust_performance$ROC, 4),
"(SD:", round(robust_performance$ROCSD, 4), ")\n"))
cat(paste("Cross-Validation Mean Sensitivity (Sens):", round(robust_performance$Sens, 4),
"(SD:", round(robust_performance$SensSD, 4), ")\n"))
cat(paste("Cross-Validation Mean Specificity (Spec):", round(robust_performance$Spec, 4),
"(SD:", round(robust_performance$SpecSD, 4), ")\n"))
# --- 7. Step 2: Extract and Show the 'New Variable' Equation ---
cat("\n\n--- Final Model Equation (Trained on *all data*): ---\n")
# `model_full_glm$finalModel` is the final `glm` object
# that `caret` retrained on 100% of the data
final_model <- model_full_glm$finalModel
# Print model coefficients
cat("--- Model Coefficients: ---\n")
print(summary(final_model)$coefficients)
cat("\n--- (Hint: The 'Estimate' column contains your b0, b1, b2... coefficients) ---\n")
# --- 8. (Optional) Evaluate "In-Sample" (Overfit) AUC ---
# This is evaluated on the *training* data, for reference only
cat("\n\n--- (Optional) Evaluate 'New Variable' Performance on *Training Data* (In-Sample): ---\n")
cat("--- (Note: This AUC is likely overfit and will be higher than the CV result) ---\n")
# 1. Generate the "new variable" (i.e., predicted probabilities)
# (!!!) We predict on the same `df_clean` data it was trained on
in_sample_preds <- predict(model_full_glm, newdata = df_clean, type = "prob")
in_sample_new_variable <- in_sample_preds[[positive_class_level]]
# 2. Calculate ROC curve and AUC
roc_in_sample <- roc(response = df_clean[[group_column_name_cleaned]],
predictor = in_sample_new_variable,
levels = levels(df_clean[[group_column_name_cleaned]]))
cat(paste("In-Sample (Overfit) AUC:", round(auc(roc_in_sample), 4), "\n"))
# 3. Find the best threshold (balances sensitivity and specificity)
best_threshold <- coords(roc_in_sample, "best", ret = "threshold", transpose = TRUE)[1]
cat(paste("In-Sample Best Prediction Threshold:", round(best_threshold, 4), "\n"))
# 4. Calculate sensitivity and specificity at that threshold
final_metrics <- coords(roc_in_sample, best_threshold, ret = c("sensitivity", "specificity"), transpose = TRUE)
cat(paste("In-Sample Sensitivity:", round(final_metrics[1], 4), "\n"))
cat(paste("In-Sample Specificity:", round(final_metrics[2], 4), "\n"))
# 5. Plot the In-Sample ROC Curve
plot(roc_in_sample, main = "In-Sample (Overfit) ROC Curve\n(Trained on 100% Data)",
print.auc = TRUE, print.thres = "best")
cat("\n--- Analysis complete ---\n")
cat("\n*** Important: Please refer to the 'Cross-Validation Mean AUC' in Step 6 as the unbiased estimate of true model performance. ***\n")
